# Supplementary material for: Distinct pathways drive anterior hypoblast specification in the implanting human embryo
Source: Nat Cell Biol. 2024 Mar 5;26(3):353–65. doi: 10.1038/s41556-024-01367-1 (PMC10940163; doi:10.1038/s41556-024-01367-1)
Supplement: Supplementary file 4 — Supplementary Table 1. Human differential gene expression analysis. Tables denoting differentially expressed genes identified by receiver-operator characteristic (ROC) analysis either between epiblast versus hypoblast versus trophectoderm/trophoblast, between trophoblast lineages, and across stages within each lineage for integrated human embryo scRNA-seq data. Supplementary Table 2. Cynomolgus monkey differential gene expression analysis. Tables denoting differentially expressed genes identified by ROC analysis either between epiblast versus hypoblast versus trophectoderm/trophoblast versus extra-embryonic mesenchyme and across stages within each lineage for integrated cynomolgus monkey embryo scRNA-seq data. Supplementary Table 3. Mouse differential gene expression analysis. Tables denoting differentially expressed genes identified by ROC analysis either between epiblast versus visceral endoderm versus extra-embryonic ectoderm and across stages within each lineage for integrated mouse embryo scRNA-seq data. Supplementary Table 4. Human Embryo average expression. Average expression following Seurat’s SCTransform normalization for each stage across lineages in combined human scRNA-seq data. Supplementary Table 5. Cynomolgus monkey embryo average expression. Average expression following Seurat’s SCTransform normalization for each stage across lineages in combined cynomolgus monkey scRNA-seq data. Supplementary Table 6. Mouse embryo average expression. Average expression following Seurat’s SCTransform normalization for each stage across lineages in combined mouse scRNA-seq data. Supplementary Table 7. List of WikiPathways gene modules used. List and annotation of gene lists used for module scoring. Supplementary Table 8. Statistical analysis results. Coefficients and credible intervals for Bayesian analysis and exact P values for all statistical tests presented. [file 41556_2024_1367_MOESM4_ESM.xlsx]

## Sheet: Supplementary 1
HUMAN
ROC analysis between EPI HYPO and TE/TrB											ROC analysis between TE/TrB, STB and EVT										ROC analysis between Stages in EPI										ROC analysis between Stages in HYPO										ROC analysis between Stages in TE/TrB
	myAUC	avg_diff	power	avg_log2FC	pct.1	pct.2	cluster	gene				myAUC	avg_diff	power	avg_log2FC	pct.1	pct.2	cluster	gene			myAUC	avg_diff	power	avg_log2FC	pct.1	pct.2	cluster	gene			myAUC	avg_diff	power	avg_log2FC	pct.1	pct.2	cluster	gene			myAUC	avg_diff	power	avg_log2FC	pct.1	pct.2	cluster	gene
CDKN1C	0.787	1.14584	0.574	1.65309	0.698	0.21	TE	CDKN1C			HSPA8	0.798	0.710238	0.596	1.02466	0.909	0.533	TE	HSPA8		FAM151A	0.905	0.999635	0.81	1.44217	0.843	0.044	blastocyst	FAM151A		TPI1	0.821	0.543902	0.642	0.784685	0.966	0.861	blastocyst	TPI1		MIF	0.874	0.905185	0.748	1.30591	0.927	0.438	blastocyst	MIF
PAPOLA	0.783	1.00471	0.566	1.44949	0.682	0.177	TE	PAPOLA			FABP5	0.786	0.926295	0.572	1.33636	0.773	0.255	TE	FABP5		NANOGP8	0.897	1.38378	0.794	1.99637	0.816	0.066	blastocyst	NANOGP8		SELENOT	0.802	0.77774	0.604	1.12204	0.838	0.483	blastocyst	SELENOT		BCYRN1	0.872	1.69886	0.744	2.45094	0.78	0.088	blastocyst	BCYRN1
PGF	0.775	0.947278	0.55	1.36663	0.694	0.216	TE	PGF			PPIA	0.74	0.508157	0.48	0.733115	0.939	0.649	TE	PPIA		RNASE10	0.896	0.786425	0.792	1.13457	0.843	0.068	blastocyst	RNASE10		AC093484.3	0.796	0.94275	0.592	1.3601	0.752	0.12	blastocyst	AC093484.3		S100A16	0.87	1.05612	0.74	1.52366	0.79	0.093	blastocyst	S100A16
GATA3	0.754	0.566381	0.508	0.817115	0.57	0.069	TE	GATA3			TUBB	0.738	0.512705	0.476	0.739677	0.795	0.41	TE	TUBB		GPX2	0.886	0.923109	0.772	1.33177	0.945	0.386	blastocyst	GPX2		ALDOA	0.795	0.664758	0.59	0.959044	0.744	0.263	blastocyst	ALDOA		AC093484.3	0.847	1.18856	0.694	1.71474	0.75	0.048	blastocyst	AC093484.3
ARID3A	0.748	0.592164	0.496	0.854312	0.575	0.093	TE	ARID3A			GPX1	0.73	0.629851	0.46	0.908683	0.703	0.302	TE	GPX1		SAT1	0.884	1.12288	0.768	1.61997	0.889	0.33	blastocyst	SAT1		HSPA8	0.777	0.48654	0.554	0.701929	1	0.861	blastocyst	HSPA8		TOMM6	0.83	0.544978	0.66	0.786237	0.688	0.027	blastocyst	TOMM6
KRT8	0.742	0.537296	0.484	0.775155	0.933	0.659	TE	KRT8			C1QBP	0.723	0.456396	0.446	0.65844	0.756	0.372	TE	C1QBP		TOMM6	0.882	0.633868	0.764	0.914479	0.88	0.12	blastocyst	TOMM6		UBB	0.776	0.460402	0.552	0.664219	0.94	0.757	blastocyst	UBB		RPL17	0.815	0.607645	0.63	0.876646	0.935	0.478	blastocyst	RPL17
GATA2	0.73	0.548001	0.46	0.790598	0.571	0.129	TE	GATA2			S100A10	0.714	0.552467	0.428	0.797042	0.526	0.107	TE	S100A10		AC012313.1	0.881	0.703197	0.762	1.0145	0.866	0.129	blastocyst	AC012313.1		NOP16	0.773	0.457457	0.546	0.659971	0.607	0.066	blastocyst	NOP16		KHDC1L	0.809	1.06699	0.618	1.53935	0.67	0.087	blastocyst	KHDC1L
XAGE2	0.717	0.536099	0.434	0.773427	0.506	0.084	TE	XAGE2			TXN	0.711	0.448725	0.422	0.647373	0.633	0.231	TE	TXN		KLF4	0.877	0.844528	0.754	1.2184	0.853	0.192	blastocyst	KLF4		BCYRN1	0.772	1.03736	0.544	1.4966	0.684	0.205	blastocyst	BCYRN1		C11orf98	0.806	0.475715	0.612	0.686312	0.705	0.091	blastocyst	C11orf98
KRT18	0.711	0.470051	0.422	0.67814	0.952	0.788	TE	KRT18			TMSB4X	0.711	0.636493	0.422	0.918265	0.62	0.239	TE	TMSB4X		AL023875.1	0.877	1.00643	0.754	1.45197	0.797	0.061	blastocyst	AL023875.1		NDUFA6	0.771	0.463622	0.542	0.668865	0.863	0.463	blastocyst	NDUFA6		EIF4A1	0.8	0.670878	0.6	0.967872	0.767	0.276	blastocyst	EIF4A1
CCNE1	0.708	0.604301	0.416	0.871822	0.52	0.136	TE	CCNE1			HSPD1	0.711	0.553096	0.422	0.797948	0.764	0.424	TE	HSPD1		GK	0.876	1.23433	0.752	1.78076	0.866	0.17	blastocyst	GK		TOMM6	0.768	0.426133	0.536	0.614779	0.598	0.054	blastocyst	TOMM6		EEF1G	0.799	0.432602	0.598	0.624112	0.707	0.102	blastocyst	EEF1G
MGST3	0.707	0.492145	0.414	0.710015	0.504	0.105	TE	MGST3			SLC25A5	0.707	0.44178	0.414	0.637354	0.779	0.446	TE	SLC25A5		PSORS1C2	0.875	0.827015	0.75	1.19313	0.779	0.046	blastocyst	PSORS1C2		SLC25A11	0.763	0.415405	0.526	0.599303	0.726	0.212	blastocyst	SLC25A11		RHOA	0.798	0.586054	0.596	0.845497	0.858	0.438	blastocyst	RHOA
ODC1	0.706	0.471077	0.412	0.67962	0.573	0.185	TE	ODC1			MRFAP1	0.707	0.409722	0.414	0.591104	0.537	0.132	TE	MRFAP1		OXT	0.875	0.995969	0.75	1.43688	0.894	0.269	blastocyst	OXT		EEF1G	0.763	0.393985	0.526	0.5684	0.709	0.181	blastocyst	EEF1G		BOLA2B	0.796	0.535621	0.592	0.772738	0.624	0.032	blastocyst	BOLA2B
PLIN2	0.701	0.539874	0.402	0.778874	0.555	0.179	TE	PLIN2			TIMM13	0.706	0.453644	0.412	0.65447	0.792	0.449	TE	TIMM13		HYOU1	0.863	0.70252	0.726	1.01352	0.889	0.269	blastocyst	HYOU1		POLR2H	0.759	0.426929	0.518	0.615929	0.675	0.166	blastocyst	POLR2H		AC006064.4	0.78	1.23271	0.56	1.77842	0.562	0.004	blastocyst	AC006064.4
APOA1	0.959	3.42319	0.918	4.93862	0.939	0.131	HYPO	APOA1			KRT19	0.702	0.460833	0.404	0.664842	0.657	0.294	TE	KRT19		WDR83OS	0.855	0.569747	0.71	0.821971	0.862	0.177	blastocyst	WDR83OS		AL023875.1	0.759	0.468132	0.518	0.675372	0.564	0.035	blastocyst	AL023875.1		ALPG	0.775	0.813785	0.55	1.17404	0.567	0.022	blastocyst	ALPG
APOC1	0.892	1.60071	0.784	2.30934	0.936	0.49	HYPO	APOC1			TBX3	0.901	1.28231	0.802	1.84998	0.903	0.241	STB	TBX3		EIF4A1	0.853	0.767868	0.706	1.1078	0.899	0.345	blastocyst	EIF4A1		TUBB4B	0.758	0.440638	0.516	0.635706	0.872	0.544	blastocyst	TUBB4B		FABP3	0.77	0.586061	0.54	0.845508	0.556	0.021	blastocyst	FABP3
GPX2	0.888	1.51214	0.776	2.18155	0.832	0.113	HYPO	GPX2			PGF	0.887	1.02	0.774	1.47155	0.993	0.732	STB	PGF		BOLA2B	0.851	0.723894	0.702	1.04436	0.77	0.076	blastocyst	BOLA2B		KLF4	0.758	0.504847	0.516	0.72834	0.667	0.181	blastocyst	KLF4		AC011603.3	0.77	0.543317	0.54	0.78384	0.605	0.045	blastocyst	AC011603.3
FN1	0.884	2.65388	0.768	3.82874	0.785	0.04	HYPO	FN1			PABPC1	0.869	1.05364	0.738	1.52008	0.977	0.81	STB	PABPC1		RRAD	0.845	0.569592	0.69	0.821747	0.834	0.177	blastocyst	RRAD		GAPDH	0.756	0.356349	0.512	0.514104	1	0.938	blastocyst	GAPDH		SF3B5	0.768	0.470108	0.536	0.678223	0.772	0.294	blastocyst	SF3B5
SERPINH1	0.879	1.15585	0.758	1.66753	0.827	0.105	HYPO	SERPINH1			ANXA1	0.866	1.45965	0.732	2.10583	0.912	0.382	STB	ANXA1		AC093484.3	0.845	0.967953	0.69	1.39646	0.94	0.168	blastocyst	AC093484.3		RHOA	0.753	0.509402	0.506	0.734912	0.846	0.595	blastocyst	RHOA		TACSTD2	0.762	0.595242	0.524	0.858753	0.616	0.115	blastocyst	TACSTD2
MARCKS	0.878	1.41212	0.756	2.03727	0.806	0.094	HYPO	MARCKS			IFRD1	0.853	1.12198	0.706	1.61867	0.795	0.166	STB	IFRD1		SLX1A	0.844	0.653621	0.688	0.942975	0.816	0.122	blastocyst	SLX1A		WDR83OS	0.75	0.38758	0.5	0.55916	0.667	0.154	blastocyst	WDR83OS		AC005884.2	0.762	0.471716	0.524	0.680542	0.531	0.007	blastocyst	AC005884.2
CKB	0.869	0.962321	0.738	1.38834	0.912	0.386	HYPO	CKB			ATF3	0.85	1.14892	0.7	1.65755	0.814	0.218	STB	ATF3		ATG9B	0.843	0.873913	0.686	1.26079	0.806	0.146	blastocyst	ATG9B		KTI12	0.748	0.477458	0.496	0.688826	0.598	0.112	blastocyst	KTI12		AC092069.1	0.758	0.754478	0.516	1.08848	0.527	0.013	blastocyst	AC092069.1
SPARC	0.863	1.17546	0.726	1.69583	0.806	0.148	HYPO	SPARC			HOPX	0.842	1.08427	0.684	1.56426	0.862	0.285	STB	HOPX		BCYRN1	0.842	1.87286	0.684	2.70196	0.76	0.21	blastocyst	BCYRN1		EIF4A1	0.742	0.515069	0.484	0.743088	0.667	0.232	blastocyst	EIF4A1		TRMT112	0.755	0.430265	0.51	0.620741	0.85	0.501	blastocyst	TRMT112
APOA2	0.862	1.96134	0.724	2.82961	0.787	0.131	HYPO	APOA2			HERPUD1	0.84	0.932007	0.68	1.3446	0.876	0.356	STB	HERPUD1		SELENOT	0.839	0.808654	0.678	1.16664	0.894	0.415	blastocyst	SELENOT		AC011603.3	0.742	0.433152	0.484	0.624906	0.632	0.108	blastocyst	AC011603.3		SELENOT	0.753	0.528281	0.506	0.762149	0.751	0.286	blastocyst	SELENOT
APOE	0.842	1.54028	0.684	2.22215	0.854	0.318	HYPO	APOE			TNFRSF1B	0.835	1.03301	0.67	1.49032	0.77	0.147	STB	TNFRSF1B		AC138207.7	0.834	0.798932	0.668	1.15261	0.737	0.087	blastocyst	AC138207.7		HYOU1	0.741	0.514082	0.482	0.741664	0.65	0.181	blastocyst	HYOU1		MRPS24	0.752	0.387033	0.504	0.558371	0.583	0.072	blastocyst	MRPS24
IDH1	0.839	0.79289	0.678	1.1439	0.814	0.224	HYPO	IDH1			PDIA3	0.835	1.40864	0.67	2.03223	0.901	0.524	STB	PDIA3		MRPL53	0.832	0.602217	0.664	0.868815	0.747	0.098	blastocyst	MRPL53		PSENEN	0.74	0.377172	0.48	0.544144	0.598	0.116	blastocyst	PSENEN		S100A14	0.751	0.880061	0.502	1.26966	0.517	0.021	blastocyst	S100A14
COL4A1	0.833	1.39638	0.666	2.01456	0.715	0.076	HYPO	COL4A1			NUCB2	0.834	1.07858	0.668	1.55606	0.868	0.313	STB	NUCB2		AC087393.2	0.832	0.738443	0.664	1.06535	0.682	0.017	blastocyst	AC087393.2		TUBB2B	0.739	0.447989	0.478	0.646312	0.718	0.282	blastocyst	TUBB2B		CLDN4	0.75	0.640379	0.5	0.923871	0.751	0.384	blastocyst	CLDN4
PDGFRA	0.823	0.846513	0.646	1.22126	0.657	0.016	HYPO	PDGFRA			LGALS16	0.834	0.905521	0.668	1.30639	0.862	0.269	STB	LGALS16		EGLN3	0.829	0.489248	0.658	0.705836	0.829	0.17	blastocyst	EGLN3		CDCA3	0.736	0.418748	0.472	0.604125	0.598	0.139	blastocyst	CDCA3		SLC7A4	0.749	0.54231	0.498	0.782387	0.531	0.033	blastocyst	SLC7A4
RNASE1	0.821	1.11189	0.642	1.60412	0.71	0.104	HYPO	RNASE1			HSPA5	0.825	1.44136	0.65	2.07944	0.918	0.66	STB	HSPA5		AC091180.4	0.828	0.701262	0.656	1.01171	0.673	0.02	blastocyst	AC091180.4		SF3B5	0.734	0.36857	0.468	0.531734	0.692	0.236	blastocyst	SF3B5		PRSS8	0.749	0.520079	0.498	0.750316	0.595	0.112	blastocyst	PRSS8
GJA1	0.821	0.949774	0.642	1.37023	0.782	0.23	HYPO	GJA1			EIF1	0.824	0.842919	0.648	1.21608	0.981	0.924	STB	EIF1		ALDOA	0.824	0.63179	0.648	0.91148	0.968	0.386	blastocyst	ALDOA		STOML2	0.733	0.36857	0.466	0.531734	0.829	0.378	blastocyst	STOML2		ZWINT	0.747	0.407843	0.494	0.588393	0.663	0.178	blastocyst	ZWINT
UACA	0.802	0.770003	0.604	1.11088	0.678	0.089	HYPO	UACA			PRR9	0.82	1.3477	0.64	1.94432	0.796	0.263	STB	PRR9		VENTX	0.822	0.634855	0.644	0.915901	0.857	0.317	blastocyst	VENTX		AC022784.2	0.733	0.463048	0.466	0.668037	0.547	0.085	blastocyst	AC022784.2		TAGLN2	0.747	0.4392	0.494	0.633631	0.726	0.252	blastocyst	TAGLN2
BMP2	0.795	0.763253	0.59	1.10114	0.604	0.017	HYPO	BMP2			MAN1A2	0.818	0.81123	0.636	1.17036	0.85	0.319	STB	MAN1A2		MYCL	0.821	0.694877	0.642	1.0025	0.788	0.146	blastocyst	MYCL		DPP3	0.731	0.555174	0.462	0.800947	0.573	0.1	blastocyst	DPP3		AC087393.2	0.746	0.500634	0.492	0.722263	0.498	0.005	blastocyst	AC087393.2
S100A16	0.793	0.932757	0.586	1.34568	0.795	0.277	HYPO	S100A16			SDC1	0.814	0.856526	0.628	1.23571	0.789	0.227	STB	SDC1		RTP3	0.818	0.612682	0.636	0.883913	0.774	0.172	blastocyst	RTP3		VSIG10	0.726	0.4076	0.452	0.588042	0.573	0.131	blastocyst	VSIG10		ALDOA	0.743	0.464273	0.486	0.669804	0.772	0.352	blastocyst	ALDOA
SERPINE2	0.792	1.03313	0.584	1.49049	0.606	0.032	HYPO	SERPINE2			PRKCZ	0.813	0.704091	0.626	1.01579	0.75	0.162	STB	PRKCZ		KTI12	0.818	0.599882	0.636	0.865447	0.756	0.151	blastocyst	KTI12		NOP56	0.725	0.380378	0.45	0.54877	0.675	0.243	blastocyst	NOP56		NDUFA6	0.74	0.390449	0.48	0.563299	0.881	0.509	blastocyst	NDUFA6
CTSE	0.791	0.717852	0.582	1.03564	0.59	0.012	HYPO	CTSE			CGA	0.812	0.748878	0.624	1.0804	0.996	0.797	STB	CGA		CDK2AP2	0.817	0.558608	0.634	0.805901	0.876	0.255	blastocyst	CDK2AP2		MIF	0.724	0.473285	0.448	0.682805	0.88	0.618	blastocyst	MIF		BANF1	0.74	0.369725	0.48	0.533401	0.785	0.334	blastocyst	BANF1
S100A10	0.79	1.2825	0.58	1.85025	0.862	0.532	HYPO	S100A10			IER2	0.81	0.942814	0.62	1.36019	0.814	0.329	STB	IER2		EIF3C	0.816	0.508986	0.632	0.734311	0.783	0.151	blastocyst	EIF3C		NCAPD3	0.723	0.557812	0.446	0.804752	0.53	0.093	blastocyst	NCAPD3		AC005523.2	0.74	0.468673	0.48	0.676153	0.527	0.042	blastocyst	AC005523.2
CD99	0.788	0.883409	0.576	1.27449	0.67	0.152	HYPO	CD99			COBLL1	0.81	0.759116	0.62	1.09517	0.724	0.139	STB	COBLL1		CYP1B1	0.815	1.04808	0.63	1.51206	0.714	0.109	blastocyst	CYP1B1		SRSF2	0.722	0.393817	0.444	0.568157	0.838	0.483	blastocyst	SRSF2		TUBB4B	0.739	0.445619	0.478	0.642893	0.817	0.487	blastocyst	TUBB4B
BAMBI	0.78	0.865097	0.56	1.24807	0.636	0.103	HYPO	BAMBI			MUC15	0.807	0.934132	0.614	1.34767	0.804	0.284	STB	MUC15		AC011603.3	0.813	0.576606	0.626	0.831867	0.857	0.162	blastocyst	AC011603.3		SGK1	0.722	0.436591	0.444	0.629868	0.573	0.139	blastocyst	SGK1		RNASEK	0.738	0.378921	0.476	0.546668	0.572	0.092	blastocyst	RNASEK
PPP1R14A	0.778	0.801837	0.556	1.15681	0.694	0.177	HYPO	PPP1R14A			XBP1	0.806	0.745615	0.612	1.0757	0.814	0.337	STB	XBP1		AP003392.3	0.812	0.591217	0.624	0.852946	0.719	0.105	blastocyst	AP003392.3		ATP5F1B	0.721	0.389189	0.442	0.561481	0.923	0.544	blastocyst	ATP5F1B		UBB	0.736	0.446482	0.472	0.644138	0.893	0.693	blastocyst	UBB
AK4	0.777	0.723474	0.554	1.04375	0.665	0.144	HYPO	AK4			CEBPB	0.805	0.874854	0.61	1.26215	0.831	0.383	STB	CEBPB		ZNF593	0.811	0.559171	0.622	0.806713	0.756	0.162	blastocyst	ZNF593		SDHD	0.719	0.346768	0.438	0.500281	0.615	0.185	blastocyst	SDHD		MRPL53	0.736	0.407845	0.472	0.588396	0.505	0.033	blastocyst	MRPL53
S100A14	0.77	1.63189	0.54	2.35433	0.649	0.156	HYPO	S100A14			BTG1	0.805	0.783766	0.61	1.13073	0.84	0.38	STB	BTG1		NPIPB12	0.81	0.617379	0.62	0.89069	0.724	0.094	blastocyst	NPIPB12		TIMM10B	0.718	0.405828	0.436	0.585487	0.564	0.139	blastocyst	TIMM10B		EIF4A3	0.735	0.481655	0.47	0.694881	0.722	0.308	blastocyst	EIF4A3
ADD3	0.769	0.705669	0.538	1.01807	0.577	0.052	HYPO	ADD3			KIF2A	0.804	0.893225	0.608	1.28865	0.699	0.131	STB	KIF2A		AC006064.4	0.809	1.34864	0.618	1.94568	0.627	0.017	blastocyst	AC006064.4		PHB2	0.718	0.322295	0.436	0.464973	0.701	0.27	blastocyst	PHB2		WDR83OS	0.732	0.359685	0.464	0.518916	0.668	0.211	blastocyst	WDR83OS
RSPO3	0.768	1.47589	0.536	2.12926	0.54	0.006	HYPO	RSPO3			GATA2	0.804	0.864202	0.608	1.24678	0.901	0.563	STB	GATA2		HIGD2A	0.806	0.511094	0.612	0.737353	0.871	0.345	blastocyst	HIGD2A		AC005523.2	0.718	0.466698	0.436	0.673303	0.538	0.093	blastocyst	AC005523.2		NME2	0.732	0.343776	0.464	0.495964	0.74	0.225	blastocyst	NME2
PODXL	0.768	0.838693	0.536	1.20998	0.585	0.056	HYPO	PODXL			CSNK1A1	0.803	0.740944	0.606	1.06896	0.759	0.218	STB	CSNK1A1		FP565260.4	0.804	0.529787	0.608	0.76432	0.687	0.081	blastocyst	FP565260.4		TBCC	0.717	0.345039	0.434	0.497786	0.547	0.104	blastocyst	TBCC		C16orf91	0.731	0.417645	0.462	0.602534	0.548	0.087	blastocyst	C16orf91
LBH	0.766	0.552362	0.532	0.79689	0.564	0.037	HYPO	LBH			RAP1B	0.801	0.718312	0.602	1.03631	0.802	0.288	STB	RAP1B		KRTCAP3	0.802	0.497368	0.604	0.717551	0.802	0.223	blastocyst	KRTCAP3		TCP1	0.716	0.33391	0.432	0.48173	0.718	0.274	blastocyst	TCP1		TUBB4A	0.73	0.622082	0.46	0.897475	0.472	0.015	blastocyst	TUBB4A
VCAN	0.763	1.01943	0.526	1.47072	0.561	0.046	HYPO	VCAN			KIF21A	0.801	0.945238	0.602	1.36369	0.719	0.165	STB	KIF21A		AL450226.2	0.802	0.673195	0.604	0.971216	0.613	0.009	blastocyst	AL450226.2		IMPDH2	0.716	0.348748	0.432	0.503137	0.641	0.212	blastocyst	IMPDH2		AC015674.1	0.729	0.512666	0.458	0.739621	0.463	0.005	blastocyst	AC015674.1
FLRT3	0.763	0.952271	0.526	1.37384	0.529	0.003	HYPO	FLRT3			SPCS3	0.8	0.7735	0.6	1.11592	0.835	0.376	STB	SPCS3		RHOA	0.798	0.583797	0.596	0.842241	0.972	0.561	blastocyst	RHOA		CACYBP	0.715	0.351449	0.43	0.507033	0.641	0.208	blastocyst	CACYBP		ALPP	0.728	0.565023	0.456	0.815156	0.466	0.012	blastocyst	ALPP
NQO1	0.76	0.761688	0.52	1.09888	0.593	0.1	HYPO	NQO1			RYBP	0.8	0.739977	0.6	1.06756	0.742	0.195	STB	RYBP		GDPD2	0.797	0.607535	0.594	0.876488	0.599	0.007	blastocyst	GDPD2		AC138207.7	0.715	0.339709	0.43	0.490096	0.479	0.039	blastocyst	AC138207.7		RANGRF	0.727	0.393293	0.454	0.567401	0.554	0.104	blastocyst	RANGRF
GATA6	0.76	0.616884	0.52	0.889975	0.564	0.052	HYPO	GATA6			KRT23	0.8	0.869235	0.6	1.25404	0.837	0.359	STB	KRT23		PSMG3	0.796	0.500247	0.592	0.721704	0.793	0.225	blastocyst	PSMG3		SRGAP2B	0.714	0.41634	0.428	0.600652	0.581	0.162	blastocyst	SRGAP2B		LYPLA2	0.726	0.398687	0.452	0.575183	0.616	0.165	blastocyst	LYPLA2
TBCA	0.758	0.958896	0.516	1.38339	0.774	0.433	HYPO	TBCA			GSK3B	0.798	0.672012	0.596	0.969509	0.727	0.176	STB	GSK3B		PPP1R11	0.795	0.563173	0.59	0.812487	0.724	0.138	blastocyst	PPP1R11		ATF4	0.713	0.359964	0.426	0.519319	0.821	0.398	blastocyst	ATF4		UQCRQ	0.725	0.386543	0.45	0.557664	0.879	0.573	blastocyst	UQCRQ
S100A13	0.756	1.06339	0.512	1.53415	0.718	0.322	HYPO	S100A13			KRT18	0.796	0.817332	0.592	1.17916	0.989	0.96	STB	KRT18		COA3	0.792	0.489706	0.584	0.706497	0.829	0.306	blastocyst	COA3		AC087393.2	0.713	0.3929	0.426	0.566834	0.453	0.019	blastocyst	AC087393.2		DPP3	0.724	0.49622	0.448	0.715894	0.517	0.071	blastocyst	DPP3
TMSB10	0.755	0.684923	0.51	0.988136	0.984	0.939	HYPO	TMSB10			NCOA3	0.795	0.696904	0.59	1.00542	0.717	0.165	STB	NCOA3		OTUD1	0.791	0.552228	0.582	0.796696	0.631	0.057	blastocyst	OTUD1		ZNF593	0.712	0.382799	0.424	0.552263	0.573	0.162	blastocyst	ZNF593		PPT1	0.723	0.410075	0.446	0.591613	0.66	0.24	blastocyst	PPT1
CST3	0.751	0.759677	0.502	1.09598	0.585	0.119	HYPO	CST3			PITX1	0.79	0.732595	0.58	1.05691	0.782	0.274	STB	PITX1		RBM8A	0.788	0.454018	0.576	0.65501	0.991	0.795	blastocyst	RBM8A		AL139317.3	0.711	0.387286	0.422	0.558736	0.436	0.015	blastocyst	AL139317.3		AC008753.2	0.721	0.470748	0.442	0.679146	0.461	0.02	blastocyst	AC008753.2
TUBB4A	0.75	0.73656	0.5	1.06263	0.665	0.197	HYPO	TUBB4A			HDLBP	0.79	0.668171	0.58	0.963968	0.81	0.336	STB	HDLBP		CPSF1	0.788	0.556698	0.576	0.803145	0.765	0.194	blastocyst	CPSF1		C11orf98	0.71	0.330991	0.42	0.477519	0.513	0.093	blastocyst	C11orf98		AC091180.4	0.719	0.461219	0.438	0.665398	0.442	0.005	blastocyst	AC091180.4
RAB3B	0.749	0.54398	0.498	0.784797	0.545	0.051	HYPO	RAB3B			CALR	0.79	0.922878	0.58	1.33143	0.886	0.641	STB	CALR		MTFP1	0.787	0.451096	0.574	0.650793	0.71	0.135	blastocyst	MTFP1		TOMM22	0.709	0.314288	0.418	0.453421	0.803	0.44	blastocyst	TOMM22		SRSF2	0.717	0.447319	0.434	0.645344	0.792	0.518	blastocyst	SRSF2
MGST2	0.747	0.691992	0.494	0.998334	0.513	0.024	HYPO	MGST2			SERP1	0.789	0.594473	0.578	0.857643	0.938	0.677	STB	SERP1		BAMBI	0.787	0.537642	0.574	0.775653	0.829	0.31	blastocyst	BAMBI		PSMC5	0.709	0.312228	0.418	0.45045	0.641	0.216	blastocyst	PSMC5		HSPA8	0.717	0.331998	0.434	0.478972	0.978	0.874	blastocyst	HSPA8
LGALS1	0.746	0.854492	0.492	1.23277	0.646	0.221	HYPO	LGALS1			PDLIM2	0.788	0.633845	0.576	0.914446	0.744	0.213	STB	PDLIM2		MRPL34	0.786	0.423959	0.572	0.611644	0.972	0.55	blastocyst	MRPL34		PSMB4	0.707	0.311521	0.414	0.44943	0.692	0.274	blastocyst	PSMB4		YIPF3	0.716	0.386245	0.432	0.557234	0.553	0.121	blastocyst	YIPF3
GSTO1	0.746	0.54147	0.492	0.781176	0.606	0.132	HYPO	GSTO1			PTP4A2	0.787	0.660757	0.574	0.95327	0.777	0.29	STB	PTP4A2		NFKBIA	0.785	0.482453	0.57	0.696033	0.848	0.33	blastocyst	NFKBIA		CSNK2B	0.706	0.282839	0.412	0.40805	0.658	0.243	blastocyst	CSNK2B		DPPA3	0.716	0.387307	0.432	0.558766	0.666	0.263	blastocyst	DPPA3
SEPHS2	0.742	0.719604	0.484	1.03817	0.668	0.262	HYPO	SEPHS2			CD55	0.781	0.834858	0.562	1.20444	0.757	0.307	STB	CD55		DPP3	0.785	0.70869	0.57	1.02242	0.724	0.179	blastocyst	DPP3		NAA38	0.705	0.323376	0.41	0.466533	0.581	0.17	blastocyst	NAA38		ATP5F1B	0.716	0.382971	0.432	0.55251	0.85	0.435	blastocyst	ATP5F1B
EGLN3	0.74	0.451967	0.48	0.652051	0.585	0.114	HYPO	EGLN3			EZR	0.78	0.892453	0.56	1.28754	0.834	0.493	STB	EZR		TUBB3	0.781	0.401913	0.562	0.579837	0.705	0.127	blastocyst	TUBB3		EIF4A3	0.705	0.37645	0.41	0.543103	0.667	0.259	blastocyst	EIF4A3		DPH2	0.715	0.368802	0.43	0.532069	0.51	0.082	blastocyst	DPH2
COL4A2	0.739	0.744781	0.478	1.07449	0.553	0.101	HYPO	COL4A2			UBALD2	0.779	0.737293	0.558	1.06369	0.725	0.242	STB	UBALD2		MDP1	0.78	0.587907	0.56	0.848171	0.59	0.039	blastocyst	MDP1		MRPS24	0.704	0.260197	0.408	0.375385	0.564	0.127	blastocyst	MRPS24		CRIP1	0.715	0.38375	0.43	0.553634	0.588	0.155	blastocyst	CRIP1
GSN	0.737	0.553431	0.474	0.798433	0.527	0.063	HYPO	GSN			SP6	0.779	0.759445	0.558	1.09565	0.79	0.355	STB	SP6		VCX	0.778	0.8786	0.556	1.26755	0.613	0.07	blastocyst	VCX		AL159166.1	0.704	0.49584	0.408	0.715346	0.436	0.031	blastocyst	AL159166.1		NOP16	0.714	0.329819	0.428	0.475828	0.655	0.231	blastocyst	NOP16
IMPAD1	0.735	0.509974	0.47	0.735736	0.537	0.078	HYPO	IMPAD1			HMOX1	0.778	0.95179	0.556	1.37314	0.775	0.356	STB	HMOX1		NR1H2	0.778	0.488192	0.556	0.704312	0.728	0.201	blastocyst	NR1H2		HIGD2A	0.701	0.311702	0.402	0.44969	0.658	0.27	blastocyst	HIGD2A		TMSB4X	0.713	0.468753	0.426	0.676268	0.816	0.541	blastocyst	TMSB4X
ALDH2	0.735	0.4285	0.47	0.618194	0.524	0.057	HYPO	ALDH2			SIN3B	0.777	0.556728	0.554	0.803189	0.714	0.186	STB	SIN3B		YIPF3	0.777	0.49899	0.554	0.71989	0.788	0.238	blastocyst	YIPF3		CEBPD	0.701	0.437456	0.402	0.631115	0.444	0.046	blastocyst	CEBPD		ATF4	0.713	0.354966	0.426	0.512108	0.77	0.351	blastocyst	ATF4
LGALS2	0.734	0.633692	0.468	0.914224	0.473	0.007	HYPO	LGALS2			CYP11A1	0.777	0.596722	0.554	0.860888	0.831	0.338	STB	CYP11A1		SNHG15	0.776	0.48514	0.552	0.699909	0.876	0.404	blastocyst	SNHG15		BANF1	0.701	0.326035	0.402	0.470369	0.838	0.529	blastocyst	BANF1		NAA38	0.712	0.325817	0.424	0.470054	0.656	0.235	blastocyst	NAA38
DUSP4	0.732	0.532891	0.464	0.7688	0.5	0.044	HYPO	DUSP4			LYN	0.775	0.753355	0.55	1.08686	0.794	0.348	STB	LYN		RND2	0.776	0.577324	0.552	0.832903	0.816	0.352	blastocyst	RND2		AUP1	0.701	0.344737	0.402	0.497351	0.65	0.282	blastocyst	AUP1		OVCA2	0.711	0.37664	0.422	0.543377	0.452	0.031	blastocyst	OVCA2
NLRP7	0.731	0.509048	0.462	0.734402	0.79	0.383	HYPO	NLRP7			SLC40A1	0.774	0.896567	0.548	1.29347	0.691	0.197	STB	SLC40A1		AC066615.1	0.776	0.656096	0.552	0.946547	0.594	0.048	blastocyst	AC066615.1		AC005884.2	0.701	0.433641	0.402	0.625611	0.419	0.019	blastocyst	AC005884.2		TPI1	0.709	0.347149	0.418	0.50083	0.93	0.724	blastocyst	TPI1
GPC3	0.731	0.925351	0.462	1.335	0.468	0.008	HYPO	GPC3			CDYL	0.773	0.69756	0.546	1.00637	0.626	0.101	STB	CDYL		LINC01108	0.775	0.527186	0.55	0.760568	0.779	0.234	blastocyst	LINC01108		RPS12	0.777	0.647648	0.554	0.934358	0.976	0.892	peri	RPS12		AC145207.2	0.709	0.456767	0.418	0.658976	0.419	0.001	blastocyst	AC145207.2
FSCN1	0.731	0.591772	0.462	0.853746	0.654	0.269	HYPO	FSCN1			GALNT2	0.769	0.631733	0.538	0.911398	0.646	0.132	STB	GALNT2		SOCS3	0.773	0.590596	0.546	0.852051	0.645	0.111	blastocyst	SOCS3		RPS23	0.775	0.616278	0.55	0.889102	0.952	0.876	peri	RPS23		DNAJB1	0.708	0.362384	0.416	0.52281	0.523	0.109	blastocyst	DNAJB1
KHDC1L	0.73	0.655786	0.46	0.946099	0.761	0.31	HYPO	KHDC1L			ARL4C	0.769	0.70903	0.538	1.02291	0.706	0.249	STB	ARL4C		TUBB2A	0.772	0.342706	0.544	0.494421	0.848	0.341	blastocyst	TUBB2A		RPS24	0.764	0.570988	0.528	0.823761	0.944	0.861	peri	RPS24		MRPL34	0.707	0.301331	0.414	0.434729	0.707	0.301	blastocyst	MRPL34
CALM2	0.729	0.704042	0.458	1.01572	0.787	0.477	HYPO	CALM2			PPM1B	0.768	0.737598	0.536	1.06413	0.711	0.227	STB	PPM1B		PSENEN	0.771	0.422839	0.542	0.610028	0.774	0.251	blastocyst	PSENEN		RPS2	0.76	0.672891	0.52	0.970777	0.952	0.785	peri	RPS2		IFRD2	0.707	0.322427	0.414	0.465163	0.527	0.113	blastocyst	IFRD2
ACTG1	0.727	0.390354	0.454	0.563161	0.992	0.944	HYPO	ACTG1			NR2F6	0.768	0.624029	0.536	0.900284	0.8	0.372	STB	NR2F6		SIAH1	0.77	0.438975	0.54	0.633307	0.691	0.148	blastocyst	SIAH1		RPL32	0.76	0.583915	0.52	0.842411	0.952	0.888	peri	RPL32		NAXE	0.706	0.362871	0.412	0.523512	0.504	0.093	blastocyst	NAXE
DPP4	0.726	0.530058	0.452	0.764713	0.457	0.006	HYPO	DPP4			P4HB	0.767	0.658919	0.534	0.95062	0.803	0.402	STB	P4HB		AC015674.1	0.77	0.608046	0.54	0.877225	0.567	0.024	blastocyst	AC015674.1		S100A13	0.756	0.883001	0.512	1.2739	0.896	0.629	peri	S100A13		MEA1	0.704	0.306145	0.408	0.441674	0.572	0.158	blastocyst	MEA1
FGFR1	0.725	0.578465	0.45	0.834548	0.585	0.171	HYPO	FGFR1			ETF1	0.764	0.552888	0.528	0.797649	0.769	0.309	STB	ETF1		FAM193B	0.769	0.509388	0.538	0.734891	0.668	0.116	blastocyst	FAM193B		RPLP1	0.754	0.513187	0.508	0.740372	0.984	1	peri	RPLP1		DNMT3L	0.704	0.412645	0.408	0.595321	0.593	0.213	blastocyst	DNMT3L
TPST2	0.723	0.550826	0.446	0.794674	0.513	0.08	HYPO	TPST2			SDCBP	0.762	0.642745	0.524	0.927286	0.704	0.228	STB	SDCBP		RASD1	0.768	0.474656	0.536	0.684784	0.783	0.26	blastocyst	RASD1		RPL13	0.752	0.56673	0.504	0.817618	0.96	0.888	peri	RPL13		COA3	0.704	0.358258	0.408	0.516857	0.588	0.195	blastocyst	COA3
LINC00261	0.722	0.569001	0.444	0.820896	0.447	0.003	HYPO	LINC00261			EIF4G2	0.762	0.709365	0.524	1.0234	0.899	0.689	STB	EIF4G2		ARGFX	0.768	0.415964	0.536	0.600109	0.636	0.094	blastocyst	ARGFX		RPS14	0.751	0.505082	0.502	0.728679	0.992	0.948	peri	RPS14		PRAMEF19	0.701	0.456212	0.402	0.658175	0.402	0.001	blastocyst	PRAMEF19
FST	0.722	0.82516	0.444	1.19045	0.535	0.122	HYPO	FST			DNAJC3	0.762	0.708428	0.524	1.02205	0.689	0.209	STB	DNAJC3		TUBB4A	0.767	0.561814	0.534	0.810527	0.963	0.581	blastocyst	TUBB4A		RPS8	0.747	0.517746	0.494	0.746949	0.96	0.916	peri	RPS8		GABARAP	0.701	0.349884	0.402	0.504776	0.479	0.077	blastocyst	GABARAP
PTGR1	0.721	0.56705	0.442	0.81808	0.524	0.101	HYPO	PTGR1			YWHAZ	0.761	0.652979	0.522	0.942049	0.898	0.627	STB	YWHAZ		S100A16	0.767	0.862319	0.534	1.24406	0.618	0.122	blastocyst	S100A16		RPL28	0.744	0.554823	0.488	0.80044	0.928	0.825	peri	RPL28		PAPOLA	0.846	0.951637	0.692	1.37292	0.902	0.379	peri	PAPOLA
DYNLT3	0.721	0.521498	0.442	0.752363	0.497	0.067	HYPO	DYNLT3			RAB11FIP1	0.761	0.700663	0.522	1.01084	0.664	0.187	STB	RAB11FIP1		RASGEF1A	0.767	0.440805	0.534	0.635947	0.783	0.24	blastocyst	RASGEF1A		RPL22	0.741	0.534818	0.482	0.77158	0.872	0.606	peri	RPL22		RPL13	0.817	0.731172	0.634	1.05486	0.983	0.922	peri	RPL13
TLN2	0.719	0.530186	0.438	0.764896	0.54	0.122	HYPO	TLN2			TPT1	0.76	0.640319	0.52	0.923785	0.967	0.948	STB	TPT1		NRBP2	0.767	0.494401	0.534	0.71327	0.696	0.177	blastocyst	NRBP2		TBCA	0.739	0.587491	0.478	0.84757	0.912	0.705	peri	TBCA		RPS12	0.816	0.818327	0.632	1.1806	0.985	0.905	peri	RPS12
CNN3	0.719	0.480232	0.438	0.692828	0.598	0.197	HYPO	CNN3			FNDC3A	0.76	0.664878	0.52	0.959217	0.61	0.112	STB	FNDC3A		FP671120.4	0.767	0.896068	0.534	1.29275	0.567	0.031	blastocyst	FP671120.4		RPL19	0.739	0.421447	0.478	0.60802	0.944	0.884	peri	RPL19		RPS2	0.814	0.905399	0.628	1.30621	0.97	0.849	peri	RPS2
PRR13	0.716	0.426739	0.432	0.615654	0.755	0.418	HYPO	PRR13			NRBF2	0.759	0.676017	0.518	0.975286	0.673	0.203	STB	NRBF2		CYP4F26P	0.767	0.703954	0.534	1.01559	0.558	0.031	blastocyst	CYP4F26P		TPT1	0.735	0.414046	0.47	0.597343	0.96	0.845	peri	TPT1		RPS23	0.811	0.751694	0.622	1.08447	0.972	0.877	peri	RPS23
KLF6	0.716	0.541868	0.432	0.78175	0.601	0.204	HYPO	KLF6			TOP1	0.757	0.715027	0.514	1.03157	0.806	0.417	STB	TOP1		OOEP	0.766	0.489492	0.532	0.706187	0.783	0.299	blastocyst	OOEP		RPL39	0.735	0.586664	0.47	0.846377	0.952	0.781	peri	RPL39		RPLP1	0.803	0.690706	0.606	0.996478	0.998	0.984	peri	RPLP1
SOX17	0.715	0.484261	0.43	0.698641	0.439	0.01	HYPO	SOX17			RDX	0.757	0.649427	0.514	0.936926	0.797	0.433	STB	RDX		MRPS24	0.766	0.342373	0.532	0.49394	0.742	0.175	blastocyst	MRPS24		RPL11	0.735	0.539825	0.47	0.778803	0.96	0.916	peri	RPL11		RPS8	0.802	0.652698	0.604	0.941644	0.977	0.938	peri	RPS8
SLC7A7	0.715	0.467976	0.43	0.675146	0.54	0.128	HYPO	SLC7A7			TDRP	0.756	0.572399	0.512	0.825797	0.734	0.291	STB	TDRP		LEFTY1	0.766	0.777413	0.532	1.12157	0.627	0.124	blastocyst	LEFTY1		RPL35A	0.73	0.464469	0.46	0.670088	0.936	0.849	peri	RPL35A		RPS24	0.801	0.635287	0.602	0.916525	0.968	0.881	peri	RPS24
HAS2	0.715	0.852854	0.43	1.23041	0.46	0.036	HYPO	HAS2			SSR3	0.756	0.647381	0.512	0.933973	0.801	0.439	STB	SSR3		ENO2	0.766	0.528646	0.532	0.762675	0.774	0.275	blastocyst	ENO2		RPS19	0.729	0.57178	0.458	0.824904	0.96	0.88	peri	RPS19		RPL11	0.801	0.71588	0.602	1.0328	0.976	0.921	peri	RPL11
SLC2A3	0.712	0.853517	0.424	1.23137	0.707	0.447	HYPO	SLC2A3			HSP90B1	0.756	0.895344	0.512	1.29171	0.828	0.542	STB	HSP90B1		AP002754.2	0.766	0.493191	0.532	0.711525	0.544	0.013	blastocyst	AP002754.2		RPL37	0.729	0.447987	0.458	0.646309	0.96	0.817	peri	RPL37		RPL39	0.796	0.656684	0.592	0.947394	0.967	0.812	peri	RPL39
PCBD1	0.711	0.428862	0.422	0.618718	0.521	0.116	HYPO	PCBD1			PACSIN2	0.754	0.572491	0.508	0.82593	0.628	0.15	STB	PACSIN2		AL157871.1	0.765	0.6168	0.53	0.889854	0.544	0.017	blastocyst	AL157871.1		RPS3	0.727	0.491644	0.454	0.709292	0.968	0.916	peri	RPS3		RPS19	0.795	0.727669	0.59	1.0498	0.975	0.904	peri	RPS19
CDH2	0.707	1.0126	0.414	1.46088	0.415	0.002	HYPO	CDH2			EIF2B2	0.754	0.557485	0.508	0.804281	0.732	0.294	STB	EIF2B2		AL008729.2	0.764	0.629189	0.528	0.907728	0.53	0.002	blastocyst	AL008729.2		RPS18	0.725	0.581033	0.45	0.838253	0.952	0.876	peri	RPS18		RPS7	0.794	0.664966	0.588	0.959343	0.946	0.833	peri	RPS7
TMEM123	0.705	0.439088	0.41	0.633469	0.508	0.11	HYPO	TMEM123			GADD45G	0.753	0.786109	0.506	1.13412	0.712	0.25	STB	GADD45G		AC125611.3	0.763	0.510148	0.526	0.735988	0.53	0.004	blastocyst	AC125611.3		RPL29	0.721	0.48565	0.442	0.700645	0.928	0.964	peri	RPL29		RPL28	0.794	0.679425	0.588	0.980203	0.96	0.764	peri	RPL28
OTX2	0.705	0.570659	0.41	0.823288	0.436	0.031	HYPO	OTX2			MFSD12	0.751	0.574855	0.502	0.82934	0.647	0.176	STB	MFSD12		PSRC1	0.762	0.465028	0.524	0.670894	0.843	0.404	blastocyst	PSRC1		RPL14	0.72	0.469148	0.44	0.676837	0.864	0.773	peri	RPL14		RPL22	0.794	0.669199	0.588	0.96545	0.882	0.495	peri	RPL22
TMEM88	0.703	0.81405	0.406	1.17443	0.479	0.094	HYPO	TMEM88			GNAS	0.751	0.624699	0.502	0.901251	0.806	0.435	STB	GNAS		PFKP	0.76	0.43961	0.52	0.634223	0.797	0.293	blastocyst	PFKP		RPS3A	0.718	0.702416	0.436	1.01337	0.872	0.825	peri	RPS3A		PTMA	0.793	0.587492	0.586	0.847572	0.99	0.959	peri	PTMA
PDPN	0.702	0.432999	0.404	0.624686	0.465	0.066	HYPO	PDPN			EPB41L3	0.75	0.574782	0.5	0.829235	0.57	0.085	STB	EPB41L3		S100A14	0.759	1.06047	0.518	1.52993	0.539	0.035	blastocyst	S100A14		RPL7A	0.717	0.438821	0.434	0.633085	0.944	0.888	peri	RPL7A		NPM1	0.793	0.742805	0.586	1.07164	0.951	0.837	peri	NPM1
TMEM141	0.701	0.418819	0.402	0.604229	0.527	0.14	HYPO	TMEM141			PRR5	0.749	0.539569	0.498	0.778433	0.635	0.165	STB	PRR5		RTL8C	0.759	0.506756	0.518	0.731095	0.677	0.166	blastocyst	RTL8C		RPL24	0.717	0.41423	0.434	0.597608	0.928	0.857	peri	RPL24		RPL32	0.792	0.651714	0.584	0.940225	0.971	0.917	peri	RPL32
FZD5	0.701	0.842727	0.402	1.2158	0.532	0.168	HYPO	FZD5			FHDC1	0.748	0.610869	0.496	0.881298	0.617	0.148	STB	FHDC1		EIF2B5	0.759	0.491898	0.518	0.709659	0.641	0.133	blastocyst	EIF2B5		RPS27A	0.716	0.475397	0.432	0.685853	0.952	0.908	peri	RPS27A		RPL24	0.791	0.581162	0.582	0.83844	0.954	0.853	peri	RPL24
DPPA5	0.952	1.82905	0.904	2.63876	0.941	0.099	EPI	DPPA5			HSPB8	0.747	0.608957	0.494	0.878539	0.656	0.194	STB	HSPB8		CRB3	0.759	0.432181	0.518	0.623505	0.618	0.107	blastocyst	CRB3		RPS15A	0.715	0.546268	0.43	0.788098	0.896	0.745	peri	RPS15A		RPL14	0.79	0.70147	0.58	1.01201	0.919	0.727	peri	RPL14
POU5F1	0.93	1.65099	0.86	2.38187	0.907	0.107	EPI	POU5F1			FDX1	0.747	0.648542	0.494	0.935649	0.717	0.276	STB	FDX1		AP000547.3	0.759	0.441414	0.518	0.636825	0.889	0.395	blastocyst	AP000547.3		RPL35	0.715	0.425836	0.43	0.614352	0.936	0.869	peri	RPL35		RPS3	0.789	0.578951	0.578	0.835249	0.981	0.948	peri	RPS3
IFITM1	0.906	1.45398	0.812	2.09765	0.87	0.138	EPI	IFITM1			BRD4	0.747	0.520975	0.494	0.751608	0.706	0.246	STB	BRD4		LINC01067	0.758	0.428245	0.516	0.617827	0.516	0	blastocyst	LINC01067		RPLP2	0.714	0.392011	0.428	0.565553	0.952	0.896	peri	RPLP2		RPS15A	0.789	0.710846	0.578	1.02553	0.945	0.737	peri	RPS15A
TDGF1	0.896	1.44572	0.792	2.08573	0.828	0.075	EPI	TDGF1			ARHGAP18	0.746	0.551992	0.492	0.796356	0.646	0.19	STB	ARHGAP18		FCGBP	0.758	0.757371	0.516	1.09265	0.631	0.168	blastocyst	FCGBP		RPL23A	0.711	0.436986	0.422	0.630438	0.944	0.948	peri	RPL23A		RPS27A	0.787	0.611486	0.574	0.882188	0.978	0.923	peri	RPS27A
MEG3	0.89	1.19567	0.78	1.72499	0.818	0.054	EPI	MEG3			TFAP2C	0.745	0.707553	0.49	1.02078	0.738	0.37	STB	TFAP2C		MRPL9	0.757	0.359625	0.514	0.518829	0.839	0.334	blastocyst	MRPL9		RPS13	0.71	0.380785	0.42	0.549356	0.936	0.916	peri	RPS13		YBX1	0.781	0.704974	0.562	1.01706	0.838	0.438	peri	YBX1
IFITM3	0.88	1.05571	0.76	1.52307	0.899	0.328	EPI	IFITM3			HSPB1	0.745	0.77743	0.49	1.12159	0.677	0.243	STB	HSPB1		LINC01160	0.757	0.393953	0.514	0.568354	0.742	0.236	blastocyst	LINC01160		UQCRH	0.708	0.41579	0.416	0.599859	0.928	0.825	peri	UQCRH		RPL5	0.781	0.613037	0.562	0.884425	0.958	0.873	peri	RPL5
NANOG	0.876	0.953107	0.752	1.37504	0.77	0.033	EPI	NANOG			GPT2	0.745	0.644391	0.49	0.92966	0.632	0.177	STB	GPT2		AC092069.1	0.757	0.786112	0.514	1.13412	0.535	0.026	blastocyst	AC092069.1		RPL18	0.708	0.373236	0.416	0.538466	0.944	0.888	peri	RPL18		RPS4X	0.78	0.553469	0.56	0.798487	0.973	0.933	peri	RPS4X
KHDC3L	0.869	1.56645	0.738	2.2599	0.766	0.056	EPI	KHDC3L			MBD3	0.744	0.528868	0.488	0.762996	0.647	0.183	STB	MBD3		GDF3	0.755	0.51108	0.51	0.737332	0.94	0.662	blastocyst	GDF3		RPS26	0.707	0.725113	0.414	1.04612	0.744	0.618	peri	RPS26		RPL35A	0.78	0.606789	0.56	0.875412	0.962	0.884	peri	RPL35A
MT1G	0.857	1.41467	0.714	2.04093	0.775	0.086	EPI	MT1G			ATP1B1	0.744	0.816247	0.488	1.1776	0.579	0.122	STB	ATP1B1		SF3B5	0.754	0.496938	0.508	0.71693	0.737	0.308	blastocyst	SF3B5		RPS16	0.706	0.367317	0.412	0.529927	0.96	0.876	peri	RPS16		RPS9	0.776	0.525487	0.552	0.758118	0.959	0.871	peri	RPS9
GDF3	0.855	1.1114	0.71	1.60341	0.736	0.047	EPI	GDF3			NEURL1	0.741	0.498707	0.482	0.719482	0.612	0.138	STB	NEURL1		NDUFA6	0.754	0.373124	0.508	0.538305	0.959	0.701	blastocyst	NDUFA6		NACA	0.705	0.455805	0.41	0.657587	0.848	0.673	peri	NACA		RPL37	0.776	0.567238	0.552	0.818351	0.973	0.831	peri	RPL37
SCGB3A2	0.851	0.823063	0.702	1.18743	0.761	0.086	EPI	SCGB3A2			HPCAL1	0.741	0.556671	0.482	0.803107	0.577	0.109	STB	HPCAL1		GPRC5C	0.754	0.451447	0.508	0.6513	0.608	0.116	blastocyst	GPRC5C		RPLP0	0.704	0.339475	0.408	0.489758	0.944	0.908	peri	RPLP0		RPL12	0.776	0.75895	0.552	1.09493	0.945	0.849	peri	RPL12
KHDC1L1	0.847	1.32125	0.694	1.90616	0.859	0.277	EPI	KHDC1L			QKI	0.74	0.565095	0.48	0.81526	0.581	0.124	STB	QKI		EEF1G	0.754	0.328681	0.508	0.474187	0.894	0.312	blastocyst	EEF1G		RPS9	0.703	0.352887	0.406	0.509108	0.928	0.924	peri	RPS9		NACA	0.775	0.664891	0.55	0.959235	0.885	0.698	peri	NACA
MT1X	0.841	1.40133	0.682	2.02169	0.773	0.123	EPI	MT1X			DUSP5	0.74	0.781644	0.48	1.12767	0.618	0.2	STB	DUSP5		TUBA1B	0.753	0.55904	0.506	0.806524	0.829	0.426	blastocyst	TUBA1B		RPL12	0.702	0.411722	0.404	0.593989	0.904	0.857	peri	RPL12		RPS18	0.774	0.613278	0.548	0.884774	0.971	0.921	peri	RPS18
NLRP71	0.833	0.845908	0.666	1.22039	0.89	0.352	EPI	NLRP7			UBE2G1	0.738	0.51853	0.476	0.748081	0.608	0.158	STB	UBE2G1		TMBIM1	0.753	0.445974	0.506	0.643404	0.59	0.09	blastocyst	TMBIM1		RPS7	0.701	0.469022	0.402	0.676656	0.888	0.805	peri	RPS7		RPL19	0.774	0.548492	0.548	0.791307	0.966	0.918	peri	RPL19
DPPA4	0.829	0.826487	0.658	1.19237	0.75	0.144	EPI	DPPA4			PLIN2	0.738	0.672664	0.476	0.970449	0.86	0.569	STB	PLIN2		SCO2	0.753	0.410105	0.506	0.591657	0.594	0.083	blastocyst	SCO2		RPS4X	0.701	0.431944	0.402	0.623164	0.96	0.908	peri	RPS4X		EEF1A1	0.773	0.566662	0.546	0.817521	0.999	0.994	peri	EEF1A1
PIM2	0.823	0.859184	0.646	1.23954	0.681	0.055	EPI	PIM2			SH3BP5	0.737	0.50491	0.474	0.728431	0.617	0.175	STB	SH3BP5		PCBP1	0.753	0.491816	0.506	0.709541	0.922	0.469	blastocyst	PCBP1		RPL34	0.701	0.4718	0.402	0.680664	0.936	0.88	peri	RPL34		RPL7A	0.772	0.584217	0.544	0.842847	0.961	0.894	peri	RPL7A
L1TD1	0.82	0.728444	0.64	1.05092	0.858	0.311	EPI	L1TD1			RAB2A	0.737	0.53765	0.474	0.775664	0.709	0.294	STB	RAB2A		AC074050.4	0.753	0.455233	0.506	0.656762	0.571	0.068	blastocyst	AC074050.4		PTMA	0.701	0.314302	0.402	0.453442	0.968	0.912	peri	PTMA		RPL34	0.772	0.569351	0.544	0.8214	0.975	0.88	peri	RPL34
LNCPRESS1	0.818	0.928793	0.636	1.33997	0.665	0.049	EPI	LNCPRESS1			CCNE1	0.737	0.730832	0.474	1.05437	0.809	0.506	STB	CCNE1		SMIM12	0.752	0.380179	0.504	0.548482	0.76	0.262	blastocyst	SMIM12		ACTB	0.812	0.675615	0.624	0.974707	1	0.979	early post	ACTB		TPT1	0.771	0.590357	0.542	0.851705	0.974	0.902	peri	TPT1
UPP1	0.815	0.647659	0.63	0.934374	0.791	0.204	EPI	UPP1			IER5L	0.736	0.790707	0.472	1.14075	0.528	0.075	STB	IER5L		POLR2I	0.752	0.358497	0.504	0.517202	0.922	0.515	blastocyst	POLR2I		CST1	0.8	1.57674	0.6	2.27476	0.763	0.276	early post	CST1		RPS13	0.769	0.525294	0.538	0.757839	0.975	0.92	peri	RPS13
TMSB4X	0.814	0.918804	0.628	1.32555	0.951	0.634	EPI	TMSB4X			TNPO1	0.735	0.519665	0.47	0.749718	0.64	0.207	STB	TNPO1		AC022784.2	0.752	0.434268	0.504	0.626516	0.733	0.262	blastocyst	AC022784.2		MYL6	0.77	0.662126	0.54	0.955245	0.925	0.784	early post	MYL6		RPL10	0.767	0.643226	0.534	0.927979	0.966	0.886	peri	RPL10
PCAT14	0.805	0.694186	0.61	1.0015	0.65	0.049	EPI	PCAT14			SIAH1	0.735	0.614722	0.47	0.886856	0.588	0.15	STB	SIAH1		AC011611.3	0.751	0.521995	0.502	0.75308	0.622	0.12	blastocyst	AC011611.3		APOC1	0.769	0.569904	0.538	0.822197	0.989	0.919	early post	APOC1		RPSA	0.762	0.601895	0.524	0.868352	0.903	0.745	peri	RPSA
VSIG10	0.8	0.637688	0.6	0.91999	0.676	0.097	EPI	VSIG10			PRRC2C	0.735	0.692806	0.47	0.999508	0.799	0.455	STB	PRRC2C		MCL1	0.751	0.467658	0.502	0.674688	0.94	0.535	blastocyst	MCL1		RPL391	0.76	0.618498	0.52	0.892304	0.968	0.795	early post	RPL39		RPS14	0.762	0.526563	0.524	0.75967	0.991	0.958	peri	RPS14
FRAT2	0.8	0.748821	0.6	1.08032	0.717	0.18	EPI	FRAT2			PGRMC2	0.735	0.5316	0.47	0.766936	0.667	0.24	STB	PGRMC2		SERPINB6	0.75	0.341507	0.5	0.49269	0.719	0.205	blastocyst	SERPINB6		CALD1	0.758	0.689779	0.516	0.99514	0.903	0.484	early post	CALD1		EIF2S2	0.759	0.522285	0.518	0.753498	0.841	0.418	peri	EIF2S2
SERINC5	0.79	0.621151	0.58	0.896131	0.656	0.093	EPI	SERINC5			BNIP3	0.733	0.84954	0.466	1.22563	0.716	0.372	STB	BNIP3		UBB	0.749	0.482699	0.498	0.696388	0.912	0.76	blastocyst	UBB		TMSB4X	0.753	1.21124	0.506	1.74744	0.935	0.827	early post	TMSB4X		RPL6	0.758	0.651581	0.516	0.940032	0.919	0.85	peri	RPL6
CHST2	0.789	0.638402	0.578	0.921019	0.64	0.077	EPI	CHST2			FADS3	0.732	0.539691	0.464	0.77861	0.622	0.182	STB	FADS3		SLC37A4	0.749	0.417132	0.498	0.601794	0.654	0.172	blastocyst	SLC37A4		FN1	0.751	1.03767	0.502	1.49704	0.935	0.735	early post	FN1		RPL30	0.758	0.507401	0.516	0.732025	0.952	0.853	peri	RPL30
NODAL	0.788	0.701728	0.576	1.01238	0.606	0.034	EPI	NODAL			XAGE2	0.731	0.580169	0.462	0.837007	0.826	0.543	STB	XAGE2		NOP16	0.749	0.369257	0.498	0.532725	0.853	0.408	blastocyst	NOP16		CGA	0.751	0.481215	0.502	0.694247	0.935	0.587	early post	CGA		RPS6	0.755	0.43904	0.51	0.633401	0.993	0.985	peri	RPS6
ALPL	0.788	0.682647	0.576	0.984852	0.68	0.11	EPI	ALPL			PDIA6	0.731	0.712276	0.462	1.0276	0.719	0.378	STB	PDIA6		IL6R	0.749	0.351548	0.498	0.507176	0.682	0.179	blastocyst	IL6R		S100A10	0.749	0.710321	0.498	1.02478	0.978	0.827	early post	S100A10		RPL35	0.751	0.475342	0.502	0.685774	0.958	0.899	peri	RPL35
TUBB2B	0.787	0.729001	0.574	1.05173	0.653	0.105	EPI	TUBB2B			MED13	0.731	0.604376	0.462	0.87193	0.569	0.125	STB	MED13		GPS2	0.748	0.41011	0.496	0.591664	0.604	0.107	blastocyst	GPS2		APOE	0.748	0.838819	0.496	1.21016	0.968	0.816	early post	APOE		RPS3A	0.749	0.794333	0.498	1.14598	0.876	0.755	peri	RPS3A
SUSD2	0.787	0.72345	0.574	1.04372	0.633	0.078	EPI	SUSD2			MKNK2	0.73	0.621987	0.46	0.897337	0.589	0.16	STB	MKNK2		GPAA1	0.747	0.422693	0.494	0.609817	0.641	0.166	blastocyst	GPAA1		TMSB10	0.746	0.541772	0.492	0.781612	0.989	0.986	early post	TMSB10		RPL23A	0.748	0.518719	0.496	0.748353	0.98	0.931	peri	RPL23A
MT2A	0.785	0.723398	0.57	1.04364	0.681	0.128	EPI	MT2A			SLC3A2	0.729	0.569464	0.458	0.821562	0.845	0.612	STB	SLC3A2		AC005523.2	0.747	0.510695	0.494	0.736778	0.645	0.129	blastocyst	AC005523.2		RPS191	0.74	0.576623	0.48	0.831891	0.957	0.89	early post	RPS19		RPLP2	0.746	0.44685	0.492	0.644668	0.976	0.923	peri	RPLP2
AK41	0.785	0.530156	0.57	0.764854	0.681	0.116	EPI	AK4			LMNA	0.729	0.470808	0.458	0.679232	0.707	0.303	STB	LMNA		OVCA2	0.746	0.451885	0.492	0.651932	0.562	0.072	blastocyst	OVCA2		PDLIM1	0.74	0.543037	0.48	0.783436	0.731	0.339	early post	PDLIM1		HSP90AB1	0.745	0.512347	0.49	0.73916	0.977	0.958	peri	HSP90AB1
MRS2	0.779	0.582934	0.558	0.840997	0.643	0.11	EPI	MRS2			COPE	0.729	0.43039	0.458	0.620921	0.728	0.307	STB	COPE		COX8A	0.746	0.38053	0.492	0.548989	0.876	0.493	blastocyst	COX8A		FTH1	0.74	0.887678	0.48	1.28065	0.925	0.76	early post	FTH1		FTH1	0.745	1.02648	0.49	1.4809	0.848	0.681	peri	FTH1
AC064802.1	0.776	0.626473	0.552	0.903809	0.563	0.013	EPI	AC064802.1			C1orf21	0.729	0.483708	0.458	0.697843	0.598	0.162	STB	C1orf21		AC145207.2	0.745	0.522204	0.49	0.753381	0.498	0.009	blastocyst	AC145207.2		RPL10	0.739	0.460569	0.478	0.66446	0.978	0.898	early post	RPL10		CALM1	0.742	0.476132	0.484	0.686914	0.858	0.612	peri	CALM1
MT1E	0.774	0.850023	0.548	1.22632	0.594	0.052	EPI	MT1E			DDX3X	0.727	0.484654	0.454	0.699207	0.764	0.408	STB	DDX3X		SMIM29	0.744	0.405669	0.488	0.585256	0.567	0.081	blastocyst	SMIM29		MALAT1	0.739	0.468281	0.478	0.675586	0.957	0.961	early post	MALAT1		SERBP1	0.741	0.49461	0.482	0.713572	0.832	0.556	peri	SERBP1
MIF	0.773	0.759761	0.546	1.0961	0.89	0.584	EPI	MIF			BASP1	0.727	0.661822	0.454	0.954808	0.668	0.282	STB	BASP1		GABARAP	0.744	0.415131	0.488	0.598907	0.599	0.116	blastocyst	GABARAP		C12orf75	0.737	0.827894	0.474	1.1944	0.753	0.314	early post	C12orf75		RPS16	0.74	0.426727	0.48	0.615637	0.974	0.936	peri	RPS16
PARP1	0.772	0.524405	0.544	0.756557	0.841	0.444	EPI	PARP1			MIDN	0.725	0.628306	0.45	0.906454	0.564	0.141	STB	MIDN		AC005884.2	0.744	0.528564	0.488	0.762556	0.512	0.02	blastocyst	AC005884.2		LIFR	0.736	0.683852	0.472	0.98659	0.71	0.3	early post	LIFR		RPL3	0.74	0.607585	0.48	0.87656	0.906	0.82	peri	RPL3
MSH6	0.772	0.604993	0.544	0.872821	0.659	0.138	EPI	MSH6			CYP19A1	0.725	0.800144	0.45	1.15436	0.581	0.166	STB	CYP19A1		SPHK1	0.743	0.538052	0.486	0.776245	0.599	0.114	blastocyst	SPHK1		NQO1	0.735	0.581157	0.47	0.838432	0.828	0.516	early post	NQO1		RPLP0	0.738	0.374956	0.476	0.540947	0.974	0.927	peri	RPLP0
TUBB4A1	0.768	0.693156	0.536	1.00001	0.692	0.17	EPI	TUBB4A			CBLB	0.724	0.483372	0.448	0.697358	0.627	0.206	STB	CBLB		CCND3	0.742	0.380479	0.484	0.548915	0.627	0.135	blastocyst	CCND3		CST3	0.734	0.539004	0.468	0.777619	0.817	0.512	early post	CST3		RPL23	0.738	0.453432	0.476	0.654164	0.956	0.895	peri	RPL23
FOXH1	0.768	0.795867	0.536	1.14819	0.625	0.113	EPI	FOXH1			ABHD5	0.724	0.478437	0.448	0.690238	0.582	0.154	STB	ABHD5		PRSS23	0.741	0.593849	0.482	0.856744	0.525	0.052	blastocyst	PRSS23		SERF2	0.733	0.447009	0.466	0.644898	0.957	0.816	early post	SERF2		RPL18	0.738	0.416668	0.476	0.601125	0.959	0.915	peri	RPL18
GAL	0.767	0.89522	0.534	1.29153	0.6	0.091	EPI	GAL			SLCO4A1	0.723	0.553399	0.446	0.798386	0.625	0.216	STB	SLCO4A1		MRPL38	0.741	0.378567	0.482	0.546156	0.548	0.066	blastocyst	MRPL38		RPS71	0.733	0.441719	0.466	0.637266	0.935	0.799	early post	RPS7		RPL13A	0.738	0.499426	0.476	0.720519	0.963	0.915	peri	RPL13A
PMAIP1	0.766	0.863003	0.532	1.24505	0.596	0.081	EPI	PMAIP1			SLTM	0.723	0.570997	0.446	0.823775	0.706	0.327	STB	SLTM		GCHFR	0.74	0.447648	0.48	0.64582	0.673	0.234	blastocyst	GCHFR		APOA2	0.73	0.723135	0.46	1.04326	0.935	0.739	early post	APOA2		MALAT1	0.738	1.06995	0.476	1.54362	0.941	0.921	peri	MALAT1
STMN1	0.765	0.50668	0.53	0.730984	0.898	0.507	EPI	STMN1			ARF1	0.723	0.429588	0.446	0.619764	0.799	0.471	STB	ARF1		DND1	0.739	0.525955	0.478	0.758793	0.779	0.376	blastocyst	DND1		RPL341	0.729	0.48307	0.458	0.696922	0.968	0.876	early post	RPL34		UQCRH	0.737	0.465359	0.474	0.671371	0.863	0.645	peri	UQCRH
SPARC1	0.765	0.398717	0.53	0.575228	0.674	0.13	EPI	SPARC			SESTD1	0.722	0.520834	0.444	0.751405	0.54	0.113	STB	SESTD1		TSPAN13	0.738	0.366754	0.476	0.529113	0.622	0.151	blastocyst	TSPAN13		RPL15	0.729	0.391137	0.458	0.564292	0.978	0.958	early post	RPL15		RPL26	0.737	0.633976	0.474	0.914633	0.925	0.844	peri	RPL26
MT1H	0.765	1.1668	0.53	1.68333	0.575	0.056	EPI	MT1H			DNAJA1	0.722	0.617176	0.444	0.890396	0.782	0.516	STB	DNAJA1		TNFRSF1A	0.738	0.373223	0.476	0.538447	0.525	0.05	blastocyst	TNFRSF1A		DSTN	0.728	0.4197	0.456	0.605499	0.806	0.42	early post	DSTN		SNRPD1	0.736	0.471183	0.472	0.679773	0.804	0.41	peri	SNRPD1
ID1	0.765	0.727511	0.53	1.04958	0.676	0.179	EPI	ID1			PPP1CB	0.718	0.460252	0.436	0.664004	0.752	0.382	STB	PPP1CB		TLN2	0.738	0.414779	0.476	0.598399	0.571	0.092	blastocyst	TLN2		RPS181	0.727	0.488602	0.454	0.704904	0.968	0.88	early post	RPS18		RPL27A	0.736	0.465851	0.472	0.672081	0.962	0.897	peri	RPL27A
MAD2L2	0.764	0.562822	0.528	0.81198	0.579	0.061	EPI	MAD2L2			RHOBTB1	0.717	0.621579	0.434	0.896749	0.524	0.112	STB	RHOBTB1		SHPK	0.738	0.340632	0.476	0.491428	0.7	0.221	blastocyst	SHPK		CDH2	0.724	0.871529	0.448	1.25735	0.71	0.318	early post	CDH2		CDKN1C	0.736	0.681391	0.472	0.983039	0.839	0.496	peri	CDKN1C
AL161431.1	0.764	0.627987	0.528	0.905994	0.576	0.057	EPI	AL161431.1			RCN1	0.717	0.606047	0.434	0.87434	0.717	0.389	STB	RCN1		NAGA	0.738	0.381793	0.476	0.550811	0.608	0.138	blastocyst	NAGA		FTL	0.719	0.648365	0.438	0.935393	0.989	0.975	early post	FTL		RPL21	0.734	0.881125	0.468	1.2712	0.787	0.618	peri	RPL21
PHLDA1	0.762	0.553749	0.524	0.798891	0.578	0.059	EPI	PHLDA1			LARP1B	0.717	0.549232	0.434	0.792374	0.574	0.168	STB	LARP1B		FBXW5	0.738	0.405223	0.476	0.584613	0.618	0.146	blastocyst	FBXW5		RPS15	0.716	0.455546	0.432	0.657214	0.957	0.848	early post	RPS15		HSP90AA1	0.733	0.48942	0.466	0.706083	0.972	0.93	peri	HSP90AA1
HMGB3	0.761	0.515709	0.522	0.744011	0.787	0.347	EPI	HMGB3			EIF2AK1	0.716	0.442943	0.432	0.639031	0.634	0.227	STB	EIF2AK1		CORO1A	0.738	0.47886	0.476	0.690849	0.558	0.103	blastocyst	CORO1A		MDK	0.716	0.481853	0.432	0.695167	0.828	0.572	early post	MDK		RPL37A	0.732	0.415315	0.464	0.599173	0.976	0.919	peri	RPL37A
UTF1	0.76	1.01078	0.52	1.45825	0.535	0.018	EPI	UTF1			CD274	0.716	0.500299	0.432	0.721779	0.555	0.148	STB	CD274		TMED1	0.737	0.391631	0.474	0.565004	0.618	0.144	blastocyst	TMED1		CADM1	0.713	0.39043	0.426	0.563271	0.72	0.322	early post	CADM1		RPL15	0.732	0.464848	0.464	0.670634	0.972	0.947	peri	RPL15
FGF4	0.76	0.600518	0.52	0.866365	0.529	0.01	EPI	FGF4			LMO4	0.715	0.617564	0.43	0.890957	0.689	0.333	STB	LMO4		MYD88	0.737	0.430496	0.474	0.621075	0.562	0.092	blastocyst	MYD88		CD24	0.711	0.630918	0.422	0.910223	0.774	0.473	early post	CD24		RPL29	0.73	0.512421	0.46	0.739267	0.944	0.906	peri	RPL29
STOM	0.759	0.502267	0.518	0.724618	0.55	0.034	EPI	STOM			ANXA5	0.715	0.474343	0.43	0.684332	0.826	0.511	STB	ANXA5		UBL4A	0.736	0.490753	0.472	0.708007	0.641	0.175	blastocyst	UBL4A		NPC2	0.709	0.409548	0.418	0.590853	0.688	0.311	early post	NPC2		HNRNPA2B1	0.73	0.504293	0.46	0.727541	0.863	0.645	peri	HNRNPA2B1
CYP2S1	0.759	0.484722	0.518	0.699307	0.604	0.099	EPI	CYP2S1			NUS1	0.714	0.438834	0.428	0.633103	0.628	0.225	STB	NUS1		PYGB	0.736	0.315592	0.472	0.455304	0.797	0.299	blastocyst	PYGB		GPC3	0.709	0.591463	0.418	0.853301	0.742	0.382	early post	GPC3		ANP32B	0.729	0.41214	0.458	0.594593	0.75	0.317	peri	ANP32B
SOX2	0.758	0.62896	0.516	0.907398	0.544	0.033	EPI	SOX2			C16orf72	0.714	0.555919	0.428	0.802022	0.512	0.098	STB	C16orf72		BOP1	0.736	0.416856	0.472	0.601396	0.76	0.275	blastocyst	BOP1		KRT19	0.708	0.495179	0.416	0.714392	0.86	0.636	early post	KRT19		UBA52	0.727	0.360564	0.454	0.520184	0.954	0.915	peri	UBA52
ZSCAN10	0.757	0.739716	0.514	1.06718	0.542	0.034	EPI	ZSCAN10			ARF4	0.714	0.443063	0.428	0.639205	0.7	0.323	STB	ARF4		AL390728.6	0.735	0.433158	0.47	0.624914	0.696	0.207	blastocyst	AL390728.6		ADD3	0.707	0.51501	0.414	0.743003	0.796	0.509	early post	ADD3		RPL9	0.726	0.680676	0.452	0.982008	0.777	0.576	peri	RPL9
REST	0.753	0.504747	0.506	0.728195	0.628	0.141	EPI	REST			SLC19A1	0.713	0.492821	0.426	0.71099	0.507	0.093	STB	SLC19A1		RCBTB1	0.734	0.392222	0.468	0.565856	0.585	0.122	blastocyst	RCBTB1		CKB	0.706	0.504648	0.412	0.728053	0.935	0.905	early post	CKB		CARHSP1	0.722	0.46852	0.444	0.675932	0.542	0.109	peri	CARHSP1
MDK	0.753	0.510986	0.506	0.737197	0.806	0.397	EPI	MDK			MAP1LC3B	0.713	0.628384	0.426	0.906567	0.647	0.282	STB	MAP1LC3B		RBM3	0.734	0.396769	0.468	0.572417	0.917	0.559	blastocyst	RBM3		CD99	0.705	0.5236	0.41	0.755395	0.849	0.611	early post	CD99		SUB1	0.72	0.410774	0.44	0.592621	0.708	0.3	peri	SUB1
APOE1	0.753	0.730556	0.506	1.05397	0.757	0.303	EPI	APOE			RPN2	0.711	0.463054	0.422	0.668045	0.678	0.307	STB	RPN2		NEK3	0.734	0.589824	0.468	0.850937	0.59	0.14	blastocyst	NEK3		DNAJC15	0.702	0.397926	0.404	0.574086	0.882	0.53	early post	DNAJC15		RPS26	0.72	0.955115	0.44	1.37794	0.757	0.659	peri	RPS26
B3GNT7	0.752	0.609989	0.504	0.880029	0.573	0.078	EPI	B3GNT7			CRIP2	0.71	0.517924	0.42	0.747207	0.506	0.092	STB	CRIP2		TRPT1	0.733	0.388574	0.466	0.560594	0.544	0.076	blastocyst	TRPT1		APLP2	0.701	0.401351	0.402	0.579027	0.839	0.604	early post	APLP2		RPS15	0.719	0.412093	0.438	0.594525	0.962	0.905	peri	RPS15
CD9	0.75	0.508404	0.5	0.733472	0.649	0.161	EPI	CD9			S100P	0.709	0.586989	0.418	0.846847	0.71	0.355	STB	S100P		SULT1A3	0.733	0.378208	0.466	0.545639	0.608	0.135	blastocyst	SULT1A3		UBC	0.781	0.664327	0.562	0.958421	0.854	0.639	late post	UBC		FABP5	0.719	0.681182	0.438	0.982738	0.856	0.633	peri	FABP5
CAPG	0.748	0.438987	0.496	0.633325	0.554	0.061	EPI	CAPG			MGAT4A	0.709	0.45639	0.418	0.658431	0.596	0.203	STB	MGAT4A		SRGAP2B	0.733	0.438196	0.466	0.632183	0.576	0.109	blastocyst	SRGAP2B		TRO	0.764	0.522153	0.528	0.753307	0.561	0.036	late post	TRO		NCL	0.717	0.529809	0.434	0.764352	0.889	0.822	peri	NCL
SPP1	0.744	0.915716	0.488	1.3211	0.501	0.018	EPI	SPP1			DNAJB9	0.709	0.471229	0.418	0.679839	0.619	0.228	STB	DNAJB9		U2AF1L4	0.732	0.383338	0.464	0.55304	0.576	0.116	blastocyst	U2AF1L4		MAGED4B	0.76	0.569813	0.52	0.822066	0.537	0.021	late post	MAGED4B		XRCC5	0.716	0.443238	0.432	0.639457	0.629	0.219	peri	XRCC5
TRIML2	0.742	0.551302	0.484	0.79536	0.566	0.091	EPI	TRIML2			TRPV2	0.708	0.452306	0.416	0.65254	0.546	0.142	STB	TRPV2		TRAPPC1	0.732	0.33783	0.464	0.487386	0.65	0.186	blastocyst	TRAPPC1		MAGED4	0.748	0.514243	0.496	0.741896	0.512	0.018	late post	MAGED4		PARK7	0.715	0.397842	0.43	0.573964	0.658	0.258	peri	PARK7
SERPINH11	0.742	0.538059	0.484	0.776254	0.584	0.097	EPI	SERPINH1			PHKG2	0.708	0.412661	0.416	0.595343	0.608	0.216	STB	PHKG2		DUSP7	0.732	0.414611	0.464	0.598157	0.585	0.12	blastocyst	DUSP7		SLC39A4	0.74	0.687319	0.48	0.991592	0.683	0.388	late post	SLC39A4		SNRPG	0.714	0.420936	0.428	0.607282	0.821	0.591	peri	SNRPG
USP28	0.739	0.540093	0.478	0.779189	0.52	0.046	EPI	USP28			SPCS2	0.707	0.43962	0.414	0.634237	0.663	0.289	STB	SPCS2		C11orf98	0.732	0.310761	0.464	0.448333	0.747	0.258	blastocyst	C11orf98		KRT191	0.739	0.435197	0.478	0.627857	0.878	0.669	late post	KRT19		RPS5	0.714	0.386219	0.428	0.557197	0.943	0.88	peri	RPS5
ASRGL1	0.739	0.438825	0.478	0.63309	0.557	0.083	EPI	ASRGL1			SIAH2	0.706	0.439104	0.412	0.633493	0.492	0.087	STB	SIAH2		NCAPD3	0.731	0.461638	0.462	0.666002	0.737	0.314	blastocyst	NCAPD3		BEX1	0.736	0.66597	0.472	0.960792	0.585	0.134	late post	BEX1		RPL18A	0.714	0.530089	0.428	0.764757	0.935	0.882	peri	RPL18A
ETV4	0.738	0.401779	0.476	0.579644	0.539	0.065	EPI	ETV4			CD63	0.706	0.410395	0.412	0.592074	0.856	0.648	STB	CD63		ELF3	0.731	0.335873	0.462	0.484562	0.714	0.251	blastocyst	ELF3		CGB5	0.732	0.873596	0.464	1.26033	0.561	0.11	late post	CGB5		RPS17	0.713	0.409026	0.426	0.5901	0.909	0.826	peri	RPS17
TUBA1A	0.734	0.467991	0.468	0.675168	0.533	0.072	EPI	TUBA1A			TIPARP	0.705	0.486532	0.41	0.701918	0.46	0.055	STB	TIPARP		TCF19	0.73	0.390832	0.46	0.563851	0.594	0.131	blastocyst	TCF19		OLMALINC	0.713	0.434425	0.426	0.626743	0.537	0.137	late post	OLMALINC		GCSH	0.713	0.502649	0.426	0.725169	0.691	0.373	peri	GCSH
MT1F	0.734	0.607609	0.468	0.876595	0.514	0.051	EPI	MT1F			CANX	0.705	0.556254	0.41	0.802505	0.736	0.448	STB	CANX		CIB1	0.73	0.386563	0.46	0.557693	0.668	0.229	blastocyst	CIB1		KLHDC8B	0.713	0.537761	0.426	0.775825	0.512	0.116	late post	KLHDC8B		RPL38	0.712	0.336646	0.424	0.485677	0.946	0.847	peri	RPL38
TERF1	0.733	0.918242	0.466	1.32474	0.532	0.089	EPI	TERF1			AZIN1	0.705	0.462767	0.41	0.667632	0.566	0.179	STB	AZIN1		CDCA3	0.729	0.380422	0.458	0.548833	0.645	0.188	blastocyst	CDCA3		CKAP4	0.712	0.405687	0.424	0.585283	0.585	0.179	late post	CKAP4		NASP	0.712	0.456076	0.424	0.657979	0.657	0.269	peri	NASP
DND1	0.73	0.676403	0.46	0.975844	0.484	0.034	EPI	DND1			ZNF114	0.704	0.605582	0.408	0.87367	0.52	0.137	STB	ZNF114		ALKBH7	0.729	0.321304	0.458	0.463544	0.908	0.515	blastocyst	ALKBH7		LIMD2	0.709	0.626745	0.418	0.904202	0.463	0.063	late post	LIMD2		HNRNPR	0.712	0.432415	0.424	0.623843	0.602	0.201	peri	HNRNPR
MYBL2	0.729	0.48891	0.458	0.705348	0.588	0.149	EPI	MYBL2			TYRO3	0.704	0.412868	0.408	0.595643	0.635	0.252	STB	TYRO3		AL117378.1	0.729	0.318805	0.458	0.459939	0.71	0.218	blastocyst	AL117378.1		CGB8	0.709	0.769834	0.418	1.11064	0.512	0.104	late post	CGB8		SUMO2	0.711	0.40221	0.422	0.580266	0.718	0.375	peri	SUMO2
VENTX	0.727	0.537151	0.454	0.774945	0.473	0.021	EPI	VENTX			JUND	0.704	0.568712	0.408	0.820478	0.659	0.309	STB	JUND		TRIM60	0.728	0.399374	0.456	0.576175	0.756	0.319	blastocyst	TRIM60		CRABP2	0.708	1.09005	0.416	1.57261	0.512	0.155	late post	CRABP2		RPL8	0.711	0.360269	0.422	0.519758	0.969	0.919	peri	RPL8
IDH11	0.727	0.360721	0.454	0.520411	0.662	0.211	EPI	IDH1			RAB11A	0.703	0.410247	0.406	0.591861	0.714	0.374	STB	RAB11A		LAMTOR2	0.728	0.299869	0.456	0.432619	0.76	0.275	blastocyst	LAMTOR2		IER2	0.706	0.640521	0.412	0.924076	0.561	0.197	late post	IER2		RPL27	0.711	0.354604	0.422	0.511585	0.954	0.909	peri	RPL27
DPPA2	0.727	0.424921	0.454	0.613031	0.476	0.022	EPI	DPPA2			PIK3C2A	0.703	0.460763	0.406	0.664741	0.598	0.217	STB	PIK3C2A		CTSF	0.728	0.430338	0.456	0.620846	0.585	0.124	blastocyst	CTSF		WBP1	0.705	0.393059	0.41	0.567065	0.488	0.087	late post	WBP1		PEBP1	0.71	0.488566	0.42	0.704851	0.779	0.536	peri	PEBP1
SPRY2	0.726	0.413031	0.452	0.595877	0.498	0.047	EPI	SPRY2			CDC37	0.703	0.414128	0.406	0.597461	0.719	0.383	STB	CDC37		COASY	0.728	0.36953	0.456	0.533118	0.641	0.177	blastocyst	COASY		RTL8B	0.702	0.527387	0.404	0.760858	0.439	0.042	late post	RTL8B		HMGA1	0.709	0.358306	0.418	0.516926	0.92	0.771	peri	HMGA1
LRRK1	0.726	0.581224	0.452	0.838529	0.507	0.058	EPI	LRRK1			ARID3A	0.703	0.399428	0.406	0.576253	0.834	0.537	STB	ARID3A		AC008753.2	0.728	0.374154	0.456	0.53979	0.71	0.262	blastocyst	AC008753.2		CAVIN3	0.701	0.493864	0.402	0.712495	0.463	0.084	late post	CAVIN3		TOMM7	0.708	0.439693	0.416	0.634343	0.751	0.454	peri	TOMM7
MKRN1	0.722	0.425928	0.444	0.614484	0.53	0.095	EPI	MKRN1			TNFAIP2	0.702	0.546727	0.404	0.788761	0.482	0.092	STB	TNFAIP2		SRSF2	0.727	0.394263	0.454	0.568801	0.935	0.666	blastocyst	SRSF2		HSPB1	0.701	0.634221	0.402	0.914988	0.561	0.221	late post	HSPB1		LINC01356	0.708	0.603958	0.416	0.871328	0.54	0.138	peri	LINC01356
HSPB1	0.722	0.510529	0.444	0.736538	0.649	0.232	EPI	HSPB1			SGK1	0.702	0.755527	0.404	1.09	0.588	0.239	STB	SGK1		DNMT3L	0.727	0.307021	0.454	0.442937	0.912	0.526	blastocyst	DNMT3L		CDIP1	0.701	0.346826	0.402	0.500365	0.537	0.14	late post	CDIP1		EIF5B	0.708	0.41769	0.416	0.602599	0.693	0.283	peri	EIF5B
ATG3	0.722	0.412143	0.444	0.594597	0.578	0.145	EPI	ATG3			LYPD3	0.701	0.532913	0.402	0.768831	0.59	0.219	STB	LYPD3		APOBEC3C	0.727	0.370342	0.454	0.534291	0.65	0.212	blastocyst	APOBEC3C												ARPC2	0.708	0.374901	0.416	0.540867	0.726	0.321	peri	ARPC2
UACA1	0.721	0.450526	0.442	0.649971	0.52	0.077	EPI	UACA			KHK	0.701	0.454836	0.402	0.656189	0.513	0.117	STB	KHK		AARS2	0.727	0.336976	0.454	0.486153	0.636	0.177	blastocyst	AARS2												ARID3A	0.708	0.38163	0.416	0.550575	0.739	0.345	peri	ARID3A
TENT5B	0.721	0.489572	0.442	0.706303	0.496	0.065	EPI	TENT5B			CGB3	0.87	2.38331	0.74	3.43838	0.835	0.167	EVT	CGB3		VCX3B	0.726	0.663241	0.452	0.956854	0.498	0.057	blastocyst	VCX3B												YWHAE	0.706	0.393105	0.412	0.56713	0.734	0.357	peri	YWHAE
PRR131	0.721	0.4351	0.442	0.627717	0.77	0.399	EPI	PRR13			CGA1	0.818	1.63388	0.636	2.35719	0.996	0.815	EVT	CGA		THAP11	0.726	0.385138	0.452	0.555636	0.659	0.207	blastocyst	THAP11												TBCA	0.706	0.353278	0.412	0.509672	0.615	0.19	peri	TBCA
ZFP57	0.72	0.445842	0.44	0.643214	0.516	0.085	EPI	ZFP57			RPL41	0.802	0.781488	0.604	1.12745	0.983	0.958	EVT	RPL41		IER3	0.726	0.406499	0.452	0.586454	0.581	0.135	blastocyst	IER3												NAP1L1	0.706	0.374421	0.412	0.540175	0.713	0.318	peri	NAP1L1
ALKBH7	0.72	0.362671	0.44	0.523224	0.596	0.163	EPI	ALKBH7			RACK1	0.797	0.712894	0.594	1.02849	0.945	0.559	EVT	RACK1		AP003064.1	0.726	0.544358	0.452	0.785343	0.452	0	blastocyst	AP003064.1												HNRNPC	0.705	0.345062	0.41	0.497819	0.81	0.447	peri	HNRNPC
NDUFAB1	0.718	0.492516	0.436	0.71055	0.879	0.561	EPI	NDUFAB1			RPL13A	0.794	0.756361	0.588	1.0912	0.972	0.944	EVT	RPL13A		AL358781.1	0.726	0.540073	0.452	0.779161	0.512	0.055	blastocyst	AL358781.1												BTF3	0.705	0.330023	0.41	0.476123	0.882	0.772	peri	BTF3
GPX21	0.716	0.524463	0.432	0.75664	0.545	0.11	EPI	GPX2			ATP5MPL	0.793	0.681748	0.586	0.983555	0.862	0.384	EVT	ATP5MPL		SH3BGRL3	0.725	0.377539	0.45	0.544674	0.664	0.214	blastocyst	SH3BGRL3												PTGES3	0.703	0.51357	0.406	0.740925	0.726	0.493	peri	PTGES3
NUDT15	0.714	0.459502	0.428	0.662921	0.533	0.125	EPI	NUDT15			SELENOS	0.778	0.974847	0.556	1.40641	0.683	0.198	EVT	SELENOS		RNASEK	0.725	0.334167	0.45	0.482101	0.627	0.175	blastocyst	RNASEK												MORF4L1	0.702	0.374257	0.404	0.539939	0.661	0.28	peri	MORF4L1
MEG8	0.712	0.421842	0.424	0.608589	0.449	0.024	EPI	MEG8			SEM1	0.775	0.590544	0.55	0.851975	0.797	0.269	EVT	SEM1		NAA38	0.725	0.358749	0.45	0.517565	0.654	0.199	blastocyst	NAA38												PRRC2C	0.701	0.437759	0.402	0.631552	0.649	0.242	peri	PRRC2C
LAPTM4B	0.711	0.440085	0.422	0.634909	0.597	0.195	EPI	LAPTM4B			ELOC	0.775	0.595955	0.55	0.859781	0.72	0.186	EVT	ELOC		GSN	0.725	0.41526	0.45	0.599093	0.535	0.092	blastocyst	GSN												HNRNPM	0.701	0.411674	0.402	0.59392	0.596	0.218	peri	HNRNPM
MCL1	0.709	0.499912	0.418	0.721221	0.619	0.247	EPI	MCL1			ATP5MD	0.766	0.614673	0.532	0.886785	0.812	0.372	EVT	ATP5MD		DDX28	0.725	0.416656	0.45	0.601107	0.613	0.146	blastocyst	DDX28												GNAS	0.701	0.46255	0.402	0.667318	0.626	0.266	peri	GNAS
PSRC1	0.706	0.477212	0.412	0.688472	0.505	0.114	EPI	PSRC1			SERP11	0.759	0.765642	0.518	1.10459	0.916	0.704	EVT	SERP1		AL009031.1	0.724	0.277248	0.448	0.399984	0.788	0.275	blastocyst	AL009031.1												CGA	0.793	1.01642	0.586	1.46638	0.994	0.707	early post	CGA
TCEA1	0.704	0.53073	0.408	0.765682	0.613	0.25	EPI	TCEA1			RPL21	0.759	0.814933	0.518	1.1757	0.857	0.75	EVT	RPL21		VCX3A	0.723	0.623304	0.446	0.899238	0.488	0.052	blastocyst	VCX3A												AXL	0.778	1.56696	0.556	2.26064	0.693	0.225	early post	AXL
UCHL1	0.703	0.473051	0.406	0.682469	0.487	0.095	EPI	UCHL1			ATP5MC1	0.759	0.52427	0.518	0.756362	0.762	0.283	EVT	ATP5MC1		TBCC	0.723	0.354694	0.446	0.511715	0.728	0.245	blastocyst	TBCC												CD47	0.774	1.3169	0.548	1.89989	0.808	0.464	early post	CD47
CXADR	0.703	0.487731	0.406	0.703648	0.468	0.07	EPI	CXADR			CGB8	0.746	1.38128	0.492	1.99276	0.632	0.201	EVT	CGB8		DPH2	0.723	0.39304	0.446	0.567037	0.682	0.247	blastocyst	DPH2												GPM6A	0.763	1.76666	0.526	2.54876	0.712	0.337	early post	GPM6A
PRDM14	0.701	0.366567	0.402	0.528845	0.41	0.008	EPI	PRDM14			CGB7	0.745	1.38345	0.49	1.99589	0.602	0.166	EVT	CGB7		HNRNPA1P48	0.722	0.318174	0.444	0.459028	0.604	0.148	blastocyst	HNRNPA1P48												ZNF302	0.751	1.72494	0.502	2.48857	0.712	0.382	early post	ZNF302
GSTP1	0.701	0.453766	0.402	0.654646	0.957	0.853	EPI	GSTP1			RPL23A	0.744	0.589176	0.488	0.850001	0.964	0.958	EVT	RPL23A		FOXR1	0.722	0.397818	0.444	0.57393	0.512	0.072	blastocyst	FOXR1												AL135790.1	0.743	1.87589	0.486	2.70634	0.711	0.466	early post	AL135790.1
											SELENOK	0.743	0.630602	0.486	0.909766	0.706	0.284	EVT	SELENOK		ARFRP1	0.722	0.386179	0.444	0.557139	0.622	0.155	blastocyst	ARFRP1												BTBD9	0.739	1.08365	0.478	1.56338	0.681	0.305	early post	BTBD9
											RPS27	0.737	0.574762	0.474	0.829207	0.971	0.925	EVT	RPS27		ARF5	0.722	0.311048	0.444	0.448747	0.733	0.286	blastocyst	ARF5												XACT	0.736	0.962312	0.472	1.38832	0.657	0.263	early post	XACT
											RPS29	0.735	0.553499	0.47	0.79853	0.96	0.926	EVT	RPS29		AMT	0.722	0.363849	0.444	0.524923	0.548	0.107	blastocyst	AMT												KCNJ3	0.709	0.768966	0.418	1.10938	0.586	0.201	early post	KCNJ3
											RPL36A	0.731	0.612706	0.462	0.883948	0.773	0.473	EVT	RPL36A		ACD	0.721	0.380574	0.442	0.549052	0.53	0.092	blastocyst	ACD												AL035078.1	0.706	0.863304	0.412	1.24548	0.706	0.452	early post	AL035078.1
											CGB2	0.73	1.25177	0.46	1.80592	0.516	0.075	EVT	CGB2		REC8	0.72	0.511658	0.44	0.738166	0.659	0.201	blastocyst	REC8												FGF23	0.704	0.75214	0.408	1.08511	0.706	0.407	early post	FGF23
											SEC61G	0.726	0.562976	0.452	0.812203	0.76	0.443	EVT	SEC61G		GLMP	0.72	0.388961	0.44	0.561152	0.581	0.144	blastocyst	GLMP												CGB8	0.832	1.32852	0.664	1.91665	0.74	0.111	late post	CGB8
											ATP5MF	0.726	0.487981	0.452	0.704008	0.723	0.317	EVT	ATP5MF		AUP1	0.72	0.336823	0.44	0.485933	0.751	0.319	blastocyst	AUP1												CGB5	0.802	1.30252	0.604	1.87914	0.689	0.116	late post	CGB5
											KRT181	0.724	0.577685	0.448	0.833423	0.994	0.962	EVT	KRT18		WDR6	0.719	0.345238	0.438	0.498073	0.594	0.159	blastocyst	WDR6												CGB3	0.801	1.17099	0.602	1.68938	0.709	0.151	late post	CGB3
											RPS18	0.722	0.542623	0.444	0.782839	0.962	0.948	EVT	RPS18		TXNIP	0.719	0.521826	0.438	0.752836	0.59	0.146	blastocyst	TXNIP												B2M	0.764	0.9276	0.528	1.33824	0.602	0.104	late post	B2M
											CGB5	0.722	1.27107	0.444	1.83376	0.601	0.193	EVT	CGB5		RANGRF	0.719	0.427581	0.438	0.616869	0.558	0.131	blastocyst	RANGRF												AKR1B1	0.732	0.561223	0.464	0.809674	0.607	0.151	late post	AKR1B1
											ATP5PF	0.72	0.479144	0.44	0.691259	0.729	0.332	EVT	ATP5PF		CD320	0.719	0.371912	0.438	0.536556	0.783	0.413	blastocyst	CD320												VSIR	0.72	0.476093	0.44	0.686857	0.49	0.057	late post	VSIR
											SERF2	0.718	0.440335	0.436	0.63527	0.939	0.836	EVT	SERF2		AC024361.1	0.718	0.421716	0.436	0.608408	0.442	0.007	blastocyst	AC024361.1												MCAM	0.719	0.83567	0.438	1.20562	0.485	0.069	late post	MCAM
											UFM1	0.711	0.489332	0.422	0.705957	0.619	0.244	EVT	UFM1		TENT5B	0.717	0.317696	0.434	0.458339	0.839	0.376	blastocyst	TENT5B												CSRP1	0.718	0.599557	0.436	0.864978	0.51	0.097	late post	CSRP1
											TRIR	0.71	0.405874	0.42	0.585552	0.637	0.222	EVT	TRIR		SLX1B	0.717	0.36862	0.434	0.531806	0.465	0.033	blastocyst	SLX1B												FSTL3	0.71	1.25695	0.42	1.8134	0.444	0.029	late post	FSTL3
											FAU	0.709	0.478785	0.418	0.690741	0.944	0.901	EVT	FAU		GGNBP2	0.717	0.355811	0.434	0.513326	0.664	0.238	blastocyst	GGNBP2												TUBB6	0.708	0.54712	0.416	0.789327	0.536	0.164	late post	TUBB6
											ELOB	0.708	0.401141	0.416	0.578724	0.695	0.283	EVT	ELOB		EMC6	0.717	0.316467	0.434	0.456566	0.908	0.524	blastocyst	EMC6												KLF6	0.708	0.615555	0.416	0.888058	0.541	0.176	late post	KLF6
											RPL18A	0.707	0.478275	0.414	0.690005	0.951	0.915	EVT	RPL18A		RNF113A	0.716	0.373693	0.432	0.539126	0.668	0.229	blastocyst	RNF113A												DIO2	0.703	0.7335	0.406	1.05822	0.423	0.022	late post	DIO2
											FKBP1A	0.705	0.52283	0.41	0.754285	0.677	0.357	EVT	FKBP1A		PNMA1	0.716	0.467276	0.432	0.674137	0.594	0.159	blastocyst	PNMA1												SERPINB6	0.702	0.475039	0.404	0.685336	0.485	0.102	late post	SERPINB6
																					MSTO1	0.716	0.359057	0.432	0.51801	0.77	0.358	blastocyst	MSTO1
																					MPV17L2	0.716	0.336057	0.432	0.484828	0.756	0.338	blastocyst	MPV17L2
																					HGH1	0.716	0.36374	0.432	0.524766	0.599	0.159	blastocyst	HGH1
																					GRB7	0.716	0.293603	0.432	0.42358	0.747	0.319	blastocyst	GRB7
																					APEX1	0.716	0.309108	0.432	0.445949	0.949	0.596	blastocyst	APEX1
																					SLC25A11	0.715	0.34308	0.43	0.49496	0.733	0.328	blastocyst	SLC25A11
																					RBM4	0.715	0.301134	0.43	0.434445	0.627	0.183	blastocyst	RBM4
																					PROCR	0.715	0.320281	0.43	0.462068	0.714	0.284	blastocyst	PROCR
																					HPS6	0.715	0.374732	0.43	0.540625	0.53	0.09	blastocyst	HPS6
																					AC125257.2	0.715	0.447628	0.43	0.64579	0.433	0.004	blastocyst	AC125257.2
																					C19orf33	0.714	0.435064	0.428	0.627665	0.585	0.175	blastocyst	C19orf33
																					MEA1	0.713	0.283108	0.426	0.408439	0.742	0.301	blastocyst	MEA1
																					LPAR2	0.713	0.322089	0.426	0.464676	0.636	0.197	blastocyst	LPAR2
																					HSD17B10	0.713	0.330712	0.426	0.477117	0.742	0.36	blastocyst	HSD17B10
																					NANOGP11	0.712	0.356675	0.424	0.514573	0.424	0	blastocyst	NANOGP11
																					CXorf49B	0.712	0.542671	0.424	0.782909	0.429	0.004	blastocyst	CXorf49B
																					CXorf49	0.712	0.542671	0.424	0.782909	0.429	0.004	blastocyst	CXorf49
																					CREB3	0.712	0.351418	0.424	0.506988	0.507	0.085	blastocyst	CREB3
																					AC090617.3	0.712	0.456387	0.424	0.658427	0.429	0.004	blastocyst	AC090617.3
																					AC008514.1	0.712	0.331456	0.424	0.47819	0.484	0.052	blastocyst	AC008514.1
																					MRPL36	0.711	0.33333	0.422	0.480894	0.659	0.231	blastocyst	MRPL36
																					CEACAM1	0.711	0.357507	0.422	0.515774	0.438	0.015	blastocyst	CEACAM1
																					AL139317.3	0.711	0.50149	0.422	0.723497	0.433	0.013	blastocyst	AL139317.3
																					UNC119	0.71	0.341507	0.42	0.49269	0.599	0.181	blastocyst	UNC119
																					CCNL1	0.71	0.330596	0.42	0.476949	0.664	0.236	blastocyst	CCNL1
																					C14orf119	0.71	0.284854	0.42	0.410958	0.677	0.247	blastocyst	C14orf119
																					SLC52A1	0.709	0.405296	0.418	0.584719	0.484	0.063	blastocyst	SLC52A1
																					PDZD11	0.709	0.373942	0.418	0.539484	0.567	0.146	blastocyst	PDZD11
																					NANOS1	0.709	0.394232	0.418	0.568757	0.442	0.026	blastocyst	NANOS1
																					B3GNT7	0.709	0.309477	0.418	0.446482	0.88	0.487	blastocyst	B3GNT7
																					ZNF408	0.708	0.352069	0.416	0.507927	0.535	0.12	blastocyst	ZNF408
																					SEPHS2	0.708	0.516582	0.416	0.74527	0.765	0.424	blastocyst	SEPHS2
																					POLD4	0.708	0.405529	0.416	0.585054	0.465	0.052	blastocyst	POLD4
																					MRPL51	0.708	0.279818	0.416	0.403692	0.959	0.662	blastocyst	MRPL51
																					IFI30	0.708	0.373494	0.416	0.538839	0.525	0.109	blastocyst	IFI30
																					FNDC10	0.708	0.418915	0.416	0.604366	0.488	0.083	blastocyst	FNDC10
																					SLC35F6	0.707	0.309705	0.414	0.44681	0.691	0.273	blastocyst	SLC35F6
																					RPP21	0.707	0.262699	0.414	0.378994	0.677	0.236	blastocyst	RPP21
																					ARL4A	0.707	0.342295	0.414	0.493827	0.682	0.273	blastocyst	ARL4A
																					AL159166.1	0.707	0.486246	0.414	0.701504	0.452	0.039	blastocyst	AL159166.1
																					AC127024.5	0.707	0.465456	0.414	0.671511	0.461	0.055	blastocyst	AC127024.5
																					AC079150.1	0.707	0.503425	0.414	0.726289	0.415	0	blastocyst	AC079150.1
																					SUSD2	0.706	0.331517	0.412	0.478277	0.908	0.546	blastocyst	SUSD2
																					SPRY2	0.706	0.315189	0.412	0.454722	0.788	0.402	blastocyst	SPRY2
																					NRIP3	0.706	0.338526	0.412	0.48839	0.507	0.098	blastocyst	NRIP3
																					LGALS1	0.706	0.343991	0.412	0.496274	0.65	0.242	blastocyst	LGALS1
																					C17orf49	0.706	0.345483	0.412	0.498426	0.498	0.085	blastocyst	C17orf49
																					ALPL	0.706	0.370736	0.412	0.53486	0.903	0.622	blastocyst	ALPL
																					NDUFV1	0.705	0.357033	0.41	0.515089	0.774	0.421	blastocyst	NDUFV1
																					NAPRT	0.705	0.366613	0.41	0.52891	0.525	0.107	blastocyst	NAPRT
																					IMP4	0.705	0.294987	0.41	0.425576	0.7	0.273	blastocyst	IMP4
																					AC005943.2	0.705	0.435828	0.41	0.628767	0.415	0.004	blastocyst	AC005943.2
																					ZNHIT3	0.704	0.288397	0.408	0.416069	0.71	0.301	blastocyst	ZNHIT3
																					MX1	0.704	0.285893	0.408	0.412456	0.719	0.295	blastocyst	MX1
																					PIGY	0.703	0.397755	0.406	0.573839	0.406	0	blastocyst	PIGY
																					KLF17	0.703	0.315189	0.406	0.454722	0.558	0.146	blastocyst	KLF17
																					DOLK	0.703	0.388154	0.406	0.559988	0.525	0.122	blastocyst	DOLK
																					DAXX	0.703	0.310544	0.406	0.448021	0.728	0.303	blastocyst	DAXX
																					CDKN2AIPNL	0.703	0.323198	0.406	0.466276	0.714	0.286	blastocyst	CDKN2AIPNL
																					CCDC163	0.703	0.357701	0.406	0.516054	0.47	0.068	blastocyst	CCDC163
																					RAB15	0.702	0.267973	0.404	0.386603	0.783	0.36	blastocyst	RAB15
																					COPS6	0.702	0.304563	0.404	0.439392	0.631	0.231	blastocyst	COPS6
																					ZNF75D	0.701	0.344461	0.402	0.496952	0.502	0.105	blastocyst	ZNF75D
																					UQCRQ	0.701	0.352806	0.402	0.508992	0.843	0.59	blastocyst	UQCRQ
																					RECQL4	0.701	0.352594	0.402	0.508686	0.585	0.172	blastocyst	RECQL4
																					PSME2	0.701	0.321375	0.402	0.463646	0.613	0.21	blastocyst	PSME2
																					PIGBOS1	0.701	0.333554	0.402	0.481217	0.498	0.098	blastocyst	PIGBOS1
																					CLDN19	0.701	0.506399	0.402	0.730579	0.41	0.011	blastocyst	CLDN19
																					AP001107.2	0.701	0.490676	0.402	0.707896	0.406	0.004	blastocyst	AP001107.2
																					EEF1A1	0.808	0.726948	0.616	1.04876	1	1	peri	EEF1A1
																					TPT1	0.795	0.701249	0.59	1.01169	0.953	0.902	peri	TPT1
																					RPS2	0.795	1.08865	0.59	1.57059	0.907	0.853	peri	RPS2
																					RPL11	0.793	0.743228	0.586	1.07225	0.995	0.985	peri	RPL11
																					RPS12	0.784	0.819542	0.568	1.18235	0.979	0.923	peri	RPS12
																					EEF2	0.784	0.620481	0.568	0.895164	0.896	0.707	peri	EEF2
																					RPS6	0.778	0.474561	0.556	0.684647	1	1	peri	RPS6
																					RPL28	0.775	0.700465	0.55	1.01056	0.917	0.768	peri	RPL28
																					NPM1	0.775	0.702962	0.55	1.01416	0.964	0.911	peri	NPM1
																					RPL24	0.773	0.637477	0.546	0.919685	0.979	0.944	peri	RPL24
																					RPSA	0.768	0.765198	0.536	1.10395	0.933	0.857	peri	RPSA
																					NLRP7	0.768	0.530038	0.536	0.764684	0.959	0.886	peri	NLRP7
																					RPS3	0.763	0.682138	0.526	0.984117	0.984	0.979	peri	RPS3
																					NACA	0.763	0.652011	0.526	0.940654	0.855	0.718	peri	NACA
																					RPS15A	0.761	0.790603	0.522	1.1406	0.922	0.795	peri	RPS15A
																					RPS8	0.76	0.628408	0.52	0.906601	0.943	0.956	peri	RPS8
																					RPL22	0.759	0.668926	0.518	0.965056	0.912	0.71	peri	RPL22
																					RPL12	0.758	0.745274	0.516	1.0752	0.984	0.952	peri	RPL12
																					SERBP1	0.754	0.463857	0.508	0.669204	0.933	0.807	peri	SERBP1
																					SET	0.747	0.438606	0.494	0.632774	0.979	0.94	peri	SET
																					RPS24	0.745	0.619556	0.49	0.893831	0.943	0.898	peri	RPS24
																					RPLP0	0.742	0.439917	0.484	0.634665	0.933	0.905	peri	RPLP0
																					RPL14	0.742	0.643658	0.484	0.928602	0.881	0.743	peri	RPL14
																					HMGA1	0.74	0.414049	0.48	0.597346	0.974	0.936	peri	HMGA1
																					YBX1	0.739	0.618474	0.478	0.89227	0.813	0.56	peri	YBX1
																					RPL7A	0.739	0.60269	0.478	0.869498	0.933	0.876	peri	RPL7A
																					RPS4X	0.738	0.56471	0.476	0.814704	0.984	0.973	peri	RPS4X
																					RPL35A	0.738	0.603503	0.476	0.870671	0.917	0.9	peri	RPL35A
																					AKAP12	0.738	0.597659	0.476	0.86224	0.798	0.485	peri	AKAP12
																					APOE	0.737	0.787761	0.474	1.1365	0.907	0.759	peri	APOE
																					RPS23	0.736	0.657374	0.472	0.94839	0.922	0.817	peri	RPS23
																					MORF4L1	0.735	0.431989	0.47	0.623229	0.813	0.525	peri	MORF4L1
																					RPS11	0.734	0.533319	0.468	0.769417	0.891	0.822	peri	RPS11
																					PTMA	0.734	0.612591	0.468	0.883783	1	0.998	peri	PTMA
																					RPS29	0.733	0.641291	0.466	0.925188	0.902	0.82	peri	RPS29
																					RPL38	0.733	0.576554	0.466	0.831791	0.902	0.817	peri	RPL38
																					RPLP2	0.73	0.550323	0.46	0.793948	0.922	0.838	peri	RPLP2
																					RPS27A	0.729	0.562909	0.458	0.812106	0.953	0.965	peri	RPS27A
																					RPS28	0.727	0.529536	0.454	0.76396	0.969	0.961	peri	RPS28
																					UTF1	0.726	0.941571	0.452	1.3584	0.731	0.519	peri	UTF1
																					RPLP1	0.726	0.556056	0.452	0.802219	1	0.975	peri	RPLP1
																					RPL32	0.726	0.560987	0.452	0.809333	0.943	0.963	peri	RPL32
																					HNRNPD	0.726	0.417034	0.452	0.601653	0.772	0.44	peri	HNRNPD
																					RPS18	0.72	0.6448	0.44	0.93025	0.922	0.873	peri	RPS18
																					RPL8	0.72	0.473695	0.44	0.683397	0.943	0.917	peri	RPL8
																					RPL26	0.72	0.748716	0.44	1.08017	0.953	0.946	peri	RPL26
																					RPL3	0.718	0.762346	0.436	1.09983	0.933	0.932	peri	RPL3
																					RPL13	0.718	0.500866	0.436	0.722597	0.984	0.95	peri	RPL13
																					RPS3A	0.714	0.829793	0.428	1.19714	0.896	0.888	peri	RPS3A
																					TOMM7	0.713	0.495327	0.426	0.714605	0.824	0.737	peri	TOMM7
																					RPS13	0.712	0.467025	0.424	0.673774	0.912	0.878	peri	RPS13
																					RPL5	0.712	0.468518	0.424	0.675929	0.912	0.89	peri	RPL5
																					HELLS	0.712	0.432153	0.424	0.623465	0.725	0.388	peri	HELLS
																					EIF2S2	0.712	0.400759	0.424	0.578172	0.839	0.521	peri	EIF2S2
																					NAP1L1	0.711	0.406022	0.422	0.585766	0.855	0.527	peri	NAP1L1
																					RPL29	0.71	0.476687	0.42	0.687714	0.984	0.981	peri	RPL29
																					MYBL2	0.71	0.404799	0.42	0.584002	0.813	0.577	peri	MYBL2
																					RPL39	0.709	0.514858	0.418	0.742783	0.902	0.772	peri	RPL39
																					RPL37A	0.708	0.487648	0.416	0.703527	0.938	0.888	peri	RPL37A
																					RPS21	0.707	0.422777	0.414	0.609939	0.907	0.861	peri	RPS21
																					RPS16	0.707	0.448788	0.414	0.647465	0.959	0.95	peri	RPS16
																					RPL35	0.706	0.437995	0.412	0.631893	0.917	0.838	peri	RPL35
																					RPL23	0.706	0.443985	0.412	0.640535	0.907	0.865	peri	RPL23
																					JARID2	0.705	0.54044	0.41	0.77969	0.648	0.29	peri	JARID2
																					RPS9	0.704	0.439203	0.408	0.633636	0.969	0.948	peri	RPS9
																					LIN28A	0.704	0.357307	0.408	0.515485	0.85	0.585	peri	LIN28A
																					STRBP	0.703	0.383336	0.406	0.553037	0.513	0.112	peri	STRBP
																					RPL4	0.703	0.375034	0.406	0.54106	0.896	0.828	peri	RPL4
																					UQCRB	0.702	0.387022	0.404	0.558354	0.736	0.488	peri	UQCRB
																					RPS5	0.702	0.443485	0.404	0.639814	0.907	0.876	peri	RPS5
																					YWHAE	0.701	0.31965	0.402	0.461157	0.876	0.585	peri	YWHAE
																					SLIRP	0.701	0.452789	0.402	0.653237	0.876	0.79	peri	SLIRP
																					CGA	0.872	1.32508	0.744	1.91169	0.936	0.465	early post	CGA
																					ACTB	0.815	0.758497	0.63	1.09428	0.98	0.941	early post	ACTB
																					RPS14	0.805	0.78114	0.61	1.12695	0.985	0.985	early post	RPS14
																					RPL27A	0.8	0.852865	0.6	1.23042	0.946	0.852	early post	RPL27A
																					RPL37	0.797	0.756534	0.594	1.09145	0.955	0.805	early post	RPL37
																					RPS19	0.786	0.851273	0.572	1.22813	0.955	0.86	early post	RPS19
																					RPS7	0.785	0.728245	0.57	1.05064	0.941	0.784	early post	RPS7
																					RPL391	0.78	0.802754	0.56	1.15813	0.941	0.753	early post	RPL39
																					RPL31	0.78	0.688106	0.56	0.992727	0.955	0.879	early post	RPL31
																					RPL34	0.778	0.709313	0.556	1.02332	0.955	0.877	early post	RPL34
																					AXL	0.778	1.20997	0.556	1.74562	0.693	0.195	early post	AXL
																					RPL30	0.777	0.70116	0.554	1.01156	0.936	0.848	early post	RPL30
																					RPL131	0.772	0.683004	0.544	0.985367	0.985	0.949	early post	RPL13
																					PTMA1	0.77	0.586403	0.54	0.846001	1	0.998	early post	PTMA
																					RPL10	0.768	0.644401	0.536	0.929674	0.965	0.899	early post	RPL10
																					RPL23A	0.766	0.468463	0.532	0.67585	0.995	0.987	early post	RPL23A
																					ENO1	0.762	0.603772	0.524	0.871058	0.955	0.975	early post	ENO1
																					RPS15	0.761	0.619305	0.522	0.893468	0.95	0.852	early post	RPS15
																					S100A10	0.76	0.595216	0.52	0.858715	0.906	0.526	early post	S100A10
																					RPL41	0.759	0.487557	0.518	0.703396	0.96	0.915	early post	RPL41
																					RPLP11	0.754	0.606374	0.508	0.874813	1	0.975	early post	RPLP1
																					RPL37A1	0.754	0.562394	0.508	0.811363	0.96	0.877	early post	RPL37A
																					RPL321	0.752	0.573288	0.504	0.82708	0.98	0.947	early post	RPL32
																					RPL19	0.752	0.607038	0.504	0.87577	0.955	0.882	early post	RPL19
																					UBA52	0.749	0.511179	0.498	0.737475	0.97	0.953	early post	UBA52
																					RPL15	0.749	0.515811	0.498	0.744158	0.99	0.998	early post	RPL15
																					GPM6A	0.749	1.18533	0.498	1.71007	0.683	0.218	early post	GPM6A
																					RPL27	0.748	0.532877	0.496	0.768779	0.96	0.899	early post	RPL27
																					RPS27A1	0.747	0.604007	0.494	0.871397	0.97	0.958	early post	RPS27A
																					SYVN1	0.744	0.760971	0.488	1.09785	0.629	0.207	early post	SYVN1
																					RPL13A	0.744	0.49407	0.488	0.712792	0.965	0.888	early post	RPL13A
																					RPS91	0.743	0.45837	0.486	0.661288	0.99	0.939	early post	RPS9
																					RPS181	0.743	0.577245	0.486	0.832788	0.95	0.86	early post	RPS18
																					RPS51	0.742	0.531553	0.484	0.766869	0.95	0.856	early post	RPS5
																					TXN	0.74	0.524143	0.48	0.756179	0.926	0.753	early post	TXN
																					RPS241	0.739	0.567514	0.478	0.818749	0.975	0.884	early post	RPS24
																					RPS161	0.739	0.524349	0.478	0.756476	0.96	0.949	early post	RPS16
																					RPLP21	0.735	0.545021	0.47	0.786298	0.941	0.829	early post	RPLP2
																					CALM1	0.734	0.603299	0.468	0.870376	0.847	0.702	early post	CALM1
																					RPS231	0.733	0.56429	0.466	0.814099	0.936	0.81	early post	RPS23
																					UQCRH	0.732	0.468423	0.464	0.675791	0.97	0.875	early post	UQCRH
																					EZR	0.731	0.519678	0.462	0.749736	0.812	0.463	early post	EZR
																					EIF3K	0.731	0.540237	0.462	0.779397	0.901	0.782	early post	EIF3K
																					RPL351	0.727	0.510895	0.454	0.737066	0.946	0.825	early post	RPL35
																					BTBD9	0.726	0.690578	0.452	0.996294	0.653	0.195	early post	BTBD9
																					RPL35A1	0.724	0.475098	0.448	0.685422	0.96	0.882	early post	RPL35A
																					TMSB10	0.72	0.41663	0.44	0.60107	0.99	0.981	early post	TMSB10
																					PPIA	0.72	0.544412	0.44	0.785421	0.975	0.989	early post	PPIA
																					RPS131	0.719	0.470495	0.438	0.678781	0.936	0.867	early post	RPS13
																					RPL381	0.717	0.441177	0.434	0.636484	0.941	0.799	early post	RPL38
																					RPL17	0.717	0.491741	0.434	0.709432	0.936	0.805	early post	RPL17
																					RPS15A1	0.716	0.389769	0.432	0.562318	0.97	0.772	early post	RPS15A
																					TET1	0.715	0.501032	0.43	0.722836	0.802	0.495	early post	TET1
																					RPL18	0.715	0.428363	0.43	0.617997	0.946	0.867	early post	RPL18
																					NDUFAB1	0.715	0.481878	0.43	0.695203	0.955	0.913	early post	NDUFAB1
																					ATP5MC3	0.715	0.599207	0.43	0.864472	0.876	0.825	early post	ATP5MC3
																					RPS211	0.713	0.41738	0.426	0.602152	0.955	0.839	early post	RPS21
																					RPS17	0.713	0.488722	0.426	0.705077	0.946	0.846	early post	RPS17
																					MALAT1	0.712	0.479282	0.424	0.691457	0.98	0.945	early post	MALAT1
																					ATP5PD	0.709	0.499236	0.418	0.720245	0.748	0.514	early post	ATP5PD
																					RPS4X1	0.708	0.401165	0.416	0.578759	0.97	0.979	early post	RPS4X
																					RPL281	0.706	0.46678	0.412	0.673421	0.936	0.757	early post	RPL28
																					ATP5MPL	0.706	0.453343	0.412	0.654036	0.797	0.516	early post	ATP5MPL
																					SSB	0.705	0.457902	0.41	0.660613	0.792	0.52	early post	SSB
																					COX5A	0.705	0.49546	0.41	0.714797	0.797	0.628	early post	COX5A
																					RPS31	0.703	0.438044	0.406	0.631964	0.995	0.975	early post	RPS3
																					RPL18A	0.703	0.394847	0.406	0.569644	0.946	0.854	early post	RPL18A
																					DDX21	0.703	0.405718	0.406	0.585327	0.802	0.531	early post	DDX21
																					RPS27	0.702	0.384177	0.404	0.55425	1	0.989	early post	RPS27
																					PABPC1	0.702	0.414373	0.404	0.597813	0.871	0.71	early post	PABPC1
																					NOP58	0.702	0.377579	0.404	0.544731	0.693	0.326	early post	NOP58
																					NAP1L11	0.702	0.397305	0.404	0.57319	0.842	0.526	early post	NAP1L1
																					RPS121	0.701	0.363194	0.402	0.523978	0.985	0.92	early post	RPS12
																					POLR2F	0.701	0.451254	0.402	0.651021	0.644	0.275	early post	POLR2F
																					FTL	0.834	0.617163	0.668	0.890378	1	0.941	late post	FTL
																					CRABP2	0.831	1.13118	0.662	1.63195	0.762	0.252	late post	CRABP2
																					AL161431.1	0.83	0.817477	0.66	1.17937	0.889	0.583	late post	AL161431.1
																					HSPB1	0.826	0.76191	0.652	1.0992	0.905	0.694	late post	HSPB1
																					BEX3	0.824	0.729164	0.648	1.05196	0.937	0.48	late post	BEX3
																					UCHL1	0.812	0.605071	0.624	0.872933	0.905	0.474	late post	UCHL1
																					LIMD2	0.81	0.9248	0.62	1.3342	0.698	0.194	late post	LIMD2
																					SLC7A3	0.803	0.881763	0.606	1.27212	0.794	0.436	late post	SLC7A3
																					SFRP2	0.801	0.90158	0.602	1.3007	0.698	0.178	late post	SFRP2
																					OLMALINC	0.801	0.690952	0.602	0.996833	0.762	0.319	late post	OLMALINC
																					GAL	0.798	0.733352	0.596	1.058	0.873	0.596	late post	GAL
																					THY1	0.792	0.84982	0.584	1.22603	0.73	0.325	late post	THY1
																					COL1A1	0.788	0.722103	0.576	1.04177	0.603	0.036	late post	COL1A1
																					ZSCAN10	0.786	0.896635	0.572	1.29357	0.81	0.57	late post	ZSCAN10
																					RASL11B	0.786	0.804565	0.572	1.16074	0.683	0.178	late post	RASL11B
																					CCND1	0.785	0.622118	0.57	0.897527	0.778	0.338	late post	CCND1
																					NPW	0.783	0.658581	0.566	0.950131	0.667	0.157	late post	NPW
																					TAF7	0.779	0.633775	0.558	0.914344	0.762	0.413	late post	TAF7
																					HAS2	0.779	0.522857	0.558	0.754323	0.746	0.235	late post	HAS2
																					PIMREG	0.776	0.734406	0.552	1.05952	0.698	0.24	late post	PIMREG
																					CDC20	0.776	0.573802	0.552	0.827822	0.81	0.446	late post	CDC20
																					MAGED4B	0.775	0.514782	0.55	0.742674	0.571	0.025	late post	MAGED4B
																					SHISA2	0.773	0.771822	0.546	1.1135	0.587	0.059	late post	SHISA2
																					AP001469.3	0.772	0.498645	0.544	0.719393	0.667	0.142	late post	AP001469.3
																					MAGED4	0.771	0.476995	0.542	0.688159	0.556	0.015	late post	MAGED4
																					CGB5	0.77	1.16124	0.54	1.67532	0.651	0.173	late post	CGB5
																					RAB34	0.769	0.496789	0.538	0.716716	0.762	0.338	late post	RAB34
																					THBS1	0.768	0.546567	0.536	0.788529	0.587	0.051	late post	THBS1
																					CRABP1	0.767	0.466421	0.534	0.672903	0.667	0.141	late post	CRABP1
																					AL009031.11	0.766	0.72687	0.532	1.04865	0.746	0.408	late post	AL009031.1
																					HBA2	0.765	0.786716	0.53	1.13499	0.651	0.175	late post	HBA2
																					TRAPPC5	0.765	0.465182	0.53	0.671115	0.73	0.253	late post	TRAPPC5
																					TRIP6	0.764	0.449835	0.528	0.648975	0.714	0.229	late post	TRIP6
																					OLFML3	0.763	1.17868	0.526	1.70048	0.619	0.181	late post	OLFML3
																					MAT2A	0.763	0.548267	0.526	0.790981	0.746	0.32	late post	MAT2A
																					NNAT	0.761	0.989352	0.522	1.42733	0.603	0.132	late post	NNAT
																					SALL2	0.76	0.488088	0.52	0.704162	0.556	0.042	late post	SALL2
																					CDR2L	0.758	0.416416	0.516	0.600761	0.619	0.109	late post	CDR2L
																					AC009055.2	0.758	0.847154	0.516	1.22218	0.714	0.425	late post	AC009055.2
																					SCGB3A2	0.757	0.538791	0.514	0.777311	0.905	0.776	late post	SCGB3A2
																					UBC	0.756	0.50171	0.512	0.723815	0.937	0.678	late post	UBC
																					PODXL	0.756	0.5072	0.512	0.731735	0.825	0.412	late post	PODXL
																					ZIC3	0.754	0.625481	0.508	0.902378	0.619	0.149	late post	ZIC3
																					FHL1	0.754	0.591458	0.508	0.853293	0.556	0.057	late post	FHL1
																					TP53I3	0.753	0.491055	0.506	0.708442	0.556	0.056	late post	TP53I3
																					ACHE	0.752	0.475903	0.504	0.686583	0.587	0.085	late post	ACHE
																					ZIK1	0.751	0.499183	0.502	0.720169	0.651	0.185	late post	ZIK1
																					EGR1	0.75	0.939128	0.5	1.35488	0.587	0.141	late post	EGR1
																					RGS2	0.749	0.669793	0.498	0.966308	0.714	0.315	late post	RGS2
																					VRTN	0.748	0.504766	0.496	0.728223	0.635	0.18	late post	VRTN
																					AC064802.1	0.748	0.537293	0.496	0.77515	0.794	0.557	late post	AC064802.1
																					MFAP2	0.746	0.455636	0.492	0.657343	0.603	0.127	late post	MFAP2
																					FBXO2	0.746	0.439955	0.492	0.63472	0.619	0.142	late post	FBXO2
																					CYP2S1	0.746	0.400492	0.492	0.577788	0.841	0.632	late post	CYP2S1
																					SLC1A5	0.744	0.417535	0.488	0.602375	0.746	0.322	late post	SLC1A5
																					LRRK1	0.744	0.319043	0.488	0.460282	0.937	0.521	late post	LRRK1
																					KHDC3L	0.744	0.651194	0.488	0.939474	0.921	0.757	late post	KHDC3L
																					DCAF4L2	0.743	0.554381	0.486	0.799803	0.603	0.147	late post	DCAF4L2
																					ITM2A	0.741	0.432426	0.482	0.623858	0.524	0.039	late post	ITM2A
																					SCAND1	0.741	0.582692	0.482	0.840647	0.794	0.516	late post	SCAND1
																					CLU	0.74	0.402476	0.48	0.580651	0.635	0.163	late post	CLU
																					CBX2	0.74	0.704165	0.48	1.0159	0.587	0.167	late post	CBX2
																					AL353747.4	0.74	0.456941	0.48	0.659226	0.635	0.165	late post	AL353747.4
																					SNN	0.739	0.393453	0.478	0.567632	0.556	0.082	late post	SNN
																					CD24	0.739	0.639467	0.478	0.922556	0.841	0.59	late post	CD24
																					AEN	0.739	0.406516	0.478	0.586479	0.825	0.454	late post	AEN
																					DLL3	0.737	0.567685	0.474	0.818996	0.683	0.266	late post	DLL3
																					CDH3	0.737	0.349079	0.474	0.503614	0.667	0.196	late post	CDH3
																					EIF4A3	0.736	0.647353	0.472	0.933932	0.794	0.574	late post	EIF4A3
																					CSRP2	0.736	0.402442	0.472	0.580601	0.683	0.217	late post	CSRP2
																					CDIP1	0.735	0.46794	0.47	0.675095	0.667	0.263	late post	CDIP1
																					LINC00665	0.734	0.362293	0.468	0.522678	0.762	0.346	late post	LINC00665
																					GFPT2	0.734	0.407618	0.468	0.588068	0.571	0.111	late post	GFPT2
																					MARCKSL1	0.733	0.617149	0.466	0.890358	0.762	0.605	late post	MARCKSL1
																					EEF1G1	0.733	0.398139	0.466	0.574393	0.778	0.471	late post	EEF1G
																					AASS	0.733	0.429392	0.466	0.619481	0.698	0.278	late post	AASS
																					SNHG4	0.732	0.508357	0.464	0.733405	0.571	0.129	late post	SNHG4
																					CNN2	0.732	0.507718	0.464	0.732482	0.635	0.291	late post	CNN2
																					CCDC8	0.731	0.584939	0.462	0.843889	0.556	0.123	late post	CCDC8
																					FBXO44	0.73	0.369152	0.46	0.532573	0.571	0.113	late post	FBXO44
																					NUDT10	0.729	0.412158	0.458	0.594619	0.476	0.02	late post	NUDT10
																					VIM	0.729	0.581922	0.458	0.839535	0.524	0.072	late post	VIM
																					CXCL12	0.729	0.399502	0.458	0.576359	0.746	0.34	late post	CXCL12
																					ALDOC	0.729	0.542758	0.458	0.783035	0.619	0.242	late post	ALDOC
																					LINC00273	0.728	0.555526	0.456	0.801454	0.524	0.08	late post	LINC00273
																					HPDL	0.728	0.658407	0.456	0.949881	0.698	0.399	late post	HPDL
																					SALL3	0.727	0.394698	0.454	0.569429	0.587	0.15	late post	SALL3
																					PATZ1	0.727	0.562377	0.454	0.811338	0.603	0.209	late post	PATZ1
																					AC110597.3	0.725	0.568849	0.45	0.820676	0.476	0.029	late post	AC110597.3
																					TUBB	0.725	0.400648	0.45	0.578013	0.937	0.938	late post	TUBB
																					TCF3	0.725	0.331701	0.45	0.478543	0.651	0.193	late post	TCF3
																					CAVIN1	0.725	0.355643	0.45	0.513085	0.667	0.208	late post	CAVIN1
																					TMEM64	0.723	0.329131	0.446	0.474836	0.571	0.123	late post	TMEM64
																					MEG3	0.723	0.452851	0.446	0.653325	0.921	0.819	late post	MEG3
																					ATF4	0.723	0.486731	0.446	0.702205	0.889	0.596	late post	ATF4
																					TUBB2B	0.722	0.778646	0.444	1.12335	0.794	0.663	late post	TUBB2B
																					HBA1	0.722	0.408226	0.444	0.588946	0.571	0.129	late post	HBA1
																					DSEL	0.722	0.500858	0.444	0.722586	0.524	0.092	late post	DSEL
																					PDPN	0.721	0.352129	0.442	0.508014	0.794	0.443	late post	PDPN
																					MEX3A	0.721	0.436834	0.442	0.630219	0.508	0.077	late post	MEX3A
																					PTPRK	0.72	0.552107	0.44	0.796522	0.603	0.225	late post	PTPRK
																					NOTCH1	0.72	0.788784	0.44	1.13798	0.587	0.217	late post	NOTCH1
																					MYC	0.72	0.60859	0.44	0.878009	0.635	0.245	late post	MYC
																					ID1	0.72	0.627666	0.44	0.90553	0.841	0.668	late post	ID1
																					AL121985.1	0.72	0.40763	0.44	0.588086	0.635	0.204	late post	AL121985.1
																					ACTG1	0.72	0.24161	0.44	0.34857	1	0.982	late post	ACTG1
																					AC116348.3	0.72	0.587449	0.44	0.84751	0.587	0.17	late post	AC116348.3
																					TUBA1A	0.719	0.469806	0.438	0.677787	0.778	0.541	late post	TUBA1A
																					SERTAD1	0.718	0.622487	0.436	0.898059	0.571	0.162	late post	SERTAD1
																					ADRM1	0.718	0.420861	0.436	0.607174	0.81	0.569	late post	ADRM1
																					ZYX	0.717	0.377907	0.434	0.545205	0.762	0.418	late post	ZYX
																					ZNF878	0.717	0.400288	0.434	0.577494	0.508	0.075	late post	ZNF878
																					TUBA4A	0.717	0.468045	0.434	0.675246	0.492	0.07	late post	TUBA4A
																					TENT5B1	0.717	0.466046	0.434	0.672362	0.746	0.502	late post	TENT5B
																					PRODH	0.717	0.449624	0.434	0.648671	0.54	0.123	late post	PRODH
																					TPM2	0.715	0.38404	0.43	0.554053	0.762	0.475	late post	TPM2
																					ENPP1	0.715	0.344471	0.43	0.496967	0.571	0.144	late post	ENPP1
																					CKB	0.715	0.337722	0.43	0.48723	0.857	0.657	late post	CKB
																					TNFRSF12A	0.714	0.515271	0.428	0.743378	0.635	0.273	late post	TNFRSF12A
																					PIM1	0.714	0.52084	0.428	0.751414	0.73	0.412	late post	PIM1
																					PCSK9	0.714	0.344367	0.428	0.496817	0.492	0.062	late post	PCSK9
																					POP7	0.713	0.31681	0.426	0.457061	0.952	0.735	late post	POP7
																					KLHL7	0.713	0.830561	0.426	1.19825	0.508	0.095	late post	KLHL7
																					CFL1	0.713	0.313957	0.426	0.452945	0.968	0.948	late post	CFL1
																					AP000547.31	0.713	0.517908	0.426	0.747183	0.778	0.531	late post	AP000547.3
																					RARRES2	0.712	0.346705	0.424	0.50019	0.444	0.021	late post	RARRES2
																					KIAA1522	0.712	0.374644	0.424	0.540498	0.587	0.181	late post	KIAA1522
																					FOS	0.712	0.590841	0.424	0.852403	0.635	0.258	late post	FOS
																					ZNF578	0.711	0.330265	0.422	0.476471	0.651	0.235	late post	ZNF578
																					SERPING1	0.71	0.333851	0.42	0.481645	0.476	0.056	late post	SERPING1
																					LNCPRESS1	0.71	0.588033	0.42	0.848352	0.81	0.658	late post	LNCPRESS1
																					ZNF99	0.709	0.327687	0.418	0.472753	0.587	0.175	late post	ZNF99
																					BEX4	0.709	0.616927	0.418	0.890037	0.587	0.239	late post	BEX4
																					AL591030.1	0.709	0.507613	0.418	0.73233	0.587	0.227	late post	AL591030.1
																					FZD7	0.708	0.495695	0.416	0.715137	0.46	0.051	late post	FZD7
																					GEMIN4	0.707	0.421213	0.414	0.607683	0.587	0.214	late post	GEMIN4
																					GABRP	0.707	0.344806	0.414	0.49745	0.54	0.134	late post	GABRP
																					PMAIP1	0.705	0.435318	0.41	0.628031	0.825	0.596	late post	PMAIP1
																					EPHA1	0.705	0.316653	0.41	0.456833	0.587	0.181	late post	EPHA1
																					CGB2	0.704	0.625257	0.408	0.902055	0.429	0.023	late post	CGB2
																					CABYR	0.704	0.351785	0.408	0.507518	0.476	0.07	late post	CABYR
																					SALL4	0.703	0.302235	0.406	0.436033	0.794	0.438	late post	SALL4
																					LITAF	0.703	0.271037	0.406	0.391024	0.778	0.33	late post	LITAF
																					HDGFL1	0.703	0.342223	0.406	0.493723	0.508	0.103	late post	HDGFL1
																					EIF1B	0.703	0.367628	0.406	0.530375	0.73	0.415	late post	EIF1B
																					WBP1	0.702	0.383777	0.404	0.553673	0.556	0.165	late post	WBP1
																					RHOA1	0.701	0.455801	0.402	0.657582	0.825	0.68	late post	RHOA
																					HMGB2	0.701	0.375391	0.402	0.541575	0.794	0.614	late post	HMGB2

## Sheet: Supplementary 2
CYNOMOLGUS MONKEY
ROC analysis between EPI HYPO TE/TrB and EXMC										ROC analysis between Stages in EPI										ROC analysis between Stages in HYPO										ROC analysis between Stages in TE/TrB
	myAUC	avg_diff	power	avg_log2FC	pct.1	pct.2	cluster	gene			myAUC	avg_diff	power	avg_log2FC	pct.1	pct.2	cluster	gene			myAUC	avg_diff	power	avg_log2FC	pct.1	pct.2	cluster	gene			myAUC	avg_diff	power	avg_log2FC	pct.1	pct.2	cluster	gene
S100P	0.984	2.67367	0.968	3.85729	1	0.733	TE	S100P		DDT	0.797	0.864312	0.594	1.24694	0.931	0.859	late post	DDT		PHGDH	0.826	1.01662	0.652	1.46667	0.981	0.646	late post	PHGDH		LGALS3	0.842	1.71897	0.684	2.47994	0.975	0.755	late post	LGALS3
VGLL1	0.959	2.0761	0.918	2.99518	0.982	0.535	TE	VGLL1		LOC101867070	0.792	0.466381	0.584	0.672845	1	1	late post	LOC101867070		RPS9	0.824	0.61324	0.648	0.884719	1	1	late post	RPS9		S100A11	0.842	1.01749	0.684	1.46793	1	0.991	late post	S100A11
CDC34	0.948	1.47411	0.896	2.12669	0.999	0.946	TE	CDC34		RPL13	0.785	0.469156	0.57	0.676849	1	1	late post	RPL13		LOC102143777	0.817	1.04881	0.634	1.51312	0.99	0.744	late post	LOC102143777		RPS11	0.809	0.453775	0.618	0.65466	1	0.999	late post	RPS11
CTSL	0.941	1.97292	0.882	2.84632	0.998	0.951	TE	CTSL		LOC102141626	0.782	0.825575	0.564	1.19105	0.988	0.855	late post	LOC102141626		RPS5	0.811	0.558729	0.622	0.806075	1	1	late post	RPS5		LOC102118619	0.803	1.14194	0.606	1.64747	0.876	0.586	late post	LOC102118619
LOC102133592	0.941	2.40863	0.882	3.47492	0.971	0.539	TE	LOC102133592		LAIR2	0.78	0.908321	0.56	1.31043	0.865	0.445	late post	LAIR2		TPT1	0.806	0.461321	0.612	0.665546	1	1	late post	TPT1		MGST1	0.803	0.959521	0.606	1.3843	0.988	0.883	late post	MGST1
CDKN1C	0.935	2.87578	0.87	4.14888	0.965	0.832	TE	CDKN1C		RPS9	0.78	0.468813	0.56	0.676355	1	1	late post	RPS9		PFDN5	0.805	0.598151	0.61	0.86295	1	1	late post	PFDN5		PPP1R14B	0.798	0.639295	0.596	0.922308	0.998	0.991	late post	PPP1R14B
XAGE3	0.934	2.59039	0.868	3.73715	0.962	0.635	TE	XAGE3		ATP5G2	0.776	0.492959	0.552	0.711189	1	1	late post	ATP5G2		RPL19	0.804	0.59286	0.608	0.855317	1	1	late post	RPL19		LOC102125550	0.793	0.418591	0.586	0.603899	1	0.997	late post	LOC102125550
EFHD2	0.931	1.62085	0.862	2.3384	0.985	0.624	TE	EFHD2		FUOM	0.776	0.764579	0.552	1.10305	0.97	0.898	late post	FUOM		LOC101867070	0.803	0.508418	0.606	0.733492	1	1	late post	LOC101867070		HINT1	0.793	0.593688	0.586	0.856511	0.999	0.994	late post	HINT1
PPARG	0.927	1.65054	0.854	2.38123	0.954	0.478	TE	PPARG		RPS14	0.776	0.390169	0.552	0.562895	1	1	late post	RPS14		RPS7	0.801	0.574914	0.602	0.829425	1	1	late post	RPS7		ECM1	0.791	1.38143	0.582	1.99298	0.947	0.682	late post	ECM1
ANXA4	0.926	1.27537	0.852	1.83997	0.999	0.675	TE	ANXA4		RPS7	0.773	0.453581	0.546	0.654379	1	1	late post	RPS7		WFDC2	0.801	1.39634	0.602	2.01449	0.99	0.61	late post	WFDC2		CLIC4	0.785	0.791892	0.57	1.14246	0.978	0.774	late post	CLIC4
TINAGL1	0.926	1.71177	0.852	2.46956	0.971	0.547	TE	TINAGL1		RPS13	0.769	0.36604	0.538	0.528084	1	1	late post	RPS13		RPS10	0.799	0.708646	0.598	1.02236	1	1	late post	RPS10		MYDGF	0.784	0.645854	0.568	0.931771	0.999	0.984	late post	MYDGF
CD59	0.924	1.64745	0.848	2.37677	0.999	0.808	TE	CD59		RPS11	0.768	0.461927	0.536	0.666419	1	1	late post	RPS11		RPS24	0.792	0.54812	0.584	0.79077	1	1	late post	RPS24		EIF3K	0.782	0.406157	0.564	0.585961	1	0.999	late post	EIF3K
PHLDA2	0.922	3.16257	0.844	4.56262	0.938	0.747	TE	PHLDA2		EIF3K	0.768	0.505993	0.536	0.729994	1	1	late post	EIF3K		THEG	0.79	0.805247	0.58	1.16173	0.951	0.85	late post	THEG		GAL	0.78	0.748902	0.56	1.08044	0.907	0.579	late post	GAL
CCNE1	0.916	2.13065	0.832	3.07387	0.983	0.971	TE	CCNE1		RPL10A	0.762	0.273902	0.524	0.395157	1	1	late post	RPL10A		ATP5G2	0.789	0.508126	0.578	0.733071	1	1	late post	ATP5G2		FIS1	0.779	0.487665	0.558	0.703552	0.997	0.973	late post	FIS1
GATA3	0.916	1.42409	0.832	2.05453	0.993	0.623	TE	GATA3		RPL18	0.76	0.48393	0.52	0.698163	1	1	late post	RPL18		RPL14	0.787	0.593204	0.574	0.855812	1	1	late post	RPL14		RPL19	0.779	0.340571	0.558	0.491341	1	1	late post	RPL19
SDCBP	0.912	1.00928	0.824	1.45609	1	0.994	TE	SDCBP		LSM4	0.76	0.522788	0.52	0.754223	1	0.999	late post	LSM4		TFPI	0.784	0.712908	0.568	1.02851	0.99	0.98	late post	TFPI		EDF1	0.778	0.497761	0.556	0.718117	1	0.999	late post	EDF1
VAMP8	0.911	1.35357	0.822	1.95278	0.997	0.718	TE	VAMP8		LOC102122855	0.76	0.309818	0.52	0.446973	1	1	late post	LOC102122855		EBPL	0.781	0.731561	0.562	1.05542	0.99	0.882	late post	EBPL		RPS5	0.777	0.386412	0.554	0.557474	1	0.999	late post	RPS5
FADS3	0.91	1.61117	0.82	2.32443	0.959	0.575	TE	FADS3		RPL19	0.76	0.412798	0.52	0.595542	1	1	late post	RPL19		NACA	0.779	0.408735	0.558	0.589679	1	1	late post	NACA		RPL8	0.775	0.364843	0.55	0.526358	1	0.999	late post	RPL8
CEBPB	0.909	1.84273	0.818	2.6585	0.966	0.697	TE	CEBPB		RPS10	0.76	0.523433	0.52	0.755154	1	1	late post	RPS10		GNG5	0.779	0.592062	0.558	0.854165	1	1	late post	GNG5		LOC102122855	0.774	0.355088	0.548	0.512284	1	1	late post	LOC102122855
TMEM54	0.906	1.24629	0.812	1.79802	0.995	0.735	TE	TMEM54		RPS25	0.758	0.340676	0.516	0.491491	1	1	late post	RPS25		HINT1	0.777	0.467515	0.554	0.674482	1	1	late post	HINT1		RPS14	0.77	0.331748	0.54	0.478612	1	1	late post	RPS14
S100A6	0.899	1.87642	0.798	2.7071	0.997	0.844	TE	S100A6		RPLP0	0.758	0.454115	0.516	0.65515	1	1	late post	RPLP0		RPL18	0.774	0.567304	0.548	0.818446	1	1	late post	RPL18		THEG	0.769	0.670189	0.538	0.966879	0.959	0.861	late post	THEG
ARPC5	0.896	1.06082	0.792	1.53044	0.999	0.985	TE	ARPC5		RPS3A	0.758	0.372307	0.516	0.537126	1	1	late post	RPS3A		RPLP0	0.774	0.515126	0.548	0.74317	1	1	late post	RPLP0		HTRA1	0.769	0.940263	0.538	1.35651	0.806	0.373	late post	HTRA1
WIPI1	0.895	1.38544	0.79	1.99877	0.927	0.466	TE	WIPI1		RPL14	0.758	0.446976	0.516	0.64485	1	1	late post	RPL14		TMEM14B	0.774	0.429169	0.548	0.61916	1	1	late post	TMEM14B		ISM2	0.769	1.23933	0.538	1.78798	0.895	0.53	late post	ISM2
LOC102114865	0.892	1.66877	0.784	2.40753	0.962	0.854	TE	LOC102114865		RPL30	0.756	0.474822	0.512	0.685023	1	1	late post	RPL30		RPL10A	0.77	0.36985	0.54	0.533581	1	1	late post	RPL10A		RPL18A	0.765	0.341852	0.53	0.493189	1	1	late post	RPL18A
ARID3A	0.89	1.20784	0.78	1.74254	0.983	0.747	TE	ARID3A		PHGDH	0.756	0.516289	0.512	0.744848	0.995	0.811	late post	PHGDH		ATP5D	0.769	0.537476	0.538	0.775413	1	0.996	late post	ATP5D		LOC101867070	0.765	0.382278	0.53	0.55151	1	1	late post	LOC101867070
FDX1	0.89	1.45801	0.78	2.10346	0.989	0.863	TE	FDX1		CHCHD10	0.75	0.689352	0.5	0.994525	0.931	0.859	late post	CHCHD10		C7H14orf166	0.767	0.474728	0.534	0.684887	1	1	late post	C7H14orf166		PSMB5	0.763	0.351793	0.526	0.50753	1	0.996	late post	PSMB5
STARD10	0.889	1.34043	0.778	1.93383	0.948	0.516	TE	STARD10		RPS5	0.75	0.387474	0.5	0.559007	1	1	late post	RPS5		RPS11	0.765	0.528228	0.53	0.762071	1	1	late post	RPS11		PPIB	0.763	0.606656	0.526	0.87522	1	0.992	late post	PPIB
TPD52L1	0.887	1.20022	0.774	1.73155	0.924	0.376	TE	TPD52L1		TNFRSF12A	0.749	0.603609	0.498	0.870824	0.983	0.913	late post	TNFRSF12A		RPS3A	0.765	0.410965	0.53	0.592897	1	1	late post	RPS3A		LOC102141554	0.762	0.536344	0.524	0.773781	0.924	0.641	late post	LOC102141554
REEP5	0.885	1.20442	0.77	1.73761	0.999	0.756	TE	REEP5		RPL27	0.749	0.266392	0.498	0.384322	1	1	late post	RPL27		RPL9	0.762	0.426363	0.524	0.615112	1	1	late post	RPL9		LAIR2	0.759	1.43277	0.518	2.06705	0.932	0.537	late post	LAIR2
PKIB	0.884	1.50395	0.768	2.16974	0.941	0.522	TE	PKIB		POLR1D	0.747	0.563122	0.494	0.812413	0.931	0.857	late post	POLR1D		PKIB	0.76	0.794252	0.52	1.14586	0.942	0.657	late post	PKIB		KDELR1	0.758	0.474612	0.516	0.684721	1	0.991	late post	KDELR1
BZW2	0.884	1.04609	0.768	1.50919	0.998	0.953	TE	BZW2		RPL18A	0.747	0.315162	0.494	0.454683	1	1	late post	RPL18A		FIS1	0.759	0.552343	0.518	0.796863	0.971	0.764	late post	FIS1		RPS3A	0.758	0.355617	0.516	0.513047	1	1	late post	RPS3A
OAZ1	0.88	0.637297	0.76	0.919425	1	1	TE	OAZ1		CGA	0.745	0.748213	0.49	1.07944	0.924	0.585	late post	CGA		RPS14	0.758	0.416149	0.516	0.600376	1	1	late post	RPS14		PRG2	0.756	1.94597	0.512	2.80744	0.633	0.16	late post	PRG2
NR2F6	0.879	1.01707	0.758	1.46732	0.996	0.968	TE	NR2F6		TPT1	0.742	0.307224	0.484	0.44323	1	1	late post	TPT1		POLR1D	0.756	0.601521	0.512	0.867812	0.971	0.756	late post	POLR1D		TMED9	0.756	0.610605	0.512	0.880917	0.998	0.972	late post	TMED9
PYGL	0.876	1.17977	0.752	1.70205	0.921	0.524	TE	PYGL		NACA	0.742	0.298441	0.484	0.430559	1	1	late post	NACA		CCDC85B	0.754	0.667533	0.508	0.963047	0.864	0.642	late post	CCDC85B		RPS16	0.755	0.312657	0.51	0.451068	1	1	late post	RPS16
FUCA2	0.876	0.957199	0.752	1.38095	0.99	0.77	TE	FUCA2		PFDN5	0.742	0.36656	0.484	0.528835	1	0.999	late post	PFDN5		RPS23	0.753	0.395393	0.506	0.570432	1	1	late post	RPS23		PHLDA2	0.754	0.598888	0.508	0.864013	0.999	0.84	late post	PHLDA2
GATA2	0.875	1.68136	0.75	2.42569	0.937	0.538	TE	GATA2		RPL8	0.738	0.344918	0.476	0.497611	1	1	late post	RPL8		EIF3K	0.752	0.490306	0.504	0.707362	1	1	late post	EIF3K		RPS7	0.753	0.331098	0.506	0.477674	1	1	late post	RPS7
LOC102130360	0.875	1.153	0.75	1.66343	0.993	0.876	TE	LOC102130360		RPS24	0.736	0.3605	0.472	0.520091	1	1	late post	RPS24		LOC102125550	0.752	0.479446	0.504	0.691694	1	1	late post	LOC102125550		CCNI	0.753	0.496706	0.506	0.716596	0.995	0.979	late post	CCNI
CEBPD	0.872	1.34022	0.744	1.93353	0.963	0.62	TE	CEBPD		GNB2L1	0.736	0.32462	0.472	0.468327	1	1	late post	GNB2L1		EEF1B2	0.752	0.43078	0.504	0.621484	1	1	late post	EEF1B2		RPS9	0.75	0.345023	0.5	0.497763	1	1	late post	RPS9
DLX5	0.872	1.04988	0.744	1.51465	0.885	0.259	TE	DLX5		BTF3	0.736	0.306563	0.472	0.442277	1	1	late post	BTF3		NDUFV3	0.752	0.529121	0.504	0.763361	1	0.957	late post	NDUFV3		PGM1	0.75	0.548484	0.5	0.791296	0.951	0.721	late post	PGM1
OSTF1	0.87	0.926805	0.74	1.3371	0.976	0.665	TE	OSTF1		RPL5	0.736	0.336218	0.472	0.485061	1	1	late post	RPL5		RPL5	0.751	0.433874	0.502	0.625948	1	1	late post	RPL5		NDUFA13	0.748	0.327616	0.496	0.472651	0.998	0.977	late post	NDUFA13
ADAP2	0.869	1.43896	0.738	2.07598	0.859	0.317	TE	ADAP2		NGFRAP1	0.735	0.453952	0.47	0.654914	1	0.944	late post	NGFRAP1		LOC102131772	0.75	0.843072	0.5	1.2163	0.922	0.673	late post	LOC102131772		SSR4	0.747	0.444362	0.494	0.641078	1	0.986	late post	SSR4
S100A13	0.869	0.965025	0.738	1.39224	0.992	0.818	TE	S100A13		PTPMT1	0.735	0.411425	0.47	0.593561	0.999	0.996	late post	PTPMT1		PPP1R14B	0.749	0.534404	0.498	0.770981	1	1	late post	PPP1R14B		EEF1B2	0.745	0.36106	0.49	0.5209	1	0.999	late post	EEF1B2
FAM49B	0.867	0.898821	0.734	1.29672	0.993	0.931	TE	FAM49B		LSM2	0.735	0.407436	0.47	0.587805	1	1	late post	LSM2		LAIR2	0.748	0.847747	0.496	1.22304	0.883	0.449	late post	LAIR2		FTHL17	0.744	0.688704	0.488	0.99359	0.834	0.525	late post	FTHL17
SERPINB9	0.865	1.06617	0.73	1.53815	0.988	0.768	TE	SERPINB9		EEF1A1	0.735	0.28799	0.47	0.415482	1	1	late post	EEF1A1		BTF3	0.748	0.390631	0.496	0.563562	1	1	late post	BTF3		RPL13	0.744	0.333466	0.488	0.48109	1	1	late post	RPL13
GCM1	0.865	1.30973	0.73	1.88954	0.909	0.516	TE	GCM1		C14H11orf31	0.732	0.424925	0.464	0.613037	0.931	0.859	late post	C14H11orf31		RPL29	0.748	0.422612	0.496	0.609701	1	1	late post	RPL29		ITM2B	0.744	0.928544	0.488	1.33961	1	1	late post	ITM2B
PGF	0.863	1.97498	0.726	2.84929	0.929	0.585	TE	PGF		NT5C	0.732	0.453557	0.464	0.654344	0.999	0.974	late post	NT5C		SSR4	0.747	0.484653	0.494	0.699207	1	0.996	late post	SSR4		RNF7	0.744	0.402302	0.488	0.580399	0.999	0.982	late post	RNF7
GRAMD2	0.863	0.988802	0.726	1.42654	0.913	0.388	TE	GRAMD2		ASS1	0.73	0.508196	0.46	0.733172	0.997	0.912	late post	ASS1		ODC1	0.747	0.651412	0.494	0.939789	1	0.972	late post	ODC1		ANXA1	0.74	1.59064	0.48	2.2948	0.656	0.242	late post	ANXA1
SLC29A1	0.862	1.40918	0.724	2.03302	0.919	0.658	TE	SLC29A1		LOC102125097	0.725	0.369003	0.45	0.532359	1	1	late post	LOC102125097		CLTA	0.746	0.420408	0.492	0.606521	1	1	late post	CLTA		RPL18	0.737	0.343457	0.474	0.495504	1	0.999	late post	RPL18
IFI6	0.862	1.46417	0.724	2.11235	0.949	0.581	TE	IFI6		SRP9	0.724	0.293752	0.448	0.423795	1	0.999	late post	SRP9		NDUFC2	0.746	0.483954	0.492	0.698199	1	1	late post	NDUFC2		NEDD8	0.735	0.31645	0.47	0.456541	1	0.991	late post	NEDD8
BACE2	0.861	1.07824	0.722	1.55557	0.927	0.416	TE	BACE2		SUMO2	0.723	0.36307	0.446	0.523799	1	0.999	late post	SUMO2		RPS13	0.744	0.377378	0.488	0.544441	1	1	late post	RPS13		ESAM	0.733	1.27553	0.466	1.84021	0.73	0.348	late post	ESAM
KIAA0101	0.86	1.57092	0.72	2.26636	0.918	0.615	TE	KIAA0101		WFDC2	0.723	0.697915	0.446	1.00688	0.99	0.804	late post	WFDC2		RPL8	0.744	0.366626	0.488	0.52893	1	1	late post	RPL8		YBX3	0.733	0.503386	0.466	0.726233	0.986	0.793	late post	YBX3
LOC102125623	0.859	1.50078	0.718	2.16517	0.938	0.75	TE	LOC102125623		RPL35A	0.722	0.402507	0.444	0.580695	0.931	0.859	late post	RPL35A		FDX1	0.743	0.450859	0.486	0.650453	1	0.957	late post	FDX1		LOC102124348	0.732	0.759899	0.464	1.0963	0.94	0.728	late post	LOC102124348
ATP6V0C	0.857	0.755296	0.714	1.08966	1	1	TE	ATP6V0C		FIS1	0.722	0.441384	0.444	0.636783	0.931	0.859	late post	FIS1		LOC102137336	0.743	0.501351	0.486	0.723296	0.961	0.728	late post	LOC102137336		MFAP2	0.732	0.764462	0.464	1.10289	0.999	0.873	late post	MFAP2
ARHGAP10	0.857	1.04032	0.714	1.50086	0.973	0.653	TE	ARHGAP10		RPS16	0.722	0.252528	0.444	0.364321	1	1	late post	RPS16		GPX4	0.741	0.454549	0.482	0.655776	1	1	late post	GPX4		GCHFR	0.73	0.660168	0.46	0.952421	0.912	0.642	late post	GCHFR
TFAP2A	0.855	1.16773	0.71	1.68468	0.928	0.424	TE	TFAP2A		ALDOA	0.72	0.562367	0.44	0.811324	0.945	0.822	late post	ALDOA		SUMO2	0.741	0.480179	0.482	0.692751	1	1	late post	SUMO2		ARPC1B	0.73	0.519502	0.46	0.749483	1	0.993	late post	ARPC1B
ARPC1B	0.855	0.94551	0.71	1.36408	0.997	0.997	TE	ARPC1B		RPL22L1	0.72	0.60603	0.44	0.874316	1	1	late post	RPL22L1		METTL9	0.74	0.507669	0.48	0.732412	1	0.992	late post	METTL9		KIF2A	0.729	0.668113	0.458	0.963884	0.995	0.951	late post	KIF2A
CD55	0.853	1.79351	0.706	2.58749	0.906	0.549	TE	CD55		NME3	0.719	0.522473	0.438	0.75377	0.931	0.859	late post	NME3		TMEM141	0.74	0.760206	0.48	1.09675	0.864	0.732	late post	TMEM141		TPT1	0.727	0.238301	0.454	0.343796	1	1	late post	TPT1
C19H19orf24	0.852	0.728638	0.704	1.0512	0.999	0.983	TE	C19H19orf24		RPL7A	0.719	0.40789	0.438	0.588461	1	1	late post	RPL7A		RPL24	0.74	0.460394	0.48	0.664208	1	1	late post	RPL24		TMEM14B	0.726	0.314307	0.452	0.45345	1	0.996	late post	TMEM14B
UBALD2	0.852	1.16621	0.704	1.68248	0.952	0.68	TE	UBALD2		MZT2B	0.719	0.467778	0.438	0.674861	0.992	0.942	late post	MZT2B		RPL35A	0.738	0.554835	0.476	0.800458	0.971	0.764	late post	RPL35A		GNAI2	0.726	0.465955	0.452	0.672231	0.983	0.876	late post	GNAI2
SFN	0.852	1.24266	0.704	1.79278	0.97	0.88	TE	SFN		GPX4	0.718	0.389443	0.436	0.561848	1	1	late post	GPX4		TMEM167A	0.738	0.408459	0.476	0.589282	1	0.984	late post	TMEM167A		PGAM1	0.725	0.337891	0.45	0.487473	1	0.991	late post	PGAM1
LCP1	0.851	1.13693	0.702	1.64025	0.879	0.348	TE	LCP1		EDF1	0.718	0.285766	0.436	0.412273	1	1	late post	EDF1		BCL7C	0.737	0.55164	0.474	0.795848	0.971	0.748	late post	BCL7C		RPS23	0.725	0.286878	0.45	0.413877	1	1	late post	RPS23
MDFI	0.851	1.20072	0.702	1.73227	0.886	0.468	TE	MDFI		DUT	0.718	0.584082	0.436	0.842653	1	1	late post	DUT		PHLDA2	0.737	0.618128	0.474	0.89177	0.932	0.504	late post	PHLDA2		PALLD	0.725	0.889526	0.45	1.28331	0.913	0.74	late post	PALLD
KRT8	0.848	1.04575	0.696	1.5087	1	0.994	TE	KRT8		ADH5	0.717	0.334413	0.434	0.482456	1	0.998	late post	ADH5		CMTM8	0.735	0.630037	0.47	0.908951	0.67	0.26	late post	CMTM8		GNG12	0.725	0.609948	0.45	0.87997	0.941	0.683	late post	GNG12
SH2D4A	0.846	1.22115	0.692	1.76174	0.912	0.526	TE	SH2D4A		LOC101925770	0.716	0.256429	0.432	0.369948	1	0.999	late post	LOC101925770		NDUFS5	0.735	0.424295	0.47	0.612128	1	1	late post	NDUFS5		CD59	0.724	0.579909	0.448	0.836632	1	0.998	late post	CD59
PAPOLA	0.846	1.00472	0.692	1.4495	1	0.997	TE	PAPOLA		EEF1B2	0.716	0.339256	0.432	0.489442	1	1	late post	EEF1B2		HPN	0.734	0.713171	0.468	1.02889	0.786	0.512	late post	HPN		ADAP2	0.723	0.568571	0.446	0.820274	0.965	0.689	late post	ADAP2
MBNL3	0.844	1.40759	0.688	2.03072	0.839	0.327	TE	MBNL3		LAMTOR4	0.716	0.345512	0.432	0.498469	1	0.997	late post	LAMTOR4		RNASEK	0.734	0.40902	0.468	0.59009	1	1	late post	RNASEK		UBE2E3	0.722	0.448955	0.444	0.647705	0.996	0.966	late post	UBE2E3
KRT7	0.843	1.29232	0.686	1.86442	0.948	0.692	TE	KRT7		CSRP2	0.713	0.421795	0.426	0.608522	0.994	0.944	late post	CSRP2		HMGN3	0.734	0.51127	0.468	0.737606	0.932	0.63	late post	HMGN3		CMTM3	0.721	0.644041	0.442	0.929154	0.82	0.556	late post	CMTM3
PIK3CB	0.84	0.922526	0.68	1.33092	0.946	0.652	TE	PIK3CB		RPS23	0.713	0.31863	0.426	0.459685	1	1	late post	RPS23		MAP2K2	0.732	0.490671	0.464	0.707888	0.99	0.827	late post	MAP2K2		MZT2B	0.721	0.458818	0.442	0.661935	0.987	0.934	late post	MZT2B
LOC102137969	0.836	3.35121	0.672	4.83478	0.899	0.69	TE	LOC102137969		GNG10	0.712	0.518945	0.424	0.748679	0.913	0.768	late post	GNG10		LOC102130360	0.732	0.432232	0.464	0.623579	0.99	0.906	late post	LOC102130360		LOC102138874	0.721	0.77863	0.442	1.12333	0.962	0.84	late post	LOC102138874
IGSF8	0.836	1.28862	0.672	1.85908	0.912	0.717	TE	IGSF8		LOC102143777	0.71	0.535181	0.42	0.772102	0.944	0.853	late post	LOC102143777		EVA1B	0.732	0.480932	0.464	0.693839	0.942	0.677	late post	EVA1B		RPL22L1	0.721	0.658864	0.442	0.95054	0.997	0.98	late post	RPL22L1
RARRES1	0.835	1.14176	0.67	1.64721	0.856	0.332	TE	RARRES1		MAP2K2	0.71	0.44662	0.42	0.644337	0.972	0.904	late post	MAP2K2		EIF3E	0.731	0.412644	0.462	0.595319	1	1	late post	EIF3E		HSD17B2	0.72	1.1917	0.44	1.71926	0.727	0.39	late post	HSD17B2
KRT18	0.834	1.17923	0.668	1.70126	1	0.994	TE	KRT18		CD81	0.71	0.532633	0.42	0.768428	0.961	0.882	late post	CD81		DDT	0.73	0.592988	0.46	0.855501	0.951	0.685	late post	DDT		YIF1A	0.72	0.441507	0.44	0.63696	0.994	0.956	late post	YIF1A
BIN2	0.834	0.978884	0.668	1.41223	0.93	0.554	TE	BIN2		SNRPB	0.71	0.297091	0.42	0.428612	1	1	late post	SNRPB		AP1S1	0.729	0.499474	0.458	0.720589	0.981	0.823	late post	AP1S1		C11H12orf57	0.72	0.609587	0.44	0.879448	0.994	0.961	late post	C11H12orf57
LMO4	0.833	1.18519	0.666	1.70987	0.969	0.861	TE	LMO4		RPL24	0.71	0.314296	0.42	0.453433	1	1	late post	RPL24		KDELR1	0.728	0.424351	0.456	0.612209	1	0.996	late post	KDELR1		LOC102130495	0.72	0.347525	0.44	0.501373	0.999	0.993	late post	LOC102130495
S100A11	0.833	1.23972	0.666	1.78854	0.997	0.972	TE	S100A11		GCSH	0.709	0.375557	0.418	0.541814	1	1	late post	GCSH		RPL27	0.727	0.258407	0.454	0.372802	1	1	late post	RPL27		WDR83OS	0.719	0.283717	0.438	0.409318	1	0.998	late post	WDR83OS
C1H1orf122	0.832	0.799136	0.664	1.15291	0.988	0.907	TE	C1H1orf122		NPM1	0.709	0.312169	0.418	0.450364	1	1	late post	NPM1		NDUFA13	0.726	0.418313	0.452	0.603498	0.971	0.764	late post	NDUFA13		OSTC	0.719	0.355812	0.438	0.513328	1	0.99	late post	OSTC
GJA5	0.831	1.35633	0.662	1.95678	0.806	0.271	TE	GJA5		PTGES3	0.708	0.361347	0.416	0.521313	1	1	late post	PTGES3		MPP1	0.725	0.464983	0.45	0.670829	0.854	0.575	late post	MPP1		RPS13	0.718	0.307175	0.436	0.44316	1	1	late post	RPS13
PERP	0.83	0.950888	0.66	1.37184	0.979	0.764	TE	PERP		TOMM7	0.707	0.296951	0.414	0.428409	1	1	late post	TOMM7		LOC102131687	0.725	0.422464	0.45	0.609486	1	0.992	late post	LOC102131687		HAX1	0.718	0.436573	0.436	0.629842	0.99	0.968	late post	HAX1
PRR13	0.828	0.696699	0.656	1.00512	0.999	0.991	TE	PRR13		TIMM13	0.705	0.290752	0.41	0.419466	1	1	late post	TIMM13		OSTC	0.725	0.391038	0.45	0.564149	1	1	late post	OSTC		MIF	0.717	0.338722	0.434	0.488672	0.997	0.974	late post	MIF
PDCD6	0.826	0.725345	0.652	1.04645	0.999	0.98	TE	PDCD6		PPP1R14B	0.705	0.380036	0.41	0.548277	0.999	1	late post	PPP1R14B		RPL18A	0.723	0.330444	0.446	0.47673	1	1	late post	RPL18A		HN1	0.717	0.68926	0.434	0.994391	1	0.994	late post	HN1
ITM2B	0.825	1.25411	0.65	1.80929	1	0.998	TE	ITM2B		ABRACL	0.705	0.377811	0.41	0.545066	0.992	0.972	late post	ABRACL		CDKN1C	0.723	0.758599	0.446	1.09443	0.99	0.776	late post	CDKN1C		PARVA	0.717	0.559173	0.434	0.806716	0.916	0.682	late post	PARVA
WNT7A	0.825	1.24966	0.65	1.80287	0.743	0.177	TE	WNT7A		MDH2	0.705	0.279351	0.41	0.403019	1	1	late post	MDH2		MZT2B	0.723	0.510647	0.446	0.736708	0.981	0.874	late post	MZT2B		TMEM50A	0.717	0.411321	0.434	0.593411	0.998	0.984	late post	TMEM50A
LOC101926125	0.824	0.61239	0.648	0.883492	1	1	TE	LOC101926125		LOC102118619	0.704	0.416453	0.408	0.600814	0.924	0.749	late post	LOC102118619		LOC102122855	0.721	0.327807	0.442	0.472925	1	1	late post	LOC102122855		PHGDH	0.716	0.984079	0.432	1.41973	0.813	0.601	late post	PHGDH
DUSP5	0.824	1.58247	0.648	2.28303	0.979	0.804	TE	DUSP5		RPS19	0.703	0.251161	0.406	0.362349	1	1	late post	RPS19		RPL6	0.72	0.331833	0.44	0.478734	1	1	late post	RPL6		RAB34	0.715	0.4997	0.43	0.720915	0.783	0.449	late post	RAB34
C6H5orf38	0.823	0.870547	0.646	1.25593	0.718	0.104	TE	C6H5orf38		TUBB	0.703	0.253478	0.406	0.365691	1	1	late post	TUBB		RPL22	0.72	0.410356	0.44	0.592018	1	1	late post	RPL22		TPM2	0.714	0.843842	0.428	1.21741	0.861	0.566	late post	TPM2
DLX6	0.823	1.05941	0.646	1.52841	0.771	0.219	TE	DLX6		UBE2I	0.702	0.324679	0.404	0.468412	1	1	late post	UBE2I		PPM1G	0.719	0.345544	0.438	0.498514	0.99	1	late post	PPM1G		RPS25	0.714	0.302259	0.428	0.436068	1	0.999	late post	RPS25
LOC102116953	0.823	0.728254	0.646	1.05065	1	0.996	TE	LOC102116953		RPL26	0.701	0.227577	0.402	0.328324	1	1	late post	RPL26		LOC102118608	0.718	0.377252	0.436	0.544259	0.99	0.996	late post	LOC102118608		OAT	0.714	0.467462	0.428	0.674405	0.946	0.744	late post	OAT
SNX2	0.821	0.774796	0.642	1.11779	0.998	0.96	TE	SNX2		TMEM258	0.908	1.08822	0.816	1.56997	1	0.985	gast	TMEM258		MYL6B	0.718	0.718142	0.436	1.03606	1	0.937	late post	MYL6B		LOC102128245	0.713	0.751956	0.426	1.08484	0.627	0.263	late post	LOC102128245
BASP1	0.821	1.34556	0.642	1.94123	0.986	0.934	TE	BASP1		RPL7	0.877	0.83645	0.754	1.20674	1	1	gast	RPL7		GNB2L1	0.718	0.332673	0.436	0.479946	1	1	late post	GNB2L1		GNB2L1	0.713	0.295747	0.426	0.426673	1	0.999	late post	GNB2L1
SDF2L1	0.817	0.91118	0.634	1.31455	0.992	0.907	TE	SDF2L1		UBB	0.875	0.813009	0.75	1.17292	1	0.999	gast	UBB		GNG10	0.717	0.459561	0.434	0.663006	0.971	0.76	late post	GNG10		UBA52	0.712	0.25153	0.424	0.36288	1	1	late post	UBA52
PID1	0.816	1.28762	0.632	1.85764	0.748	0.204	TE	PID1		SLC2A1	0.866	1.58241	0.732	2.28293	1	0.92	gast	SLC2A1		SERPINB6	0.717	0.470344	0.434	0.678564	0.99	0.957	late post	SERPINB6		NUDT22	0.712	0.433587	0.424	0.625534	0.973	0.812	late post	NUDT22
SLC38A1	0.816	0.788647	0.632	1.13778	0.932	0.562	TE	SLC38A1		C5H4orf3	0.859	0.875433	0.718	1.26298	1	1	gast	C5H4orf3		RNH1	0.717	0.412205	0.434	0.594685	1	0.929	late post	RNH1		YBX1	0.712	0.320536	0.424	0.462436	1	0.996	late post	YBX1
CDK7	0.816	0.911009	0.632	1.31431	0.975	0.881	TE	CDK7		NDUFA4	0.859	0.873035	0.718	1.25952	1	0.99	gast	NDUFA4		FUOM	0.717	0.784138	0.434	1.13127	0.961	0.921	late post	FUOM		COTL1	0.711	0.889518	0.422	1.2833	0.981	0.908	late post	COTL1
MRPS36	0.816	0.645601	0.632	0.931406	0.997	0.995	TE	MRPS36		RPL32	0.857	0.823592	0.714	1.18819	1	0.997	gast	RPL32		PRMT1	0.716	0.438273	0.432	0.632295	0.99	0.894	late post	PRMT1		WNT7A	0.711	0.568432	0.422	0.820074	0.865	0.548	late post	WNT7A
TAGLN2	0.816	0.981887	0.632	1.41656	0.986	0.881	TE	TAGLN2		TPI1	0.84	1.02609	0.68	1.48033	1	0.995	gast	TPI1		LSM4	0.716	0.424599	0.432	0.612566	1	0.992	late post	LSM4		LOC102137734	0.71	0.5559	0.42	0.801994	0.99	0.94	late post	LOC102137734
CLEC1A	0.815	1.33057	0.63	1.91961	0.743	0.207	TE	CLEC1A		RPS26	0.836	0.798133	0.672	1.15146	1	0.987	gast	RPS26		STMN1	0.715	0.587597	0.43	0.847724	1	0.957	late post	STMN1		FXYD5	0.709	0.692452	0.418	0.998997	0.868	0.614	late post	FXYD5
CGA	0.813	3.28891	0.626	4.7449	0.924	0.812	TE	CGA		MFAP2	0.828	0.937293	0.656	1.35223	1	0.779	gast	MFAP2		C19H19orf60	0.713	0.424787	0.426	0.612838	1	0.992	late post	C19H19orf60		GRB2	0.709	0.372408	0.418	0.537271	0.999	0.996	late post	GRB2
NRIP1	0.813	1.29101	0.626	1.86254	0.889	0.647	TE	NRIP1		PTPRF	0.826	1.05917	0.652	1.52806	0.951	0.727	gast	PTPRF		DBNDD2	0.713	0.505364	0.426	0.729086	0.951	0.756	late post	DBNDD2		TLN1	0.709	0.642736	0.418	0.927272	0.973	0.868	late post	TLN1
ECM1	0.813	1.91413	0.626	2.76151	0.845	0.508	TE	ECM1		H3F3B	0.812	0.573746	0.624	0.827741	1	0.999	gast	H3F3B		ARL3	0.713	0.429206	0.426	0.619213	0.99	0.858	late post	ARL3		LOC102131687	0.709	0.318338	0.418	0.459265	0.998	0.991	late post	LOC102131687
CDH5	0.812	1.34147	0.624	1.93533	0.756	0.24	TE	CDH5		AKR1B1	0.812	0.663469	0.624	0.957183	1	0.989	gast	AKR1B1		RPL30	0.712	0.399383	0.424	0.576188	1	1	late post	RPL30		YWHAB	0.709	0.329443	0.418	0.475286	1	0.995	late post	YWHAB
RAB20	0.812	0.819106	0.624	1.18172	0.936	0.671	TE	RAB20		LOC102123433	0.808	1.83059	0.616	2.64098	0.795	0.308	gast	LOC102123433		TOMM20	0.712	0.365519	0.424	0.527333	1	1	late post	TOMM20		RBFOX2	0.709	0.612913	0.418	0.884247	0.925	0.805	late post	RBFOX2
GRHL1	0.812	0.855251	0.624	1.23387	0.747	0.169	TE	GRHL1		RPS20	0.807	0.65966	0.614	0.951689	1	0.997	gast	RPS20		RPS19	0.711	0.378015	0.422	0.545361	1	1	late post	RPS19		TMED1	0.708	0.453975	0.416	0.654947	0.922	0.741	late post	TMED1
ISYNA1	0.811	0.85285	0.622	1.2304	0.99	0.954	TE	ISYNA1		SH3BGRL3	0.806	0.896042	0.612	1.29272	0.987	0.759	gast	SH3BGRL3		ADH5	0.711	0.40497	0.422	0.584248	1	1	late post	ADH5		SERPING1	0.708	0.766391	0.416	1.10567	0.688	0.345	late post	SERPING1
DAG1	0.811	0.767594	0.622	1.1074	0.985	0.875	TE	DAG1		WBP5	0.799	0.989873	0.598	1.42808	0.995	0.779	gast	WBP5		FTL	0.71	0.253566	0.42	0.365819	1	1	late post	FTL		FADS3	0.708	0.593746	0.416	0.856595	0.985	0.917	late post	FADS3
MFAP2	0.81	1.26157	0.62	1.82006	0.951	0.863	TE	MFAP2		RPS27A	0.797	0.858835	0.594	1.23904	1	0.999	gast	RPS27A		MYDGF	0.71	0.372602	0.42	0.537551	1	0.996	late post	MYDGF		SARAF	0.708	0.412669	0.416	0.595356	0.995	0.972	late post	SARAF
TPT1	0.807	0.465519	0.614	0.671603	1	1	TE	TPT1		LOC102143773	0.797	0.852123	0.594	1.22935	0.987	0.774	gast	LOC102143773		TAF10	0.71	0.427686	0.42	0.617021	1	0.988	late post	TAF10		GNG5	0.708	0.294269	0.416	0.424541	1	0.998	late post	GNG5
CA2	0.807	1.05937	0.614	1.52835	0.813	0.313	TE	CA2		RPL4	0.797	0.40418	0.594	0.583108	1	1	gast	RPL4		VIM	0.71	1.58047	0.42	2.28014	0.738	0.402	late post	VIM		DMRTB1	0.708	0.595458	0.416	0.859064	0.813	0.528	late post	DMRTB1
CYP11A	0.806	1.50513	0.612	2.17144	0.83	0.435	TE	CYP11A		SOX4	0.797	0.998419	0.594	1.44041	0.997	0.957	gast	SOX4		RPL7A	0.709	0.426486	0.418	0.615289	1	1	late post	RPL7A		CCNE1	0.706	0.620219	0.412	0.894787	0.988	0.975	late post	CCNE1
AIF1L	0.805	0.902566	0.61	1.30213	0.935	0.733	TE	AIF1L		B2M	0.792	0.850467	0.584	1.22696	0.864	0.322	gast	B2M		CTHRC1	0.708	0.822309	0.416	1.18634	0.767	0.52	late post	CTHRC1		RPS3	0.705	0.264043	0.41	0.380933	1	1	late post	RPS3
TFCP2L1	0.805	0.928787	0.61	1.33996	0.828	0.375	TE	TFCP2L1		STC1	0.791	1.30847	0.582	1.88772	0.938	0.614	gast	STC1		CHCHD10	0.707	0.420767	0.414	0.607039	0.971	0.756	late post	CHCHD10		GPX8	0.705	0.548677	0.41	0.791574	0.895	0.736	late post	GPX8
CD164	0.805	1.7188	0.61	2.47971	0.999	0.989	TE	CD164		CLIC4	0.791	0.937308	0.582	1.35225	0.99	0.654	gast	CLIC4		C15H9orf16	0.707	0.510008	0.414	0.735786	0.961	0.752	late post	C15H9orf16		GNAI1	0.705	0.491546	0.41	0.709151	0.977	0.744	late post	GNAI1
AP1S1	0.803	0.76965	0.606	1.11037	0.992	0.941	TE	AP1S1		FSTL1	0.787	0.937125	0.574	1.35199	0.941	0.662	gast	FSTL1		DMKN	0.707	0.991377	0.414	1.43025	0.777	0.465	late post	DMKN		PLOD2	0.705	0.991018	0.41	1.42974	0.703	0.392	late post	PLOD2
ZNF593	0.803	0.57302	0.606	0.826693	0.998	0.996	TE	ZNF593		EIF5	0.786	0.554756	0.572	0.800344	1	0.998	gast	EIF5		LSM2	0.706	0.413321	0.412	0.596297	1	0.996	late post	LSM2		UBE2M	0.704	0.388456	0.408	0.560423	0.998	0.991	late post	UBE2M
ACER3	0.802	0.754649	0.604	1.08873	0.856	0.4	TE	ACER3		LOC102145434	0.786	0.902465	0.572	1.30198	0.974	0.908	gast	LOC102145434		GSTM5	0.706	0.581669	0.412	0.839171	0.913	0.72	late post	GSTM5		DDT	0.701	0.395123	0.402	0.570043	0.995	0.956	late post	DDT
IRX4	0.802	0.915678	0.604	1.32104	0.715	0.164	TE	IRX4		H3F3A	0.784	0.920864	0.568	1.32853	0.926	0.766	gast	H3F3A		PGLS	0.705	0.436715	0.41	0.630047	1	0.906	late post	PGLS		RABAC1	0.701	0.535161	0.402	0.772073	0.996	0.968	late post	RABAC1
SHISA5	0.802	0.790385	0.604	1.14028	0.988	0.917	TE	SHISA5		PRICKLE4	0.782	0.808918	0.564	1.16702	0.985	0.814	gast	PRICKLE4		NUDT16	0.705	0.372245	0.41	0.537036	1	0.882	late post	NUDT16		RPS19	0.701	0.213966	0.402	0.308687	1	1	late post	RPS19
LOC102141944	0.801	0.818304	0.602	1.18056	0.929	0.64	TE	LOC102141944		MORF4L2	0.779	0.677565	0.558	0.97752	1	0.971	gast	MORF4L2		GAMT	0.704	0.550978	0.408	0.794893	0.922	0.827	late post	GAMT		NDUFS5	0.701	0.257982	0.402	0.372189	1	0.996	late post	NDUFS5
PEPD	0.801	0.747774	0.602	1.07881	0.99	0.947	TE	PEPD		RPL27A	0.779	0.837616	0.558	1.20842	1	0.99	gast	RPL27A		PDCD2	0.703	0.409737	0.406	0.591125	1	0.937	late post	PDCD2		SPARC	0.959	2.43557	0.918	3.51379	0.974	0.512	gast	SPARC
IRX2	0.801	0.780975	0.602	1.12671	0.866	0.389	TE	IRX2		COL3A1	0.778	1.98715	0.556	2.86685	0.631	0.111	gast	COL3A1		LOC107129805	0.702	0.450839	0.404	0.650424	0.971	0.764	late post	LOC107129805		COL3A1	0.958	2.48223	0.916	3.58111	0.949	0.173	gast	COL3A1
CLDN4	0.801	0.892375	0.602	1.28742	0.906	0.507	TE	CLDN4		RPS15A	0.772	0.724534	0.544	1.04528	1	0.938	gast	RPS15A		EDF1	0.702	0.311971	0.404	0.450079	1	1	late post	EDF1		STC1	0.947	2.03604	0.894	2.93739	1	0.593	gast	STC1
CSGALNACT1	0.8	0.983554	0.6	1.41897	0.669	0.097	TE	CSGALNACT1		SRP14	0.77	0.447575	0.54	0.645715	1	1	gast	SRP14		PSMA3	0.702	0.291555	0.404	0.420626	1	1	late post	PSMA3		COL1A1	0.936	2.30685	0.872	3.32808	0.897	0.173	gast	COL1A1
PRDX5	0.799	0.557234	0.598	0.803919	1	1	TE	PRDX5		LOC107128652	0.767	1.57693	0.534	2.27503	0.795	0.56	gast	LOC107128652		SEC11A	0.702	0.376353	0.404	0.542963	1	1	late post	SEC11A		FSTL1	0.935	2.1563	0.87	3.11089	0.974	0.759	gast	FSTL1
MPP1	0.798	1.30816	0.596	1.88728	0.818	0.423	TE	MPP1		NREP	0.767	0.972338	0.534	1.40279	0.795	0.572	gast	NREP		PPIB	0.702	0.407747	0.404	0.588254	1	1	late post	PPIB		EMX2	0.932	1.32744	0.864	1.91509	1	0.727	gast	EMX2
CHMP2B	0.797	0.641068	0.594	0.924865	0.992	0.932	TE	CHMP2B		MAGED2	0.765	0.852754	0.53	1.23026	0.951	0.744	gast	MAGED2		YBX1	0.702	0.410824	0.404	0.592694	1	1	late post	YBX1		LGALS1	0.929	1.88075	0.858	2.71335	1	0.468	gast	LGALS1
PLAC8	0.796	1.86211	0.592	2.68646	0.85	0.532	TE	PLAC8		RNF181	0.765	0.576827	0.53	0.832185	0.997	0.993	gast	RNF181		CARHSP1	0.701	0.424179	0.402	0.611961	0.99	0.909	late post	CARHSP1		LOC102123433	0.927	2.41744	0.854	3.48762	0.949	0.857	gast	LOC102123433
FAM207A	0.796	0.733607	0.592	1.05837	0.982	0.879	TE	FAM207A		EMX2	0.762	0.978318	0.524	1.41141	0.956	0.695	gast	EMX2		UBA52	0.701	0.296887	0.402	0.428317	1	1	late post	UBA52		FN1	0.924	2.36909	0.848	3.41787	0.974	0.457	gast	FN1
LOC102115705	0.796	0.868772	0.592	1.25337	0.709	0.17	TE	LOC102115705		BNIP3L	0.76	0.739305	0.52	1.06659	0.956	0.864	gast	BNIP3L		RBP1	0.701	0.795722	0.402	1.14798	0.699	0.303	late post	RBP1		UBB	0.922	0.866195	0.844	1.24966	1	0.998	gast	UBB
TCF7L2	0.795	0.857576	0.59	1.23722	0.952	0.693	TE	TCF7L2		SON	0.76	1.02499	0.52	1.47875	1	0.999	gast	SON		TPI1	0.904	1.39018	0.808	2.0056	1	1	gast	TPI1		COL1A2	0.91	1.98281	0.82	2.86059	0.846	0.104	gast	COL1A2
LMNA	0.795	0.840525	0.59	1.21262	0.961	0.722	TE	LMNA		SNRPD2	0.759	0.468093	0.518	0.675315	1	1	gast	SNRPD2		MIF	0.891	1.77796	0.782	2.56505	0.915	0.805	gast	MIF		LDB1	0.905	1.32448	0.81	1.91082	0.949	0.918	gast	LDB1
EPAS1	0.794	0.979108	0.588	1.41255	0.768	0.268	TE	EPAS1		PET100	0.754	0.629125	0.508	0.907636	0.992	0.99	gast	PET100		C5H4orf3	0.888	1.01407	0.776	1.46299	1	1	gast	C5H4orf3		SUPV3L1	0.904	1.47915	0.808	2.13396	0.949	0.866	gast	SUPV3L1
ATP6V1E1	0.794	0.758727	0.588	1.09461	0.997	0.973	TE	ATP6V1E1		TUBA1B	0.753	0.550584	0.506	0.794324	1	1	gast	TUBA1B		PRTG	0.882	1.80535	0.764	2.60457	0.932	0.413	gast	PRTG		PTPRF	0.904	1.6613	0.808	2.39674	0.923	0.632	gast	PTPRF
GNAI1	0.794	1.11968	0.588	1.61535	0.887	0.671	TE	GNAI1		COL1A1	0.751	1.48212	0.502	2.13825	0.777	0.456	gast	COL1A1		IGFBP3	0.878	1.89116	0.756	2.72837	0.915	0.305	gast	IGFBP3		GLT6D1	0.901	1.32694	0.802	1.91437	0.949	0.988	gast	GLT6D1
PAGE4	0.793	2.29255	0.586	3.30746	0.809	0.575	TE	PAGE4		GSN	0.751	0.640913	0.502	0.924642	0.864	0.41	gast	GSN		PGAM1	0.875	1.12289	0.75	1.61998	1	1	gast	PGAM1		CXXC4	0.9	1.30532	0.8	1.88317	0.949	0.914	gast	CXXC4
GPR137	0.793	1.06023	0.586	1.52959	0.844	0.466	TE	GPR137		CCND2	0.751	0.925084	0.502	1.33461	0.869	0.622	gast	CCND2		NREP	0.871	1.6638	0.742	2.40036	0.814	0.191	gast	NREP		IGFBP3	0.896	2.46071	0.792	3.55006	0.923	0.442	gast	IGFBP3
TET2	0.793	1.06201	0.586	1.53215	0.797	0.298	TE	TET2		IFI6	0.751	0.580604	0.502	0.837635	0.849	0.38	gast	IFI6		TMEM258	0.869	1.07429	0.738	1.54988	1	0.99	gast	TMEM258		LOC107128652	0.895	1.71281	0.79	2.47107	0.949	0.622	gast	LOC107128652
LGALS3	0.792	2.0218	0.584	2.91684	0.891	0.761	TE	LGALS3		IGF2	0.75	1.43577	0.5	2.07138	0.71	0.29	gast	IGF2		SON	0.868	1.01349	0.736	1.46215	1	1	gast	SON		SEPSECS	0.892	1.23537	0.784	1.78226	0.974	0.615	gast	SEPSECS
RMDN3	0.791	1.29949	0.582	1.87477	0.93	0.829	TE	RMDN3		SFRP1	0.75	1.26406	0.5	1.82365	0.733	0.394	gast	SFRP1		LOC102124348	0.859	1.49874	0.718	2.16222	0.949	0.503	gast	LOC102124348		PCDHB11	0.89	1.28546	0.78	1.85453	0.923	0.584	gast	PCDHB11
SH3KBP1	0.79	1.14271	0.58	1.64858	0.914	0.659	TE	SH3KBP1		RPS27	0.75	1.07228	0.5	1.54698	0.997	0.906	gast	RPS27		LOC101867330	0.852	1.66079	0.704	2.39601	0.915	0.789	gast	LOC101867330		MDGA2	0.89	1.08099	0.78	1.55954	0.949	0.922	gast	MDGA2
CD226	0.789	1.13708	0.578	1.64046	0.675	0.147	TE	CD226		LOC102145055	0.748	0.749911	0.496	1.08189	0.962	0.812	gast	LOC102145055		HSP90AB1	0.85	0.998306	0.7	1.44025	1	1	gast	HSP90AB1		PCBP2	0.889	1.4906	0.778	2.15048	1	1	gast	PCBP2
LOC102125550	0.789	0.571467	0.578	0.824452	0.999	1	TE	LOC102125550		LOC102119942	0.747	0.655207	0.494	0.945263	1	1	gast	LOC102119942		COL1A1	0.849	2.15893	0.698	3.11468	0.797	0.148	gast	COL1A1		FOXP1	0.889	1.28152	0.778	1.84884	0.949	0.797	gast	FOXP1
FKBP1A	0.789	0.747087	0.578	1.07782	0.998	1	TE	FKBP1A		VCAN	0.747	1.01785	0.494	1.46844	0.787	0.454	gast	VCAN		SLC2A3	0.849	0.973963	0.698	1.40513	1	1	gast	SLC2A3		RABL2B	0.888	1.46826	0.776	2.11825	0.974	0.863	gast	RABL2B
KATNBL1	0.789	0.685421	0.578	0.988853	0.976	0.844	TE	KATNBL1		TMSB4X	0.743	0.8185	0.486	1.18085	1	0.996	gast	TMSB4X		LOC102123433	0.848	1.57752	0.696	2.27588	0.915	0.409	gast	LOC102123433		HOXA7	0.887	1.22193	0.774	1.76288	0.949	0.863	gast	HOXA7
JTB	0.789	0.590328	0.578	0.851663	0.993	0.993	TE	JTB		MIF	0.742	0.899084	0.484	1.2971	0.795	0.913	gast	MIF		COL3A1	0.848	2.57015	0.696	3.70795	0.746	0.077	gast	COL3A1		NKX3-1	0.881	3.06205	0.762	4.4176	0.974	0.989	gast	NKX3-1
CLN5	0.788	0.741374	0.576	1.06958	0.884	0.479	TE	CLN5		SOD1	0.741	0.541338	0.482	0.780986	1	0.991	gast	SOD1		LOC107128652	0.844	1.53271	0.688	2.21123	0.915	0.567	gast	LOC107128652		EYA3	0.88	1.2758	0.76	1.84059	0.949	0.922	gast	EYA3
DYNLL2	0.787	0.837492	0.574	1.20825	0.974	0.946	TE	DYNLL2		FN1	0.74	1.30481	0.48	1.88244	0.938	0.64	gast	FN1		RPL36AL	0.842	1.10666	0.684	1.59657	0.915	0.802	gast	RPL36AL		HSPBAP1	0.879	1.24013	0.758	1.78912	0.974	0.99	gast	HSPBAP1
USP15	0.787	0.67113	0.574	0.968237	0.963	0.736	TE	USP15		CNTNAP2	0.739	1.82897	0.478	2.63865	0.797	0.594	gast	CNTNAP2		GPI	0.839	1.10758	0.678	1.5979	1	0.829	gast	GPI		SLC2A1	0.879	1.35929	0.758	1.96104	1	0.917	gast	SLC2A1
HERPUD1	0.785	1.26145	0.57	1.81988	0.911	0.677	TE	HERPUD1		SERPINH1	0.736	0.698013	0.472	1.00702	1	0.983	gast	SERPINH1		STC1	0.832	1.60819	0.664	2.32012	0.966	0.54	gast	STC1		BNC2	0.878	1.25226	0.756	1.80663	0.872	0.28	gast	BNC2
NINJ2	0.784	1.11473	0.568	1.60821	0.8	0.392	TE	NINJ2		FZD7	0.735	1.40662	0.47	2.02933	0.669	0.389	gast	FZD7		PTMA	0.831	0.779114	0.662	1.12402	1	0.977	gast	PTMA		SON	0.876	1.17414	0.752	1.69393	1	0.999	gast	SON
FYB	0.784	1.25103	0.568	1.80486	0.675	0.166	TE	FYB		RUVBL2	0.734	0.575172	0.468	0.829798	0.997	0.96	gast	RUVBL2		BNIP3L	0.831	1.16269	0.662	1.67741	0.949	0.748	gast	BNIP3L		COL6A1	0.872	1.63192	0.744	2.35436	0.795	0.164	gast	COL6A1
FNIP2	0.784	0.771309	0.568	1.11276	0.759	0.263	TE	FNIP2		MAGED1	0.733	0.882543	0.466	1.27324	0.736	0.405	gast	MAGED1		TMEM45A	0.829	1.32793	0.658	1.91579	0.763	0.218	gast	TMEM45A		MSL2	0.871	1.23818	0.742	1.78632	1	0.82	gast	MSL2
ABCG2	0.784	0.828017	0.568	1.19458	0.74	0.248	TE	ABCG2		DDIT4	0.733	0.839655	0.466	1.21137	0.887	0.692	gast	DDIT4		LOC102119942	0.819	0.92011	0.638	1.32744	1	1	gast	LOC102119942		NIPAL1	0.867	1.47207	0.734	2.12374	0.949	0.836	gast	NIPAL1
EVA1B	0.784	1.33695	0.568	1.92881	0.926	0.829	TE	EVA1B		KIAA0101	0.733	0.440667	0.466	0.635748	0.859	0.399	gast	KIAA0101		SNRPD2	0.818	0.579495	0.636	0.836034	1	1	gast	SNRPD2		COL4A1	0.866	1.64361	0.732	2.37123	0.949	0.586	gast	COL4A1
BAZ1A	0.78	0.670814	0.56	0.96778	0.953	0.729	TE	BAZ1A		CEBPD	0.732	0.442482	0.464	0.638367	0.885	0.411	gast	CEBPD		NKX3-1	0.811	1.204	0.622	1.737	0.983	0.815	gast	NKX3-1		MDK	0.866	1.25625	0.732	1.81239	1	0.902	gast	MDK
HARS	0.78	0.794355	0.56	1.14601	0.976	0.936	TE	HARS		LOC102141554	0.732	0.805098	0.464	1.16151	0.946	0.564	gast	LOC102141554		HAPLN1	0.809	0.804361	0.618	1.16045	0.898	0.346	gast	HAPLN1		LOC102146935	0.866	1.1865	0.732	1.71176	1	0.572	gast	LOC102146935
LOC102142214	0.78	1.13241	0.56	1.63373	0.69	0.208	TE	LOC102142214		MARCKS	0.731	0.647619	0.462	0.934317	0.992	0.852	gast	MARCKS		CNTNAP2	0.809	1.47208	0.618	2.12377	0.898	0.527	gast	CNTNAP2		LOC107128534	0.858	1.17043	0.716	1.68858	0.923	0.688	gast	LOC107128534
PABPC4	0.78	0.571299	0.56	0.82421	0.998	0.996	TE	PABPC4		ROMO1	0.729	0.516926	0.458	0.745766	1	1	gast	ROMO1		PGK1	0.808	0.777234	0.616	1.12131	1	1	gast	PGK1		PTP4A1	0.856	1.0648	0.712	1.53618	0.949	0.985	gast	PTP4A1
ACTR3	0.779	0.713583	0.558	1.02948	0.998	0.993	TE	ACTR3		CD59	0.728	0.842616	0.456	1.21564	0.921	0.727	gast	CD59		LARP7	0.807	1.41849	0.614	2.04645	1	0.997	gast	LARP7		IFI6	0.856	1.43271	0.712	2.06696	1	0.949	gast	IFI6
OSBPL11	0.779	0.708509	0.558	1.02216	0.965	0.847	TE	OSBPL11		LARP7	0.727	0.985575	0.454	1.42188	1	1	gast	LARP7		ENO1	0.806	0.870411	0.612	1.25574	1	1	gast	ENO1		NCOA1	0.855	1.37655	0.71	1.98594	0.872	0.555	gast	NCOA1
RHOC	0.779	0.606233	0.558	0.874609	0.997	0.96	TE	RHOC		DDX18	0.726	0.656981	0.452	0.947823	1	0.991	gast	DDX18		SSB	0.805	0.836113	0.61	1.20626	1	1	gast	SSB		EYA1	0.855	1.28028	0.71	1.84706	0.872	0.465	gast	EYA1
PCSK5	0.778	0.773596	0.556	1.11606	0.875	0.494	TE	PCSK5		ATP5E	0.726	0.497003	0.452	0.717023	1	1	gast	ATP5E		NDUFB1	0.805	0.782543	0.61	1.12897	1	1	gast	NDUFB1		MAGED2	0.854	1.14348	0.708	1.6497	0.949	0.572	gast	MAGED2
NET1	0.778	0.774166	0.556	1.11689	0.943	0.767	TE	NET1		DDOST	0.724	0.470762	0.448	0.679167	1	0.999	gast	DDOST		RPL32	0.804	0.728616	0.608	1.05117	1	0.973	gast	RPL32		TFAP2B	0.851	1.1222	0.702	1.619	0.897	0.577	gast	TFAP2B
FGD3	0.777	0.937635	0.554	1.35272	0.607	0.066	TE	FGD3		LOC102136403	0.722	0.459385	0.444	0.662752	0.997	0.997	gast	LOC102136403		HAS2	0.803	1.07566	0.606	1.55185	1	0.658	gast	HAS2		LOC107129917	0.85	0.99993	0.7	1.44259	0.949	0.988	gast	LOC107129917
COMMD7	0.777	0.6612	0.554	0.95391	0.984	0.942	TE	COMMD7		NDUFB2	0.722	0.592471	0.444	0.854755	1	1	gast	NDUFB2		CSRP2	0.802	0.973998	0.604	1.40518	0.932	0.671	gast	CSRP2		GRN	0.85	1.34244	0.7	1.93673	0.923	0.711	gast	GRN
SEC11A	0.777	0.58839	0.554	0.848868	0.999	0.992	TE	SEC11A		PPARG	0.722	0.320613	0.444	0.462547	0.777	0.307	gast	PPARG		PXDN	0.798	1.06951	0.596	1.54298	0.864	0.443	gast	PXDN		MYH10	0.85	1.5482	0.7	2.23358	0.846	0.358	gast	MYH10
NR2F2	0.775	1.30677	0.55	1.88528	0.824	0.475	TE	NR2F2		TSPAN6	0.721	0.73404	0.442	1.059	0.823	0.611	gast	TSPAN6		WSB1	0.797	1.12344	0.594	1.62078	1	0.973	gast	WSB1		FBXO21	0.85	1.24468	0.7	1.7957	0.872	0.476	gast	FBXO21
NOTUM	0.774	1.79117	0.548	2.58412	0.711	0.241	TE	NOTUM		MEA1	0.721	0.52668	0.442	0.759838	0.997	0.988	gast	MEA1		PARP1	0.797	0.858119	0.594	1.238	1	0.819	gast	PARP1		RDH10	0.849	1.20578	0.698	1.73957	0.949	0.789	gast	RDH10
TACC1	0.774	0.828273	0.548	1.19495	0.897	0.57	TE	TACC1		SPARC	0.718	1.03589	0.436	1.49448	0.946	0.846	gast	SPARC		ANAPC13	0.794	0.782554	0.588	1.12899	1	0.916	gast	ANAPC13		FLT1	0.847	2.04806	0.694	2.95473	0.744	0.14	gast	FLT1
C9H10orf54	0.773	1.03455	0.546	1.49253	0.617	0.104	TE	C9H10orf54		VGLL1	0.717	0.368012	0.434	0.53093	0.795	0.357	gast	VGLL1		ZNF175	0.792	1.58744	0.584	2.29019	0.797	0.638	gast	ZNF175		CALU	0.845	1.32641	0.69	1.9136	1	0.977	gast	CALU
AFAP1L1	0.773	0.724913	0.546	1.04583	0.639	0.115	TE	AFAP1L1		MYL6	0.717	0.426686	0.434	0.615577	1	1	gast	MYL6		RBM39	0.792	0.758821	0.584	1.09475	1	0.993	gast	RBM39		LOC102131610	0.833	2.0828	0.666	3.00484	0.718	0.122	gast	LOC102131610
USP25	0.773	0.773911	0.546	1.11652	0.812	0.379	TE	USP25		RPL36AL	0.716	0.817992	0.432	1.18011	0.795	0.912	gast	RPL36AL		PRDX2	0.79	0.669501	0.58	0.965886	1	0.99	gast	PRDX2		INHBA	0.832	1.71384	0.664	2.47254	0.846	0.383	gast	INHBA
RAB14	0.772	0.46571	0.544	0.671878	0.998	0.994	TE	RAB14		GRN	0.716	0.69382	0.432	1.00097	0.879	0.742	gast	GRN		AKR1B1	0.79	0.863546	0.58	1.24583	1	0.889	gast	AKR1B1		QSOX1	0.83	2.22392	0.66	3.20844	0.846	0.389	gast	QSOX1
TALDO1	0.772	0.444584	0.544	0.641399	1	1	TE	TALDO1		LOC102136267	0.716	0.635295	0.432	0.916537	1	0.983	gast	LOC102136267		CALU	0.79	1.00188	0.58	1.44541	0.915	0.889	gast	CALU		IGSF23	0.829	1.18681	0.658	1.7122	0.769	0.233	gast	IGSF23
RNH1	0.772	0.584144	0.544	0.842742	0.995	0.96	TE	RNH1		NKX3-1	0.715	1.68352	0.43	2.42881	0.928	0.93	gast	NKX3-1		DSTYK	0.789	1.6619	0.578	2.39762	0.915	0.56	gast	DSTYK		COLGALT1	0.829	0.926575	0.658	1.33676	0.897	0.561	gast	COLGALT1
UBE2E3	0.772	0.664693	0.544	0.958949	0.984	0.977	TE	UBE2E3		RPN2	0.713	0.587379	0.426	0.847409	1	0.993	gast	RPN2		LOC102143409	0.788	1.03787	0.576	1.49733	0.915	0.762	gast	LOC102143409		SERPINH1	0.828	1.03761	0.656	1.49695	1	0.862	gast	SERPINH1
TOP1	0.772	0.543515	0.544	0.784126	0.999	0.977	TE	TOP1		NR2F2	0.713	0.431486	0.426	0.622502	0.644	0.222	gast	NR2F2		LOC102124370	0.788	0.963698	0.576	1.39032	1	0.993	gast	LOC102124370		PTMA	0.826	0.892168	0.652	1.28713	1	0.993	gast	PTMA
CREM	0.772	1.04549	0.544	1.50832	0.942	0.855	TE	CREM		LOC102140594	0.713	0.840951	0.426	1.21324	0.638	0.279	gast	LOC102140594		LOC102145434	0.788	0.933562	0.576	1.34684	0.983	0.956	gast	LOC102145434		TAGLN	0.825	1.06951	0.65	1.54297	0.949	0.59	gast	TAGLN
CCNH	0.772	0.700002	0.544	1.00989	0.972	0.904	TE	CCNH		RPL31	0.712	0.389718	0.424	0.562245	1	1	gast	RPL31		IGF2	0.787	1.20472	0.574	1.73804	0.831	0.342	gast	IGF2		ARSA	0.825	1.21685	0.65	1.75554	0.974	0.791	gast	ARSA
SHTN1	0.771	0.661476	0.542	0.954308	0.932	0.657	TE	SHTN1		CD24	0.712	0.541749	0.424	0.781578	1	0.954	gast	CD24		DDX18	0.787	0.859351	0.574	1.23978	1	0.973	gast	DDX18		FBN1	0.821	2.24056	0.642	3.23244	0.744	0.225	gast	FBN1
HEBP2	0.771	0.66049	0.542	0.952886	0.99	0.983	TE	HEBP2		TWISTNB	0.712	0.743783	0.424	1.07305	0.944	0.909	gast	TWISTNB		EIF5	0.785	0.559758	0.57	0.80756	1	0.99	gast	EIF5		ZFP36L1	0.82	0.747728	0.64	1.07874	1	0.954	gast	ZFP36L1
THEG	0.77	0.704794	0.54	1.0168	0.921	0.653	TE	THEG		PTMA	0.711	0.455567	0.422	0.657244	1	1	gast	PTMA		EMX2	0.784	0.98858	0.568	1.42622	0.983	0.698	gast	EMX2		RPL7	0.819	0.763143	0.638	1.10098	1	0.998	gast	RPL7
MGLL	0.77	1.13779	0.54	1.64148	0.642	0.153	TE	MGLL		TCF7L2	0.71	0.693254	0.42	1.00015	0.844	0.519	gast	TCF7L2		NDUFA4	0.784	0.716463	0.568	1.03364	1	1	gast	NDUFA4		HSPB1	0.818	1.1515	0.636	1.66126	1	0.909	gast	HSPB1
ISM2	0.77	1.99894	0.54	2.88386	0.754	0.369	TE	ISM2		BCLAF1	0.709	0.515875	0.418	0.74425	1	0.991	gast	BCLAF1		DCN	0.782	1.59471	0.564	2.30068	0.593	0.047	gast	DCN		LOC102145055	0.817	0.965075	0.634	1.39231	0.923	0.797	gast	LOC102145055
NQO2	0.77	0.664958	0.54	0.959332	0.974	0.891	TE	NQO2		ATP5O	0.709	0.385705	0.418	0.556455	1	1	gast	ATP5O		PABPC1	0.782	0.706128	0.564	1.01873	1	1	gast	PABPC1		ACTA2	0.817	1.93482	0.634	2.79135	0.641	0.01	gast	ACTA2
CLTA	0.769	0.463815	0.538	0.669144	1	1	TE	CLTA		LOC101867330	0.708	1.10462	0.416	1.59363	0.795	0.889	gast	LOC101867330		MAGED1	0.781	1.07987	0.562	1.55792	0.814	0.463	gast	MAGED1		IGF2	0.816	1.43745	0.632	2.0738	0.949	0.715	gast	IGF2
REXO2	0.769	0.710583	0.538	1.02515	1	0.996	TE	REXO2		ARRDC3	0.708	0.912533	0.416	1.31651	0.638	0.399	gast	ARRDC3		CNPY2	0.78	0.786984	0.56	1.13538	1	0.956	gast	CNPY2		LOC102135431	0.816	1.00869	0.632	1.45524	0.769	0.266	gast	LOC102135431
AVPI1	0.768	1.10764	0.536	1.59799	0.802	0.434	TE	AVPI1		HERPUD1	0.706	0.444547	0.412	0.641346	0.903	0.512	gast	HERPUD1		ROMO1	0.78	0.628753	0.56	0.907098	1	1	gast	ROMO1		SLC2A3	0.815	1.60923	0.63	2.32162	1	0.741	gast	SLC2A3
RDM1	0.767	0.747635	0.534	1.07861	0.867	0.534	TE	RDM1		CTNNB1	0.706	0.516444	0.412	0.745071	1	0.912	gast	CTNNB1		HSPB1	0.777	0.699836	0.554	1.00965	0.983	0.956	gast	HSPB1		VCAN	0.815	1.12486	0.63	1.62284	0.718	0.16	gast	VCAN
ARPC3	0.767	0.483504	0.534	0.697549	1	1	TE	ARPC3		LOC102124658	0.704	0.720001	0.408	1.03874	0.864	0.591	gast	LOC102124658		PLOD2	0.776	1.17362	0.552	1.69318	0.661	0.168	gast	PLOD2		LOC102114946	0.813	1.46021	0.626	2.10664	1	0.999	gast	LOC102114946
ARL8B	0.767	0.638112	0.534	0.920601	0.983	0.89	TE	ARL8B		ERO1A	0.704	1.16331	0.408	1.6783	0.808	0.666	gast	ERO1A		LOC107129917	0.775	0.806865	0.55	1.16406	0.915	0.802	gast	LOC107129917		MCAM	0.812	1.74261	0.624	2.51406	0.872	0.657	gast	MCAM
INSL4	0.766	1.91167	0.532	2.75795	0.698	0.289	TE	INSL4		LOC102133592	0.704	0.217894	0.408	0.314355	0.813	0.37	gast	LOC102133592		SUPT16H	0.774	0.722282	0.548	1.04203	1	0.99	gast	SUPT16H		CD9	0.812	1.29968	0.624	1.87505	0.974	0.84	gast	CD9
WEE1	0.765	0.889416	0.53	1.28316	0.91	0.731	TE	WEE1		COL4A1	0.703	0.714097	0.406	1.03022	0.721	0.4	gast	COL4A1		SUPV3L1	0.77	0.587534	0.54	0.847633	0.949	0.718	gast	SUPV3L1		RPS15A	0.811	0.873245	0.622	1.25983	1	0.916	gast	RPS15A
HN1	0.764	0.807165	0.528	1.16449	0.998	0.999	TE	HN1		CNPY2	0.703	0.417417	0.406	0.602205	1	0.998	gast	CNPY2		EYA3	0.77	0.746244	0.54	1.0766	0.949	0.802	gast	EYA3		ITGB2	0.807	1.54882	0.614	2.23447	0.846	0.57	gast	ITGB2
ATP5G3	0.764	0.472697	0.528	0.681958	0.999	1	TE	ATP5G3		LOC102114946	0.703	0.617705	0.406	0.89116	1	0.998	gast	LOC102114946		LUC7L3	0.768	0.761752	0.536	1.09898	1	0.993	gast	LUC7L3		LOC102128774	0.193	0.121434	0.614	0.175193	0.974	0.972	gast	LOC102128774
SMAGP	0.764	0.740315	0.528	1.06805	0.891	0.613	TE	SMAGP		ANAPC13	0.703	0.497194	0.406	0.717299	0.992	0.947	gast	ANAPC13		SLC2A1	0.765	1.08958	0.53	1.57194	1	0.913	gast	SLC2A1		LOC102124658	0.806	1.12202	0.612	1.61873	0.897	0.513	gast	LOC102124658
YWHAZ	0.764	0.424807	0.528	0.612868	1	1	TE	YWHAZ		PGF	0.702	0.241883	0.404	0.348964	0.815	0.372	gast	PGF		SOX4	0.764	0.741383	0.528	1.06959	1	0.913	gast	SOX4		ANXA2	0.806	0.911429	0.612	1.31491	1	1	gast	ANXA2
LOC102123677	0.764	0.62308	0.528	0.898915	0.995	0.807	TE	LOC102123677		MRPS14	0.702	0.438956	0.404	0.633279	1	0.994	gast	MRPS14		GLT6D1	0.763	0.870005	0.526	1.25515	0.915	0.799	gast	GLT6D1		WBP5	0.805	0.813463	0.61	1.17358	1	0.928	gast	WBP5
ADGRL3	0.763	1.0552	0.526	1.52233	0.644	0.168	TE	ADGRL3		RGS16	0.701	0.62156	0.402	0.896722	0.908	0.609	gast	RGS16		HOXA7	0.763	0.952839	0.526	1.37466	0.983	0.799	gast	HOXA7		SERPINE2	0.805	3.17184	0.61	4.576	0.718	0.223	gast	SERPINE2
LOC102115550	0.762	0.587407	0.524	0.847448	0.998	0.992	TE	LOC102115550		LOC102145562	1	3.1369	1	4.52559	1	0.088	blastocyst	LOC102145562		PTPRF	0.763	0.84663	0.526	1.22143	0.932	0.893	gast	PTPRF		DCN	0.804	1.41337	0.608	2.03906	0.615	0.009	gast	DCN
ITGB2	0.762	0.94056	0.524	1.35694	0.572	0.059	TE	ITGB2		KLF4	0.999	3.20835	0.998	4.62868	1	0.158	blastocyst	KLF4		TDG	0.762	0.733943	0.524	1.05886	1	0.916	gast	TDG		CST3	0.803	1.15215	0.606	1.66219	1	0.963	gast	CST3
ZNF229	0.761	0.62746	0.522	0.905233	0.97	0.811	TE	ZNF229		PIH1D2	0.999	2.41909	0.998	3.49001	1	0.091	blastocyst	PIH1D2		CALM2	0.761	0.816017	0.522	1.17726	1	1	gast	CALM2		DSTYK	0.802	1.43067	0.604	2.06402	0.872	0.542	gast	DSTYK
CAB39L	0.761	0.672236	0.522	0.969831	0.82	0.395	TE	CAB39L		GPD1	0.999	2.82895	0.998	4.08131	1	0.076	blastocyst	GPD1		SLC29A1	0.76	0.562806	0.52	0.811958	0.949	0.456	gast	SLC29A1		NPC2	0.801	1.21615	0.602	1.75453	1	0.953	gast	NPC2
MPEG1	0.761	0.487329	0.522	0.703067	0.728	0.213	TE	MPEG1		DPPA3	0.999	2.47296	0.998	3.56773	1	0.363	blastocyst	DPPA3		DNMT1	0.759	0.645301	0.518	0.930972	0.966	0.523	gast	DNMT1		UGP2	0.8	1.17657	0.6	1.69743	1	0.956	gast	UGP2
PDXK	0.761	0.661474	0.522	0.954305	0.985	0.912	TE	PDXK		LOC102114836	0.999	4.04254	0.998	5.83215	1	0.263	blastocyst	LOC102114836		RPL35	0.758	0.522693	0.516	0.754086	1	1	gast	RPL35		CRABP2	0.798	1.33776	0.596	1.92998	0.641	0.109	gast	CRABP2
RER1	0.761	0.514136	0.522	0.741742	1	0.994	TE	RER1		LOC102129216	0.999	2.8002	0.998	4.03983	1	0.127	blastocyst	LOC102129216		USMG5	0.758	0.528221	0.516	0.762062	1	1	gast	USMG5		RGS16	0.798	1.02322	0.596	1.47619	1	0.845	gast	RGS16
UCHL3	0.76	0.484937	0.52	0.699617	0.996	0.972	TE	UCHL3		KHDC1L	0.999	4.17857	0.998	6.0284	1	0.215	blastocyst	KHDC1L		IGDCC3	0.758	1.12517	0.516	1.62327	0.695	0.265	gast	IGDCC3		PRDM1	0.797	0.938478	0.594	1.35394	0.897	0.77	gast	PRDM1
CALM1	0.76	0.465654	0.52	0.671797	1	1	TE	CALM1		LOC102138601	0.999	1.89397	0.998	2.73243	1	0.605	blastocyst	LOC102138601		CXXC4	0.757	0.90578	0.514	1.30676	0.966	0.775	gast	CXXC4		ZNF395	0.796	1.26928	0.592	1.83119	0.897	0.574	gast	ZNF395
MORC4	0.759	0.977496	0.518	1.41023	0.7	0.265	TE	MORC4		LOC102120061	0.998	1.93269	0.996	2.78828	1	0.243	blastocyst	LOC102120061		CCDC51	0.757	0.766066	0.514	1.1052	0.966	0.993	gast	CCDC51		USP27X	0.795	0.863702	0.59	1.24606	0.897	0.634	gast	USP27X
ZNF706	0.759	0.497252	0.518	0.717384	0.999	0.999	TE	ZNF706		LOC102119787	0.998	3.09131	0.996	4.45982	1	0.228	blastocyst	LOC102119787		UBB	0.756	0.347826	0.512	0.501806	1	1	gast	UBB		FKBP9	0.794	1.08082	0.588	1.55929	0.795	0.465	gast	FKBP9
TEAD1	0.758	0.704489	0.516	1.01636	0.963	0.794	TE	TEAD1		LOC102117828	0.998	3.05876	0.996	4.41286	1	0.203	blastocyst	LOC102117828		WFDC21	0.756	0.424724	0.512	0.612747	1	0.664	gast	WFDC2		LOC102135073	0.208	0.139786	0.584	0.201669	1	1	gast	LOC102135073
TFAP2C	0.758	0.746845	0.516	1.07747	0.829	0.408	TE	TFAP2C		LOC102118714	0.997	2.74707	0.994	3.96318	1	0.513	blastocyst	LOC102118714		PNP	0.753	0.281509	0.506	0.406131	0.949	0.443	gast	PNP		LARP7	0.791	1.50358	0.582	2.16921	0.974	0.952	gast	LARP7
TNIP2	0.758	0.533237	0.516	0.769299	0.97	0.821	TE	TNIP2		LOC102129218	0.997	2.27746	0.994	3.28568	1	0.206	blastocyst	LOC102129218		MFAP2	0.753	0.780163	0.506	1.12554	1	0.701	gast	MFAP2		VIM	0.79	1.13739	0.58	1.64091	0.718	0.259	gast	VIM
HSBP1L1	0.757	0.82189	0.514	1.18574	0.934	0.797	TE	HSBP1L1		MRPL24	0.997	2.03275	0.994	2.93263	1	0.348	blastocyst	MRPL24		BRD8	0.752	0.920807	0.504	1.32844	0.864	0.648	gast	BRD8		LUM	0.789	1.42818	0.578	2.06043	0.59	0.017	gast	LUM
PSMB7	0.757	0.41515	0.514	0.598936	0.996	0.957	TE	PSMB7		LDHB	0.996	1.85239	0.992	2.67244	1	0.564	blastocyst	LDHB		MDK	0.75	0.482564	0.5	0.696193	1	1	gast	MDK		MYH9	0.789	1.03964	0.578	1.49988	1	0.944	gast	MYH9
RASSF8	0.757	0.698133	0.514	1.00719	0.857	0.515	TE	RASSF8		PDHB	0.996	1.29957	0.992	1.87488	1	0.993	blastocyst	PDHB		LDB1	0.75	1.14723	0.5	1.6551	0.932	0.909	gast	LDB1		FOS	0.789	0.960492	0.578	1.3857	0.949	0.742	gast	FOS
SPCS3	0.755	0.532816	0.51	0.768691	0.999	0.994	TE	SPCS3		LOC102142027	0.995	2.54748	0.99	3.67523	1	0.074	blastocyst	LOC102142027		SERF2	0.75	0.401281	0.5	0.578927	1	1	gast	SERF2		MARCKS	0.789	0.761776	0.578	1.09901	0.923	0.551	gast	MARCKS
TMEM154	0.755	0.795142	0.51	1.14715	0.558	0.055	TE	TMEM154		RPS201	0.995	2.25424	0.99	3.25219	1	0.998	blastocyst	RPS20		YTHDC1	0.75	0.736839	0.5	1.06303	1	0.966	gast	YTHDC1		ERO1A	0.788	1.3645	0.576	1.96856	1	0.874	gast	ERO1A
SMIM13	0.755	0.616214	0.51	0.88901	0.92	0.683	TE	SMIM13		LOC102117076	0.995	2.01868	0.99	2.91233	1	0.048	blastocyst	LOC102117076		MSL2	0.75	0.77016	0.5	1.11111	0.932	0.695	gast	MSL2		IL6ST	0.788	0.816718	0.576	1.17828	0.897	0.545	gast	IL6ST
AGPAT3	0.755	0.635565	0.51	0.916927	0.782	0.35	TE	AGPAT3		ELF3	0.995	2.13268	0.99	3.07681	1	0.464	blastocyst	ELF3		SPAG4	0.749	1.20404	0.498	1.73706	0.559	0.117	gast	SPAG4		PXDN	0.787	1.30777	0.574	1.88671	0.872	0.603	gast	PXDN
CCBL2	0.754	0.5692	0.508	0.821181	0.973	0.907	TE	CCBL2		LOC102140123	0.994	2.31446	0.988	3.33906	1	0.249	blastocyst	LOC102140123		ERO1A	0.749	1.12739	0.498	1.62649	0.949	0.852	gast	ERO1A		TMSB4X	0.786	0.812116	0.572	1.17164	1	0.808	gast	TMSB4X
HTRA1	0.753	1.16858	0.506	1.68591	0.639	0.205	TE	HTRA1		C20H16orf91	0.994	1.52329	0.988	2.19764	1	0.983	blastocyst	C20H16orf91		SUB1	0.749	0.516537	0.498	0.745206	1	1	gast	SUB1		FSTL3	0.786	1.20406	0.572	1.73709	0.667	0.156	gast	FSTL3
GSE1	0.752	0.701682	0.504	1.01231	0.903	0.628	TE	GSE1		LOC102134176	0.994	2.63043	0.988	3.79491	1	0.075	blastocyst	LOC102134176		NDUFB2	0.749	0.565208	0.498	0.815423	1	1	gast	NDUFB2		GJA1	0.786	1.21563	0.572	1.75378	0.769	0.382	gast	GJA1
CLMP	0.752	0.742544	0.504	1.07126	0.65	0.186	TE	CLMP		SLC18B1	0.994	1.68282	0.988	2.4278	1	0.258	blastocyst	SLC18B1		RAB34	0.748	0.719121	0.496	1.03747	0.864	0.537	gast	RAB34		FMR1	0.785	0.92976	0.57	1.34136	0.846	0.582	gast	FMR1
TRIP4	0.752	0.786317	0.504	1.13442	0.869	0.533	TE	TRIP4		LOC102123704	0.993	2.04703	0.986	2.95324	1	0.066	blastocyst	LOC102123704		GAPDH	0.748	0.47385	0.496	0.683622	1	1	gast	GAPDH		RAB1A	0.785	0.701874	0.57	1.01259	1	0.987	gast	RAB1A
AIM1	0.752	1.05393	0.504	1.5205	0.734	0.311	TE	AIM1		SLC5A6	0.993	1.61261	0.986	2.3265	1	0.647	blastocyst	SLC5A6		VIM1	0.748	0.149607	0.496	0.215837	0.881	0.423	gast	VIM		MAGED1	0.784	0.909527	0.568	1.31217	0.821	0.588	gast	MAGED1
NPPB	0.752	2.644	0.504	3.81449	0.777	0.568	TE	NPPB		LOC102125088	0.992	2.17499	0.984	3.13784	1	0.091	blastocyst	LOC102125088		KRT7	0.747	0.299352	0.494	0.431873	0.915	0.423	gast	KRT7		ANXA11	0.784	0.759616	0.568	1.09589	0.872	0.495	gast	ANXA1
UFC1	0.752	0.455344	0.504	0.656922	0.998	0.993	TE	UFC1		SMIM1	0.992	1.80206	0.984	2.59983	1	0.744	blastocyst	SMIM1		HNRNPC	0.746	0.483254	0.492	0.697188	1	0.997	gast	HNRNPC		HES1	0.784	1.05894	0.568	1.52773	0.821	0.429	gast	HES1
LOC102139775	0.751	1.00281	0.502	1.44674	0.665	0.215	TE	LOC102139775		LOC102123081	0.992	2.58738	0.984	3.7328	1	0.309	blastocyst	LOC102123081		SEPSECS	0.746	0.535543	0.492	0.772625	0.898	0.537	gast	SEPSECS		CTSB	0.783	0.837997	0.566	1.20897	0.949	0.608	gast	CTSB
USB1	0.751	0.574758	0.502	0.8292	0.937	0.771	TE	USB1		LOC102127500	0.991	2.88003	0.982	4.155	1	0.08	blastocyst	LOC102127500		FERMT1	0.744	0.779167	0.488	1.1241	0.797	0.356	gast	FERMT1		SNRPN	0.783	1.04919	0.566	1.51366	0.846	0.449	gast	SNRPN
PIM3	0.751	0.801394	0.502	1.15617	0.859	0.535	TE	PIM3		LOC102139510	0.991	1.26737	0.982	1.82844	1	1	blastocyst	LOC102139510		DDIT4	0.744	0.61381	0.488	0.885541	0.864	0.53	gast	DDIT4		WSB1	0.782	0.900348	0.564	1.29893	0.974	0.985	gast	WSB1
GPX4	0.75	0.45035	0.5	0.649718	1	1	TE	GPX4		LOC102132017	0.991	2.51137	0.982	3.62314	1	0.097	blastocyst	LOC102132017		RPL7	0.744	0.464669	0.488	0.670375	1	1	gast	RPL7		IFITM1	0.78	0.249194	0.56	0.359511	0.949	0.429	gast	IFITM1
BTBD10	0.75	0.579939	0.5	0.836675	0.85	0.481	TE	BTBD10		NECAP1	0.991	1.48869	0.982	2.14773	1	0.142	blastocyst	NECAP1		ZNF395	0.742	1.09985	0.484	1.58675	0.814	0.688	gast	ZNF395		DSP	0.78	1.06674	0.56	1.53899	1	0.929	gast	DSP
DRAM1	0.75	0.667504	0.5	0.963005	0.852	0.477	TE	DRAM1		PHB2	0.991	0.936225	0.982	1.35069	1	0.999	blastocyst	PHB2		HMGN31	0.74	0.706132	0.48	1.01873	0.966	0.668	gast	HMGN3		PRG21	0.779	2.40331	0.558	3.46724	0.744	0.449	gast	PRG2
LY6E	0.75	0.762337	0.5	1.09982	0.981	0.98	TE	LY6E		MAX	0.991	2.15116	0.982	3.10346	1	0.249	blastocyst	MAX		PFKP	0.739	0.788007	0.478	1.13685	0.678	0.255	gast	PFKP		COL6A2	0.779	0.715294	0.558	1.03195	0.795	0.455	gast	COL6A2
GPSM2	0.75	0.665546	0.5	0.960179	0.614	0.138	TE	GPSM2		LOC102141717	0.991	2.86903	0.982	4.13914	1	0.076	blastocyst	LOC102141717		C7H14orf2	0.739	0.452857	0.478	0.653335	1	1	gast	C7H14orf2		UBTD2	0.778	0.991	0.556	1.42971	0.949	0.868	gast	UBTD2
TPM4	0.749	0.586945	0.498	0.846783	1	0.981	TE	TPM4		LOC102123032	0.991	1.07766	0.982	1.55474	1	1	blastocyst	LOC102123032		PCDHB11	0.736	0.79615	0.472	1.1486	0.831	0.507	gast	PCDHB11		LOC102118468	0.778	1.19259	0.556	1.72054	0.692	0.335	gast	LOC102118468
KRT10	0.749	0.609819	0.498	0.879783	0.986	0.938	TE	KRT10		LOC102116629	0.991	2.57098	0.982	3.70914	1	0.08	blastocyst	LOC102116629		ZFHX3	0.736	0.666277	0.472	0.961234	0.881	0.517	gast	ZFHX3		CRKL	0.776	1.00877	0.552	1.45534	0.923	0.678	gast	CRKL
TMEM9B	0.749	0.512798	0.498	0.739811	0.938	0.707	TE	TMEM9B		ATP5F1	0.991	1.3311	0.982	1.92037	1	0.912	blastocyst	ATP5F1		CEBPZ	0.736	0.638512	0.472	0.921179	0.983	0.97	gast	CEBPZ		LOC102116649	0.774	0.756134	0.548	1.09087	0.949	0.989	gast	LOC102116649
RGS10	0.749	0.817063	0.498	1.17877	0.924	0.811	TE	RGS10		LOC102141023	0.99	2.44884	0.98	3.53293	1	0.236	blastocyst	LOC102141023		RABL2B	0.735	0.822678	0.47	1.18687	1	0.903	gast	RABL2B		DHFRL1	0.773	1.09678	0.546	1.58232	0.795	0.522	gast	DHFRL1
SKP2	0.749	0.598194	0.498	0.863012	0.938	0.793	TE	SKP2		LOC102120841	0.99	2.20902	0.98	3.18694	1	0.07	blastocyst	LOC102120841		SLC16A14	0.734	0.927458	0.468	1.33804	0.949	0.802	gast	SLC16A14		WNT3	0.773	1.17998	0.546	1.70235	0.667	0.239	gast	WNT3
CDH3	0.748	0.701844	0.496	1.01255	0.899	0.669	TE	CDH3		LOC102138538	0.99	2.76141	0.98	3.98387	1	0.63	blastocyst	LOC102138538		DST	0.734	0.729448	0.468	1.05237	0.932	0.651	gast	DST		RGL2	0.773	1.2277	0.546	1.7712	1	0.942	gast	RGL2
RNF135	0.748	0.651935	0.496	0.940544	0.615	0.143	TE	RNF135		ARL4C	0.99	2.33367	0.98	3.36678	1	0.668	blastocyst	ARL4C		CDH3	0.733	0.555504	0.466	0.801423	0.763	0.299	gast	CDH3		PPIA	0.773	0.745734	0.546	1.07587	1	0.819	gast	PPIA
CHPT1	0.747	0.709124	0.494	1.02305	0.792	0.444	TE	CHPT1		LOC102120655	0.99	2.62765	0.98	3.79089	1	0.081	blastocyst	LOC102120655		TMSB4X	0.732	0.620382	0.464	0.895022	1	0.98	gast	TMSB4X		RPS27	0.773	1.43973	0.546	2.07709	0.949	0.794	gast	RPS27
CCND3	0.747	0.796116	0.494	1.14855	0.874	0.64	TE	CCND3		OOEP	0.99	2.45524	0.98	3.54216	1	0.641	blastocyst	OOEP		CD59	0.731	0.710535	0.462	1.02509	1	0.963	gast	CD59		TUBA1A	0.772	0.878237	0.544	1.26703	0.872	0.549	gast	TUBA1A
CDC42SE2	0.746	0.569087	0.492	0.82102	0.947	0.804	TE	CDC42SE2		LOC102144646	0.989	3.02128	0.978	4.35879	1	0.11	blastocyst	LOC102144646		NIPAL1	0.731	0.804837	0.462	1.16113	1	0.893	gast	NIPAL1		PSMB4	0.772	0.632495	0.544	0.912497	1	0.996	gast	PSMB4
MRPS33	0.746	0.439003	0.492	0.633348	0.994	0.998	TE	MRPS33		LOC1021186191	0.989	1.5961	0.978	2.30269	1	0.821	blastocyst	LOC102118619		RGS16	0.731	0.668984	0.462	0.96514	0.864	0.463	gast	RGS16		ITM2C	0.771	0.821382	0.542	1.185	0.974	0.859	gast	ITM2C
NDUFA13	0.745	0.399022	0.49	0.575667	0.99	0.914	TE	NDUFA13		LOC102141866	0.989	2.5208	0.978	3.63674	1	0.078	blastocyst	LOC102141866		IGFBP2	0.73	0.667621	0.46	0.963174	0.712	0.292	gast	IGFBP2		MORF4L2	0.768	0.754588	0.536	1.08864	1	0.973	gast	MORF4L2
SLC3A2	0.745	0.709702	0.49	1.02388	0.996	0.948	TE	SLC3A2		LOC102118065	0.989	2.71905	0.978	3.92276	1	0.084	blastocyst	LOC102118065		PDK1	0.73	0.871839	0.46	1.2578	0.864	0.654	gast	PDK1		DCAF5	0.767	0.976318	0.534	1.40853	0.692	0.358	gast	DCAF5
VDAC1	0.745	0.485243	0.49	0.700057	0.992	0.999	TE	VDAC1		GM2A	0.989	1.92057	0.978	2.7708	0.988	0.109	blastocyst	GM2A		FKBP1A	0.73	0.673219	0.46	0.97125	1	1	gast	FKBP1A		PRND	0.765	0.854325	0.53	1.23253	0.667	0.252	gast	PRND
SHFM1	0.745	0.340609	0.49	0.491395	1	1	TE	SHFM1		C1H1orf210	0.989	1.62495	0.978	2.3443	1	0.056	blastocyst	C1H1orf210		PAGE4	0.728	0.2168	0.456	0.312777	0.915	0.517	gast	PAGE4		CANX	0.765	0.7444	0.53	1.07394	1	0.992	gast	CANX
ATOX1	0.744	0.471525	0.488	0.680266	1	0.997	TE	ATOX1		HAX1	0.989	1.19004	0.978	1.71687	1	0.991	blastocyst	HAX1		LIN28B	0.728	0.495838	0.456	0.715343	0.932	0.567	gast	LIN28B		LAMB1	0.765	0.91804	0.53	1.32445	0.923	0.761	gast	LAMB1
ING2	0.744	0.815903	0.488	1.1771	0.96	0.913	TE	ING2		LOC102133631	0.988	2.11193	0.976	3.04687	1	0.255	blastocyst	LOC102133631		RPS26	0.727	0.547232	0.454	0.789489	1	0.997	gast	RPS26		MIF1	0.764	0.60413	0.528	0.871575	0.949	0.989	gast	MIF
GRB2	0.743	0.482369	0.486	0.695911	0.998	0.991	TE	GRB2		LOC102136392	0.988	2.01619	0.976	2.90874	1	0.078	blastocyst	LOC102136392		PCBP2	0.727	0.537302	0.454	0.775163	0.983	0.993	gast	PCBP2		LASP1	0.764	1.00932	0.528	1.45614	0.795	0.718	gast	LASP1
CTNND1	0.743	0.575386	0.486	0.830106	0.958	0.843	TE	CTNND1		LOC102134986	0.987	2.21799	0.974	3.19988	1	0.077	blastocyst	LOC102134986		LOC102133949	0.725	0.820739	0.45	1.18408	0.915	0.805	gast	LOC102133949		TMBIM6	0.764	0.541393	0.528	0.781065	1	0.998	gast	TMBIM6
TMEM62	0.743	0.540387	0.486	0.779613	0.619	0.153	TE	TMEM62		LOC102142262	0.987	2.13849	0.974	3.08519	1	0.076	blastocyst	LOC102142262		VGLL1	0.725	0.233262	0.45	0.336525	0.915	0.433	gast	VGLL1		ABCD2	0.764	0.97307	0.528	1.40384	0.923	0.944	gast	ABCD2
SPINT1	0.743	0.540839	0.486	0.780266	0.92	0.665	TE	SPINT1		FAM173B	0.987	1.83098	0.974	2.64155	1	0.155	blastocyst	FAM173B		GNAI1	0.725	0.418404	0.45	0.60363	0.864	0.372	gast	GNAI1		PGAM11	0.763	0.627114	0.526	0.904734	1	0.997	gast	PGAM1
NIT2	0.743	0.530057	0.486	0.764711	0.972	0.899	TE	NIT2		LOC102122149	0.987	2.3732	0.974	3.4238	1	0.381	blastocyst	LOC102122149		RPL4	0.724	0.360156	0.448	0.519596	1	1	gast	RPL4		LONP1	0.762	0.63532	0.524	0.916573	1	0.901	gast	LONP1
EIF1	0.741	0.407664	0.482	0.588135	1	1	TE	EIF1		LOC102140896	0.987	2.27124	0.974	3.2767	1	0.078	blastocyst	LOC102140896		LOC107127370	0.723	0.29141	0.446	0.420416	0.864	0.557	gast	LOC107127370		SERPING11	0.762	1.3082	0.524	1.88733	0.795	0.554	gast	SERPING1
SNX3	0.741	0.444859	0.482	0.641796	0.997	0.99	TE	SNX3		LOC102135504	0.986	2.86735	0.972	4.13672	1	0.086	blastocyst	LOC102135504		KYNU	0.723	1.23307	0.446	1.77895	0.746	0.436	gast	KYNU		PDK1	0.762	0.792128	0.524	1.1428	0.821	0.517	gast	PDK1
NDUFA5	0.741	0.433506	0.482	0.625417	0.993	0.994	TE	NDUFA5		EMC6	0.986	1.05548	0.972	1.52273	1	1	blastocyst	EMC6		RPS17	0.723	0.36371	0.446	0.524723	1	1	gast	RPS17		ITGAV	0.761	0.871025	0.522	1.25662	0.897	0.794	gast	ITGAV
PPP1R14B	0.74	0.606151	0.48	0.87449	0.996	1	TE	PPP1R14B		LOC102122521	0.986	2.38128	0.972	3.43546	1	0.074	blastocyst	LOC102122521		SH3KBP1	0.722	0.366793	0.444	0.529171	0.898	0.416	gast	SH3KBP1		GTF2I	0.761	1.07397	0.522	1.54941	0.923	0.796	gast	GTF2I
SFT2D1	0.739	0.420817	0.478	0.607111	0.993	0.949	TE	SFT2D1		LOC102136025	0.986	3.02821	0.972	4.36878	1	0.073	blastocyst	LOC102136025		RBPJ	0.722	0.694695	0.444	1.00223	0.932	0.725	gast	RBPJ		ZNF197	0.759	0.831385	0.518	1.19944	0.769	0.551	gast	ZNF197
ASGR1	0.738	1.21094	0.476	1.74702	0.632	0.21	TE	ASGR1		TYMP	0.986	1.75185	0.972	2.52739	1	0.14	blastocyst	TYMP		LOC102116649	0.719	0.513639	0.438	0.741025	0.915	0.802	gast	LOC102116649		DDOST	0.759	0.483744	0.518	0.697896	1	0.998	gast	DDOST
HPCAL1	0.738	0.61792	0.476	0.891471	0.72	0.318	TE	HPCAL1		LOC102124883	0.986	1.3742	0.972	1.98255	1	0.989	blastocyst	LOC102124883		RPL27A	0.719	0.458431	0.438	0.661377	1	0.95	gast	RPL27A		KRAS	0.758	0.735504	0.516	1.06111	0.974	0.927	gast	KRAS
ODC1	0.738	1.01051	0.476	1.45785	0.954	0.994	TE	ODC1		CKMT1A	0.986	2.04735	0.972	2.95369	0.988	0.23	blastocyst	CKMT1A		PYGL	0.719	0.367994	0.438	0.530904	0.763	0.305	gast	PYGL		IQGAP1	0.757	0.770853	0.514	1.11211	1	0.977	gast	IQGAP1
2022-09-11	0.738	0.587511	0.476	0.847599	0.983	0.907	TE	2022-09-11		LOC102138871	0.986	2.68127	0.972	3.86825	1	0.79	blastocyst	LOC102138871		GPX8	0.719	0.575679	0.438	0.83053	0.831	0.473	gast	GPX8		NAGA	0.755	1.10006	0.51	1.58705	0.641	0.241	gast	NAGA
CD47	0.738	0.630538	0.476	0.909674	0.814	0.407	TE	CD47		MRPS24	0.986	1.10307	0.972	1.59139	1	0.998	blastocyst	MRPS24		WLS	0.719	0.775335	0.438	1.11857	0.915	0.507	gast	WLS		FNDC3B	0.755	0.828362	0.51	1.19507	0.949	0.863	gast	FNDC3B
TMED5	0.738	0.572881	0.476	0.826492	0.862	0.556	TE	TMED5		LOC102131430	0.985	2.39478	0.97	3.45494	1	0.134	blastocyst	LOC102131430		FOXP1	0.718	0.827846	0.436	1.19433	0.932	0.742	gast	FOXP1		SRSF6	0.754	0.785617	0.508	1.13341	1	0.873	gast	SRSF6
RBBP7	0.737	0.56855	0.474	0.820245	0.971	0.929	TE	RBBP7		LOC102129444	0.985	2.22112	0.97	3.2044	1	0.07	blastocyst	LOC102129444		HES1	0.718	1.00566	0.436	1.45086	0.695	0.326	gast	HES1		H3F3A	0.754	0.82232	0.508	1.18636	0.821	0.601	gast	H3F3A
NUDT22	0.737	0.591563	0.474	0.853445	0.911	0.731	TE	NUDT22		MXD3	0.985	2.10676	0.97	3.03941	1	0.145	blastocyst	MXD3		LOC107128534	0.717	0.863451	0.434	1.2457	0.847	0.584	gast	LOC107128534		ECH1	0.753	0.513714	0.506	0.741133	1	0.971	gast	ECH1
MAP3K4	0.737	0.716293	0.474	1.03339	0.879	0.635	TE	MAP3K4		DUSP1	0.985	2.36341	0.97	3.40969	0.988	0.259	blastocyst	DUSP1		TMSB15A	0.717	1.02066	0.434	1.4725	0.644	0.309	gast	TMSB15A		POLR2E	0.753	0.51278	0.506	0.739785	1	0.971	gast	POLR2E
NR6A1	0.736	0.558417	0.472	0.805625	0.958	0.848	TE	NR6A1		LOC102124074	0.984	3.06588	0.968	4.42312	1	0.073	blastocyst	LOC102124074		SLK	0.717	0.770236	0.434	1.11122	0.915	0.859	gast	SLK		TGFBI	0.753	1.34659	0.506	1.94273	0.513	0.01	gast	TGFBI
HDDC2	0.736	0.486464	0.472	0.701819	0.983	0.887	TE	HDDC2		MYCN	0.984	1.51362	0.968	2.18369	1	0.718	blastocyst	MYCN		TECR	0.716	0.668163	0.432	0.963956	0.949	0.836	gast	TECR		P4HB	0.752	0.670691	0.504	0.967603	1	0.999	gast	P4HB
ESRRA	0.735	0.480186	0.47	0.692761	0.965	0.87	TE	ESRRA		LOC102130773	0.984	2.26778	0.968	3.27172	1	0.127	blastocyst	LOC102130773		TCF3	0.716	0.748077	0.432	1.07925	0.966	0.876	gast	TCF3		MYL6	0.752	0.749383	0.504	1.08113	1	0.999	gast	MYL6
TNKS2	0.735	0.573235	0.47	0.827004	0.906	0.664	TE	TNKS2		MRFAP1	0.984	1.30301	0.968	1.87985	1	1	blastocyst	MRFAP1		TSC22D1	0.715	0.657519	0.43	0.9486	0.847	0.497	gast	TSC22D1		PSAP	0.752	0.849299	0.504	1.22528	1	0.99	gast	PSAP
SLC7A2	0.735	0.596103	0.47	0.859995	0.975	0.859	TE	SLC7A2		LOC102138978	0.984	2.2945	0.968	3.31026	1	0.166	blastocyst	LOC102138978		RDM1	0.714	0.392326	0.428	0.566007	0.763	0.359	gast	RDM1		LOC107127370	0.751	0.612091	0.502	0.883061	0.897	0.729	gast	LOC107127370
JDP2	0.735	0.609247	0.47	0.878957	0.704	0.299	TE	JDP2		DNMT3L	0.984	1.66973	0.968	2.40892	1	0.439	blastocyst	DNMT3L		UCP2	0.714	0.795592	0.428	1.1478	0.78	0.604	gast	UCP2		RPN2	0.751	0.855511	0.502	1.23424	1	0.994	gast	RPN2
ETF1	0.735	0.423931	0.47	0.611604	0.999	0.997	TE	ETF1		LOC102123072	0.984	2.93096	0.968	4.22848	1	0.076	blastocyst	LOC102123072		CBX5	0.714	0.699582	0.428	1.00928	0.949	0.765	gast	CBX5		RAB11B	0.749	0.702514	0.498	1.01351	0.897	0.761	gast	RAB11B
RAB2A	0.734	0.482367	0.468	0.695908	0.998	0.966	TE	RAB2A		MRPL9	0.984	0.931357	0.968	1.34366	1	1	blastocyst	MRPL9		MTF2	0.714	0.717059	0.428	1.0345	0.915	0.826	gast	MTF2		MAP6	0.749	1.00058	0.498	1.44353	0.641	0.278	gast	MAP6
MSX2	0.734	1.21392	0.468	1.75132	0.828	0.673	TE	MSX2		LOC101867369	0.983	2.45067	0.966	3.53557	1	0.235	blastocyst	LOC101867369		AIF1L	0.713	0.410687	0.426	0.592496	0.881	0.456	gast	AIF1L		TERF1	0.749	0.791211	0.498	1.14148	1	0.937	gast	TERF1
KIF2A	0.734	1.01001	0.468	1.45713	0.978	0.947	TE	KIF2A		TRIM13	0.983	2.07152	0.966	2.98858	1	0.705	blastocyst	TRIM13		LOC102135431	0.713	0.667104	0.426	0.962428	0.712	0.409	gast	LOC102135431		LOC101867429	0.747	0.456552	0.494	0.658666	1	0.868	gast	LOC101867429
ABRACL	0.734	0.61548	0.468	0.88795	0.993	0.973	TE	ABRACL		CIB1	0.983	1.34534	0.966	1.94091	1	0.843	blastocyst	CIB1		RPL13A	0.713	0.313597	0.426	0.452425	1	1	gast	RPL13A		EIF4H	0.747	0.59396	0.494	0.856903	1	0.983	gast	EIF4H
SP6	0.733	1.43693	0.466	2.07305	0.573	0.14	TE	SP6		C7H15orf65	0.983	1.97499	0.966	2.84931	0.988	0.217	blastocyst	C7H15orf65		LIX1	0.713	1.07525	0.426	1.55126	0.627	0.299	gast	LIX1		ESYT1	0.746	1.23432	0.492	1.78075	0.615	0.257	gast	ESYT1
PTBP3	0.733	0.479632	0.466	0.691963	0.967	0.868	TE	PTBP3		TRNP1	0.983	1.8827	0.966	2.71616	1	0.238	blastocyst	TRNP1		LOC102147033	0.712	0.518293	0.424	0.747738	0.983	0.993	gast	LOC102147033		YIPF5	0.744	0.868869	0.488	1.25351	1	0.912	gast	YIPF5
MRPL34	0.732	0.343685	0.464	0.495832	0.997	1	TE	MRPL34		MRPL34	0.982	1.21684	0.964	1.75553	1	1	blastocyst	MRPL34		NAP1L1	0.712	0.552892	0.424	0.797654	1	1	gast	NAP1L1		TPM21	0.743	0.833626	0.486	1.20267	1	0.746	gast	TPM2
BSG	0.732	0.424327	0.464	0.612174	1	0.994	TE	BSG		ABHD1	0.982	1.48935	0.964	2.14868	1	0.084	blastocyst	ABHD1		SLIRP	0.712	0.497119	0.424	0.717191	1	1	gast	SLIRP		DAD1	0.743	0.472104	0.486	0.681102	1	0.995	gast	DAD1
MYO1E	0.732	0.692472	0.464	0.999026	0.818	0.507	TE	MYO1E		TWF1	0.982	1.29586	0.964	1.86953	1	0.731	blastocyst	TWF1		MDGA2	0.712	0.589397	0.424	0.850321	0.932	0.762	gast	MDGA2		KMT2E	0.743	0.806388	0.486	1.16337	0.769	0.533	gast	KMT2E
FBXO9	0.732	0.455684	0.464	0.657413	0.964	0.875	TE	FBXO9		LOC102133057	0.982	1.0563	0.964	1.52393	1	1	blastocyst	LOC102133057		PKM	0.712	0.551443	0.424	0.795564	1	1	gast	PKM		BNIP3L	0.742	0.675311	0.484	0.974268	0.897	0.698	gast	BNIP3L
PHC2	0.732	0.516558	0.464	0.745235	0.789	0.387	TE	PHC2		LOC102135073	0.982	2.23258	0.964	3.22094	1	1	blastocyst	LOC102135073		UBTD2	0.712	0.566637	0.424	0.817484	0.949	0.742	gast	UBTD2		SRI	0.742	0.90828	0.484	1.31037	1	0.992	gast	SRI
ADGRG1	0.731	0.707048	0.462	1.02006	0.497	0.038	TE	ADGRG1		KIAA2013	0.982	1.4772	0.964	2.13115	1	0.752	blastocyst	KIAA2013		BCLAF1	0.712	0.499026	0.424	0.719943	1	0.97	gast	BCLAF1		SLC44A2	0.741	1.08675	0.482	1.56786	0.795	0.684	gast	SLC44A2
HSD17B1	0.731	0.943512	0.462	1.3612	0.602	0.181	TE	HSD17B1		MCL1	0.982	1.91737	0.964	2.76618	1	0.748	blastocyst	MCL1		TINAGL1	0.712	0.261893	0.424	0.377832	0.881	0.416	gast	TINAGL1		FLNA	0.74	0.720164	0.48	1.03898	0.923	0.813	gast	FLNA
REEP3	0.731	0.433748	0.462	0.625766	0.986	0.861	TE	REEP3		ZNF57	0.981	1.19243	0.962	1.72032	0.975	0.048	blastocyst	ZNF57		SNRPG	0.711	0.512694	0.422	0.739661	1	1	gast	SNRPG		CSRP2	0.74	0.570957	0.48	0.823716	0.923	0.571	gast	CSRP2
MVP	0.73	0.498518	0.46	0.71921	0.719	0.288	TE	MVP		LOC102125614	0.981	2.67456	0.962	3.85858	1	0.217	blastocyst	LOC102125614		ETFB	0.71	0.539518	0.42	0.778359	1	0.99	gast	ETFB		IFI27L2	0.74	0.919188	0.48	1.32611	0.897	0.778	gast	IFI27L2
SUZ12	0.73	0.706356	0.46	1.01906	0.992	0.974	TE	SUZ12		MRPL18	0.981	1.06194	0.962	1.53206	1	0.986	blastocyst	MRPL18		TFAP2B	0.71	0.753566	0.42	1.08717	0.763	0.43	gast	TFAP2B		ZNF75D	0.738	0.806724	0.476	1.16386	0.641	0.277	gast	ZNF75D
RIOK3	0.729	0.528849	0.458	0.762968	0.933	0.764	TE	RIOK3		TXNIP	0.981	1.99965	0.962	2.88488	1	0.342	blastocyst	TXNIP		HNRNPA1	0.709	0.508567	0.418	0.733707	0.915	0.805	gast	HNRNPA1		CLIC41	0.738	0.985119	0.476	1.42123	0.974	0.899	gast	CLIC4
SPG20	0.729	0.512905	0.458	0.739966	0.943	0.795	TE	SPG20		LOC102130270	0.98	1.56357	0.96	2.25575	1	0.072	blastocyst	LOC102130270		RBX1	0.709	0.495316	0.418	0.71459	1	1	gast	RBX1		RPL36AL	0.737	0.842676	0.474	1.21572	0.949	0.987	gast	RPL36AL
DLX3	0.729	0.700493	0.458	1.0106	0.495	0.036	TE	DLX3		CTSB	0.98	1.88421	0.96	2.71834	1	0.739	blastocyst	CTSB		ZNF554	0.708	0.683302	0.416	0.985797	0.881	0.554	gast	ZNF554		RAB30	0.737	0.677996	0.474	0.978142	0.923	0.723	gast	RAB30
VPS29	0.729	0.384043	0.458	0.554056	0.997	0.989	TE	VPS29		LOC102146577	0.98	2.28331	0.96	3.29412	1	0.077	blastocyst	LOC102146577		POLR3G	0.707	0.544317	0.414	0.785284	0.864	0.547	gast	POLR3G		CCND1	0.737	0.742512	0.474	1.07122	0.846	0.415	gast	CCND1
MFAP5	0.729	1.0505	0.458	1.51555	0.59	0.166	TE	MFAP5		LOC102131829	0.98	1.16408	0.96	1.67942	1	0.125	blastocyst	LOC102131829		TPR	0.707	0.539269	0.414	0.778001	0.983	0.963	gast	TPR		LOC1021415541	0.737	0.852046	0.474	1.22924	0.974	0.814	gast	LOC102141554
MORC3	0.729	0.509994	0.458	0.735766	0.925	0.777	TE	MORC3		LOC102127751	0.979	1.59716	0.958	2.30422	1	0.652	blastocyst	LOC102127751		GOLGB1	0.706	0.730521	0.412	1.05392	0.949	0.899	gast	GOLGB1		ECM11	0.737	0.711473	0.474	1.02644	1	0.844	gast	ECM1
CMPK1	0.729	0.469833	0.458	0.677826	0.97	0.901	TE	CMPK1		MRPL10	0.979	1.35995	0.958	1.96199	1	0.905	blastocyst	MRPL10		LOC102136267	0.706	0.501322	0.412	0.723254	1	0.933	gast	LOC102136267		PDIA5	0.736	0.965862	0.472	1.39344	0.641	0.355	gast	PDIA5
LOC102143756	0.728	0.302278	0.456	0.436094	0.999	1	TE	LOC102143756		SMDT1	0.979	1.85804	0.958	2.68059	1	0.312	blastocyst	SMDT1		BRIP1	0.705	1.43418	0.41	2.06908	0.593	0.292	gast	BRIP1		EGR1	0.735	1.00278	0.47	1.44671	0.718	0.431	gast	EGR1
MBD2	0.728	0.565179	0.456	0.815381	0.614	0.185	TE	MBD2		LOC102128098	0.979	2.42942	0.958	3.50492	0.988	0.064	blastocyst	LOC102128098		ATP5J2	0.705	0.49439	0.41	0.713254	1	1	gast	ATP5J2		GBE1	0.735	1.17204	0.47	1.6909	0.564	0.175	gast	GBE1
PLEK2	0.728	0.76894	0.456	1.10935	0.608	0.188	TE	PLEK2		LOC102136451	0.978	2.27739	0.956	3.28557	1	0.254	blastocyst	LOC102136451		NRIP1	0.705	0.350233	0.41	0.50528	0.881	0.46	gast	NRIP1		ESRRG	0.735	0.707434	0.47	1.02061	0.692	0.299	gast	ESRRG
TMED3	0.728	0.548869	0.456	0.791851	0.976	0.834	TE	TMED3		TUFM	0.978	0.791448	0.956	1.14182	1	1	blastocyst	TUFM		LOC102125821	0.704	0.680596	0.408	0.981892	0.915	0.799	gast	LOC102125821		HTRA4	0.734	2.07144	0.468	2.98846	0.667	0.415	gast	HTRA4
ERVMER34-1	0.728	0.601621	0.456	0.867955	0.761	0.382	TE	ERVMER34-1		LOC102146520	0.978	2.32523	0.956	3.35459	1	0.081	blastocyst	LOC102146520		ILF3	0.704	0.378109	0.408	0.545496	1	0.987	gast	ILF3		CREB3L2	0.733	0.763914	0.466	1.10209	0.872	0.708	gast	CREB3L2
NPPA	0.728	2.1753	0.456	3.13829	0.654	0.311	TE	NPPA		LOC102117212	0.978	1.03253	0.956	1.48963	1	0.077	blastocyst	LOC102117212		COMMD6	0.704	0.60881	0.408	0.878327	1	0.983	gast	COMMD6		ST3GAL5	0.732	1.3146	0.464	1.89657	0.667	0.393	gast	ST3GAL5
TFDP1	0.727	0.498468	0.454	0.719137	0.924	0.757	TE	TFDP1		GPX1	0.978	0.959345	0.956	1.38404	1	1	blastocyst	GPX1		MTRNR2L3	0.704	0.548317	0.408	0.791054	0.915	0.795	gast	MTRNR2L3		TMBIM1	0.732	0.803614	0.464	1.15937	0.821	0.65	gast	TMBIM1
TXN	0.727	0.368526	0.454	0.531671	0.999	1	TE	TXN		MRPL57	0.977	1.30615	0.954	1.88438	1	0.995	blastocyst	MRPL57		CRKL	0.704	0.921962	0.408	1.33011	0.864	0.829	gast	CRKL		VCL	0.732	0.722528	0.464	1.04239	0.923	0.844	gast	VCL
VEGFA	0.727	0.757126	0.454	1.0923	0.84	0.557	TE	VEGFA		TIMM8B	0.977	2.1399	0.954	3.08723	1	0.35	blastocyst	TIMM8B		FAM60A	0.703	0.773819	0.406	1.11638	0.915	0.802	gast	FAM60A		PLPP3	0.732	1.15087	0.464	1.66035	0.718	0.422	gast	PLPP3
EDEM1	0.727	0.611503	0.454	0.882212	0.758	0.386	TE	EDEM1		SPR	0.977	1.69746	0.954	2.44891	1	0.451	blastocyst	SPR		MYH10	0.702	0.784511	0.404	1.13181	0.797	0.597	gast	MYH10		ELF4	0.731	1.03511	0.462	1.49335	0.692	0.466	gast	ELF4
GNG12	0.727	0.758713	0.454	1.09459	0.841	0.553	TE	GNG12		LOC102118214	0.977	2.38919	0.954	3.44687	1	0.078	blastocyst	LOC102118214		ZFR	0.702	0.596633	0.404	0.86076	0.983	0.963	gast	ZFR		SERINC3	0.731	0.65201	0.462	0.940651	0.974	0.935	gast	SERINC3
GFER	0.726	0.499929	0.452	0.721245	0.975	0.946	TE	GFER		SAMD11	0.977	1.22324	0.954	1.76477	1	0.136	blastocyst	SAMD11		FASN	0.701	0.674786	0.402	0.97351	0.898	0.772	gast	FASN		MIS18A	0.731	0.755372	0.462	1.08977	1	0.926	gast	MIS18A
UBE2M	0.726	0.476629	0.452	0.687631	0.996	0.991	TE	UBE2M		RABGGTB	0.977	1.35231	0.954	1.95097	1	0.708	blastocyst	RABGGTB		PENK	0.701	1.59098	0.402	2.2953	0.458	0.067	gast	PENK		NUCB2	0.73	0.738512	0.46	1.06545	0.949	0.89	gast	NUCB2
RCN1	0.726	0.688201	0.452	0.992865	0.992	0.956	TE	RCN1		DDX28	0.976	1.78583	0.952	2.57641	1	0.298	blastocyst	DDX28		LOC102114836	0.995	3.5307	0.99	5.09372	1	0.126	blastocyst	LOC102114836		C13H2orf68	0.73	0.885231	0.46	1.27712	0.897	0.741	gast	C13H2orf68
UBE2B	0.726	0.537012	0.452	0.774745	0.995	0.975	TE	UBE2B		LOC102129682	0.976	2.6003	0.952	3.75144	1	0.565	blastocyst	LOC102129682		LOC102146577	0.995	2.54565	0.99	3.67259	1	0.052	blastocyst	LOC102146577		TCF3	0.729	0.671975	0.458	0.969455	0.897	0.72	gast	TCF3
ZNF330	0.726	0.514794	0.452	0.74269	0.934	0.786	TE	ZNF330		CRB3	0.976	1.26118	0.952	1.8195	1	0.726	blastocyst	CRB3		LOC102140896	0.995	2.47422	0.99	3.56954	1	0.052	blastocyst	LOC102140896		STT3A	0.729	0.765733	0.458	1.10472	0.872	0.794	gast	STT3A
ARHGEF5	0.726	0.560889	0.452	0.809191	0.585	0.153	TE	ARHGEF5		TMEM86A	0.976	1.75262	0.952	2.52849	0.988	0.24	blastocyst	TMEM86A		LOC102129682	0.994	3.29971	0.988	4.76047	1	0.489	blastocyst	LOC102129682		JADE1	0.729	0.909683	0.458	1.31239	0.744	0.492	gast	JADE1
RNASEK	0.725	0.473519	0.45	0.683143	1	0.997	TE	RNASEK		TIGD3	0.976	2.1167	0.952	3.05375	0.975	0.189	blastocyst	TIGD3		LOC102118714	0.994	3.01182	0.988	4.34514	1	0.22	blastocyst	LOC102118714		NCSTN	0.729	0.839126	0.458	1.2106	0.821	0.67	gast	NCSTN
GMCL1	0.725	0.580508	0.45	0.837496	0.832	0.549	TE	GMCL1		LOC102132836	0.976	2.4163	0.952	3.48599	1	0.62	blastocyst	LOC102132836		LOC102123032	0.994	1.69335	0.988	2.44299	1	1	blastocyst	LOC102123032		SAT1	0.728	0.144108	0.456	0.207904	1	0.817	gast	SAT1
AKT1	0.725	0.480431	0.45	0.693115	0.92	0.705	TE	AKT1		LOC102127185	0.976	1.98095	0.952	2.85791	1	0.119	blastocyst	LOC102127185		LOC102120841	0.993	2.34457	0.986	3.38249	1	0.045	blastocyst	LOC102120841		EFNA1	0.728	1.26101	0.456	1.81925	0.564	0.194	gast	EFNA1
VGLL3	0.725	1.41137	0.45	2.03618	0.585	0.198	TE	VGLL3		FAM103A1	0.976	1.04478	0.952	1.50729	1	0.989	blastocyst	FAM103A1		PIH1D2	0.993	2.3372	0.986	3.37186	1	0.065	blastocyst	PIH1D2		SEL1L	0.727	0.982312	0.454	1.41718	0.897	0.807	gast	SEL1L
ENSA	0.725	0.410048	0.45	0.591574	0.996	0.972	TE	ENSA		RPUSD2	0.976	1.22128	0.952	1.76193	1	0.719	blastocyst	RPUSD2		LOC102114854	0.993	2.76677	0.986	3.9916	1	0.314	blastocyst	LOC102114854		AK2	0.727	0.64262	0.454	0.927105	0.974	0.813	gast	AK2
ANKRD9	0.724	0.585352	0.448	0.844485	0.919	0.769	TE	ANKRD9		RPSA	0.976	1.19473	0.952	1.72364	1	1	blastocyst	RPSA		GPD1	0.993	2.61622	0.986	3.7744	1	0.097	blastocyst	GPD1		NME4	0.726	0.597471	0.452	0.861968	0.923	0.576	gast	NME4
EIF4G2	0.724	0.411752	0.448	0.594033	1	1	TE	EIF4G2		KHSRP	0.975	1.16397	0.95	1.67925	1	0.818	blastocyst	KHSRP		LOC102136392	0.993	2.13236	0.986	3.07635	1	0.055	blastocyst	LOC102136392		PAFAH1B2	0.726	0.672461	0.452	0.970156	0.974	0.899	gast	PAFAH1B2
ZDHHC24	0.724	0.471234	0.448	0.679847	0.861	0.556	TE	ZDHHC24		LOC102146106	0.975	2.01687	0.95	2.90973	0.988	0.344	blastocyst	LOC102146106		LOC102135504	0.992	3.22466	0.984	4.65221	1	0.055	blastocyst	LOC102135504		RQCD1	0.725	0.51035	0.45	0.736279	0.923	0.835	gast	RQCD1
LOC102137734	0.723	0.627535	0.446	0.905341	0.971	0.936	TE	LOC102137734		NMI	0.975	1.40998	0.95	2.03417	0.988	0.252	blastocyst	NMI		LOC102142027	0.992	2.7477	0.984	3.96409	1	0.045	blastocyst	LOC102142027		NEGR1	0.725	0.824831	0.45	1.18998	0.513	0.089	gast	NEGR1
AES	0.723	0.787714	0.446	1.13643	0.885	0.892	TE	AES		NOP10	0.975	0.765524	0.95	1.10442	1	1	blastocyst	NOP10		RPS20	0.992	2.45509	0.984	3.54195	1	0.99	blastocyst	RPS20		ARID4B	0.725	0.848788	0.45	1.22454	0.897	0.794	gast	ARID4B
GREB1L	0.723	0.490051	0.446	0.706994	0.697	0.276	TE	GREB1L		LOC102115969	0.975	1.79935	0.95	2.59591	1	0.946	blastocyst	LOC102115969		LOC102138601	0.992	2.01995	0.984	2.91417	1	0.346	blastocyst	LOC102138601		ATP5SL	0.724	0.629814	0.448	0.90863	0.872	0.699	gast	ATP5SL
DNAJA1	0.723	0.595532	0.446	0.859171	1	1	TE	DNAJA1		MTX1	0.975	1.46988	0.95	2.12058	1	0.395	blastocyst	MTX1		PPIA	0.992	1.8597	0.984	2.68298	1	0.887	blastocyst	PPIA		SPTBN1	0.723	0.688256	0.446	0.992944	0.821	0.625	gast	SPTBN1
EDF1	0.723	0.441242	0.446	0.636577	1	1	TE	EDF1		LOC102140116	0.974	2.26952	0.948	3.27423	1	0.087	blastocyst	LOC102140116		LOC102145562	0.992	2.49782	0.984	3.60359	1	0.178	blastocyst	LOC102145562		EGR2	0.723	0.983815	0.446	1.41934	0.615	0.282	gast	EGR2
LRRC1	0.723	0.552296	0.446	0.796795	0.675	0.266	TE	LRRC1		COG8	0.974	1.65998	0.948	2.39484	1	0.117	blastocyst	COG8		LOC102123704	0.991	2.10275	0.982	3.03362	1	0.049	blastocyst	LOC102123704		TTYH3	0.723	1.05467	0.446	1.52157	0.641	0.348	gast	TTYH3
BHLHE40	0.723	0.994742	0.446	1.43511	0.638	0.247	TE	BHLHE40		LOC102138737	0.974	1.82184	0.948	2.62836	0.988	0.154	blastocyst	LOC102138737		KLF4	0.991	2.72109	0.982	3.9257	1	0.181	blastocyst	KLF4		DYRK1A	0.723	0.49645	0.446	0.716226	0.923	0.797	gast	DYRK1A
RAB25	0.723	0.633936	0.446	0.914576	0.866	0.576	TE	RAB25		COASY	0.974	1.39823	0.948	2.01722	1	0.495	blastocyst	COASY		NECAP1	0.991	1.61806	0.982	2.33436	1	0.091	blastocyst	NECAP1		MSN	0.722	0.78747	0.444	1.13608	0.718	0.478	gast	MSN
ELF1	0.722	0.545315	0.444	0.786723	0.606	0.174	TE	ELF1		ATP6V1C2	0.974	1.34507	0.948	1.94053	1	0.142	blastocyst	ATP6V1C2		OOEP	0.991	1.93653	0.982	2.79383	1	0.573	blastocyst	OOEP		ADAT1	0.722	0.594873	0.444	0.85822	0.692	0.424	gast	ADAT1
CD63	0.722	0.562614	0.444	0.811681	1	1	TE	CD63		LOC102141572	0.974	2.29493	0.948	3.31088	1	0.146	blastocyst	LOC102141572		MRPL24	0.991	2.04163	0.982	2.94545	1	0.243	blastocyst	MRPL24		GPI	0.722	0.813288	0.444	1.17333	1	0.905	gast	GPI
TBC1D2B	0.722	0.714741	0.444	1.03115	0.615	0.205	TE	TBC1D2B		NAGA	0.974	1.5291	0.948	2.20603	0.988	0.24	blastocyst	NAGA		LOC102127500	0.99	3.2151	0.98	4.63841	1	0.055	blastocyst	LOC102127500		ITGB1	0.722	0.71441	0.444	1.03068	1	0.995	gast	ITGB1
SAYSD1	0.722	0.464412	0.444	0.670006	0.756	0.369	TE	SAYSD1		CD53	0.974	1.62487	0.948	2.34419	1	0.144	blastocyst	CD53		LOC102129444	0.99	2.27259	0.98	3.27866	1	0.045	blastocyst	LOC102129444		LOC101866646	0.722	0.906018	0.444	1.30711	0.564	0.19	gast	LOC101866646
PAK2	0.722	0.454485	0.444	0.655683	0.983	0.962	TE	PAK2		LOC102137363	0.973	2.39197	0.946	3.45088	1	0.086	blastocyst	LOC102137363		LOC102125088	0.99	2.3213	0.98	3.34893	1	0.065	blastocyst	LOC102125088		TMEM59	0.722	0.554346	0.444	0.799752	1	0.995	gast	TMEM59
RHEB	0.721	0.356182	0.442	0.513862	1	0.995	TE	RHEB		LOC102139102	0.973	2.61613	0.946	3.77428	0.963	0.063	blastocyst	LOC102139102		RPSA	0.99	1.57049	0.98	2.26574	1	1	blastocyst	RPSA		FAM107B	0.721	1.21614	0.442	1.75453	0.692	0.403	gast	FAM107B
TRAPPC3	0.721	0.400255	0.442	0.577446	0.981	0.908	TE	TRAPPC3		LOC102121346	0.973	2.00927	0.946	2.89877	1	0.074	blastocyst	LOC102121346		LOC102131354	0.989	2.76184	0.978	3.98449	1	0.401	blastocyst	LOC102131354		NDRG1	0.721	1.44442	0.442	2.08386	0.615	0.365	gast	NDRG1
TIMM17A	0.721	0.379505	0.442	0.547509	0.997	0.996	TE	TIMM17A		IMP4	0.973	1.0574	0.946	1.52551	1	0.927	blastocyst	IMP4		LOC102130773	0.989	2.3554	0.978	3.39813	1	0.091	blastocyst	LOC102130773		SLC35D3	0.721	0.789981	0.442	1.1397	0.667	0.418	gast	SLC35D3
CLDN7	0.72	0.648967	0.44	0.936261	0.912	0.741	TE	CLDN7		CS	0.973	1.04891	0.946	1.51325	1	0.905	blastocyst	CS		LOC102123765	0.989	2.76395	0.978	3.98754	1	0.654	blastocyst	LOC102123765		TIMP1	0.719	0.748134	0.438	1.07933	0.59	0.243	gast	TIMP1
LOC102139510	0.72	0.307084	0.44	0.443029	0.999	1	TE	LOC102139510		KLF10	0.973	1.6482	0.946	2.37786	0.988	0.215	blastocyst	KLF10		RPS6	0.988	1.40012	0.976	2.01994	1	0.99	blastocyst	RPS6		CD591	0.717	0.606383	0.434	0.874825	1	0.999	gast	CD59
ARL1	0.72	0.376326	0.44	0.542923	0.997	0.99	TE	ARL1		RPL26L1	0.973	1.24073	0.946	1.79	1	0.773	blastocyst	RPL26L1		LOC102121636	0.988	2.62689	0.976	3.7898	1	0.058	blastocyst	LOC102121636		DDB1	0.717	0.591933	0.434	0.853979	0.974	0.967	gast	DDB1
BRI3	0.72	0.675883	0.44	0.975093	0.996	0.965	TE	BRI3		LOC102142638	0.973	2.01077	0.946	2.90092	1	0.073	blastocyst	LOC102142638		LOC102122521	0.988	2.64275	0.976	3.81268	1	0.049	blastocyst	LOC102122521		C6H5orf15	0.717	0.636989	0.434	0.91898	0.872	0.762	gast	C6H5orf15
GNB1	0.72	0.416938	0.44	0.601514	0.987	0.951	TE	GNB1		LOC102125879	0.973	1.70437	0.946	2.45889	1	0.176	blastocyst	LOC102125879		LOC102136025	0.988	3.214	0.976	4.63682	1	0.049	blastocyst	LOC102136025		TEPP	0.716	1.09272	0.432	1.57646	0.641	0.401	gast	TEPP
SARS	0.72	0.643835	0.44	0.928858	0.987	0.944	TE	SARS		SNRPC	0.973	1.25694	0.946	1.81339	1	0.516	blastocyst	SNRPC		LOC102124883	0.988	1.49662	0.976	2.15917	1	0.987	blastocyst	LOC102124883		POU5F1	0.716	0.717565	0.432	1.03523	0.667	0.299	gast	POU5F1
MFSD12	0.719	0.59724	0.438	0.861635	0.788	0.453	TE	MFSD12		LENG9	0.972	1.76147	0.944	2.54126	1	0.072	blastocyst	LENG9		LOC102138871	0.988	2.8122	0.976	4.05714	1	0.718	blastocyst	LOC102138871		SERPINE1	0.716	1.26507	0.432	1.82512	0.718	0.414	gast	SERPINE1
POMP	0.719	0.324967	0.438	0.468829	0.999	1	TE	POMP		LOC102129427	0.972	0.873635	0.944	1.26039	0.975	0.047	blastocyst	LOC102129427		LOC102123072	0.988	3.17473	0.976	4.58017	1	0.049	blastocyst	LOC102123072		LMAN1	0.714	0.508478	0.428	0.733579	1	0.991	gast	LMAN1
SVIP	0.718	0.561872	0.436	0.810609	0.829	0.517	TE	SVIP		LOC1021364031	0.972	1.03819	0.944	1.49779	1	0.997	blastocyst	LOC102136403		LOC102137363	0.987	2.70611	0.974	3.90409	1	0.055	blastocyst	LOC102137363		CNTNAP2	0.714	0.800299	0.428	1.15459	0.872	0.669	gast	CNTNAP2
VEGFB	0.718	0.477755	0.436	0.689255	0.956	0.903	TE	VEGFB		TOMM5	0.972	0.795394	0.944	1.14751	1	1	blastocyst	TOMM5		MPEG1	0.987	1.76701	0.974	2.54926	1	0.67	blastocyst	MPEG1		CAPG	0.713	0.859157	0.426	1.2395	1	0.938	gast	CAPG
MED30	0.718	0.505404	0.436	0.729144	0.964	0.902	TE	MED30		MRPS2	0.972	0.983127	0.944	1.41835	1	0.973	blastocyst	MRPS2		LOC102129216	0.987	2.91031	0.974	4.19869	1	0.113	blastocyst	LOC102129216		SFRP1	0.713	1.14211	0.426	1.64772	0.436	0.015	gast	SFRP1
RNF217	0.718	0.695653	0.436	1.00361	0.501	0.075	TE	RNF217		LOC102122191	0.972	2.02291	0.944	2.91845	1	0.072	blastocyst	LOC102122191		LOC102120205	0.987	1.49884	0.974	2.16237	1	0.997	blastocyst	LOC102120205		AKAP9	0.713	0.708638	0.426	1.02235	0.974	0.963	gast	AKAP9
HSD17B2	0.717	1.72607	0.434	2.49019	0.597	0.245	TE	HSD17B2		YTHDF1	0.972	1.031	0.944	1.48742	1	0.762	blastocyst	YTHDF1		LOC102117076	0.987	1.92031	0.974	2.77042	1	0.049	blastocyst	LOC102117076		VAT1	0.712	0.530339	0.424	0.765118	0.692	0.452	gast	VAT1
DNAJA2	0.717	0.421208	0.434	0.607675	0.995	0.984	TE	DNAJA2		A4GALT	0.972	1.87189	0.944	2.70056	0.963	0.098	blastocyst	A4GALT		LOC102142262	0.986	2.13504	0.972	3.08021	1	0.055	blastocyst	LOC102142262		ITGA5	0.712	1.20178	0.424	1.7338	0.667	0.414	gast	ITGA5
MYDGF	0.717	0.541765	0.434	0.781602	0.993	0.994	TE	MYDGF		SH3TC1	0.972	1.23152	0.944	1.77671	0.988	0.082	blastocyst	SH3TC1		CS	0.986	1.16105	0.972	1.67504	1	0.893	blastocyst	CS		NKTR	0.712	0.683092	0.424	0.985494	0.897	0.751	gast	NKTR
KRT19	0.717	0.671903	0.434	0.96935	0.979	0.992	TE	KRT19		LOC102120205	0.972	1.07504	0.944	1.55096	1	1	blastocyst	LOC102120205		LOC102132133	0.986	2.72434	0.972	3.93039	1	0.068	blastocyst	LOC102132133		USP9X	0.711	0.635	0.422	0.916111	0.923	0.803	gast	USP9X
TIGAR	0.717	0.518614	0.434	0.748201	0.961	0.903	TE	TIGAR		C1H1orf56	0.972	1.94084	0.944	2.80004	1	0.087	blastocyst	C1H1orf56		HIGD2A	0.986	1.9228	0.972	2.77402	1	0.929	blastocyst	HIGD2A		LAIR21	0.711	1.43039	0.422	2.06361	1	0.779	gast	LAIR2
PEG10	0.717	1.51252	0.434	2.1821	0.865	0.817	TE	PEG10		ARHGDIA	0.971	1.5611	0.942	2.2522	1	0.868	blastocyst	ARHGDIA		LOC102121277	0.986	2.8376	0.972	4.0938	1	0.065	blastocyst	LOC102121277		ZIC2	0.711	1.12807	0.422	1.62746	0.436	0.02	gast	ZIC2
LOC102132794	0.716	0.68832	0.432	0.993036	0.46	0.034	TE	LOC102132794		ALG2	0.971	1.2462	0.942	1.79788	1	0.778	blastocyst	ALG2		LOC102140123	0.985	2.40981	0.97	3.47663	1	0.194	blastocyst	LOC102140123		LOC101926439	0.711	0.697966	0.422	1.00695	0.974	0.978	gast	LOC101926439
FTHL17	0.716	0.635276	0.432	0.91651	0.715	0.373	TE	FTHL17		LOC101925708	0.971	1.40438	0.942	2.02609	1	0.081	blastocyst	LOC101925708		LOC102133631	0.985	2.15258	0.97	3.10552	1	0.139	blastocyst	LOC102133631		C7H15orf48	0.711	0.877084	0.422	1.26536	0.59	0.201	gast	C7H15orf48
CCDC109B	0.715	0.489113	0.43	0.705641	0.753	0.368	TE	CCDC109B		MRPL51	0.971	0.779139	0.942	1.12406	1	1	blastocyst	MRPL51		CD300LG	0.985	1.60525	0.97	2.31588	1	0.35	blastocyst	CD300LG		TWISTNB	0.711	0.832003	0.422	1.20033	0.923	0.792	gast	TWISTNB
NMRK1	0.714	0.522319	0.428	0.753547	0.804	0.479	TE	NMRK1		PTTG2	0.971	1.31431	0.942	1.89616	0.988	0.064	blastocyst	PTTG2		LOC102132017	0.985	2.60006	0.97	3.75109	1	0.058	blastocyst	LOC102132017		SETD5	0.711	0.611939	0.422	0.882841	0.923	0.778	gast	SETD5
C15H9orf40	0.714	0.501015	0.428	0.722812	0.917	0.733	TE	C15H9orf40		POLR1C	0.971	1.39661	0.942	2.01488	1	0.685	blastocyst	POLR1C		LOC102141717	0.985	2.93996	0.97	4.24146	1	0.049	blastocyst	LOC102141717		NCAM1	0.71	1.31317	0.42	1.8945	0.615	0.321	gast	NCAM1
HSDL2	0.714	0.511514	0.428	0.737959	0.922	0.799	TE	HSDL2		LOC102137537	0.971	2.03114	0.942	2.93031	1	0.082	blastocyst	LOC102137537		LOC102125879	0.985	2.10842	0.97	3.04181	1	0.136	blastocyst	LOC102125879		LAPTM4A	0.71	0.637706	0.42	0.920016	1	0.991	gast	LAPTM4A
RPS6KA4	0.714	0.640913	0.428	0.924643	0.727	0.384	TE	RPS6KA4		LOC102124437	0.97	2.58302	0.94	3.72651	1	0.076	blastocyst	LOC102124437		LOC102116629	0.985	2.86377	0.97	4.13155	1	0.052	blastocyst	LOC102116629		IL1RN	0.71	1.24505	0.42	1.79623	0.564	0.172	gast	IL1RN
SPG21	0.714	0.388166	0.428	0.560005	0.963	0.866	TE	SPG21		DOLK	0.97	1.76192	0.94	2.54191	1	0.342	blastocyst	DOLK		LOC102134176	0.985	2.72539	0.97	3.93191	1	0.052	blastocyst	LOC102134176		RSF1	0.709	0.680574	0.418	0.98186	0.846	0.805	gast	RSF1
DCP2	0.714	0.905938	0.428	1.30699	0.938	0.838	TE	DCP2		LOC102123539	0.97	1.34371	0.94	1.93857	1	0.824	blastocyst	LOC102123539		LOC102127751	0.984	1.86214	0.968	2.6865	1	0.505	blastocyst	LOC102127751		DNMT3A	0.709	0.556449	0.418	0.802786	0.821	0.627	gast	DNMT3A
ATP6V0E1	0.713	0.381753	0.426	0.550754	0.998	0.996	TE	ATP6V0E1		DPP4	0.97	1.16857	0.94	1.6859	1	0.115	blastocyst	DPP4		MRPL34	0.984	1.15283	0.968	1.66318	1	1	blastocyst	MRPL34		AKR1B1	0.709	0.570173	0.418	0.822586	1	0.924	gast	AKR1B1
SBDS	0.713	0.417554	0.426	0.602403	0.988	0.952	TE	SBDS		LOC102131411	0.97	1.41072	0.94	2.03524	1	0.34	blastocyst	LOC102131411		LOC102124074	0.984	2.81629	0.968	4.06305	1	0.042	blastocyst	LOC102124074		RPL32	0.709	0.668758	0.418	0.964814	1	0.986	gast	RPL32
PGP	0.712	0.413656	0.424	0.59678	0.987	0.994	TE	PGP		FGFR3	0.97	1.50958	0.94	2.17787	0.975	0.147	blastocyst	FGFR3		LDHB	0.984	1.80705	0.968	2.60702	1	0.278	blastocyst	LDHB		MMP2	0.708	1.09495	0.416	1.57967	1	0.817	gast	MMP2
ADAM9	0.712	0.45949	0.424	0.662904	0.671	0.274	TE	ADAM9		ABT1	0.97	1.35918	0.94	1.96088	1	0.837	blastocyst	ABT1		LOC102125831	0.984	2.20994	0.968	3.18827	1	0.074	blastocyst	LOC102125831		DNMT3B	0.707	0.628349	0.414	0.906517	0.795	0.522	gast	DNMT3B
TCAF1	0.712	0.540424	0.424	0.779667	0.722	0.334	TE	TCAF1		TRMT10C	0.97	0.948671	0.94	1.36864	1	0.989	blastocyst	TRMT10C		MRPL9	0.984	1.02685	0.968	1.48143	1	0.994	blastocyst	MRPL9		TXNIP	0.707	0.909651	0.414	1.31235	0.487	0.101	gast	TXNIP
CAP1	0.712	0.39685	0.424	0.572533	0.999	0.999	TE	CAP1		BOLA1	0.97	1.53256	0.94	2.21101	1	0.754	blastocyst	BOLA1		LOC102141866	0.983	2.68697	0.966	3.87648	1	0.049	blastocyst	LOC102141866		PRRG1	0.706	0.600587	0.412	0.866463	0.821	0.618	gast	PRRG1
FOXO4	0.711	0.600505	0.422	0.866345	0.535	0.124	TE	FOXO4		LOC102140106	0.969	1.79531	0.938	2.59008	1	0.334	blastocyst	LOC102140106		MAT2A	0.983	1.51634	0.966	2.18761	1	0.88	blastocyst	MAT2A		RPL31	0.706	0.465541	0.412	0.671633	1	0.998	gast	RPL31
RAB11A	0.711	0.459101	0.422	0.662343	0.998	0.993	TE	RAB11A		PINLYP	0.969	1.13386	0.938	1.63582	0.963	0.048	blastocyst	PINLYP		ARL4C	0.983	2.01381	0.966	2.90531	1	0.79	blastocyst	ARL4C		ABLIM1	0.706	0.860216	0.412	1.24103	0.538	0.205	gast	ABLIM1
PPID	0.711	0.441843	0.422	0.637445	0.991	0.993	TE	PPID		MRPL49	0.969	1.26345	0.938	1.82277	1	0.857	blastocyst	MRPL49		LOC102146520	0.983	2.64345	0.966	3.81369	1	0.084	blastocyst	LOC102146520		PHIP	0.706	0.80345	0.412	1.15913	0.821	0.752	gast	PHIP
SNX4	0.711	0.433824	0.422	0.625875	0.971	0.886	TE	SNX4		APOBEC3H	0.969	1.41788	0.938	2.04556	0.988	0.162	blastocyst	APOBEC3H		LOC101865328	0.983	2.5206	0.966	3.63646	1	0.107	blastocyst	LOC101865328		ZNF292	0.706	0.528373	0.412	0.762281	0.872	0.754	gast	ZNF292
GCLM	0.711	0.465611	0.422	0.671735	0.81	0.5	TE	GCLM		LOC101865328	0.969	2.08735	0.938	3.01142	1	0.181	blastocyst	LOC101865328		LOC102128732	0.983	1.61748	0.966	2.33352	1	0.039	blastocyst	LOC102128732		FLNB	0.706	0.689449	0.412	0.994664	0.872	0.842	gast	FLNB
SPINT2	0.71	0.414709	0.42	0.598299	1	0.976	TE	SPINT2		LOC102118014	0.969	2.36249	0.938	3.40835	1	0.076	blastocyst	LOC102118014		LOC102142638	0.983	2.27136	0.966	3.27688	1	0.049	blastocyst	LOC102142638		PLEKHJ1	0.295	0.024686	0.41	0.0356144	1	0.981	gast	PLEKHJ1
MRPL57	0.71	0.340325	0.42	0.490985	0.999	0.994	TE	MRPL57		C7H15orf39	0.969	1.60706	0.938	2.3185	0.975	0.156	blastocyst	C7H15orf39		FAM173B	0.983	2.09646	0.966	3.02455	1	0.152	blastocyst	FAM173B		TPP1	0.705	0.866094	0.41	1.24951	0.59	0.308	gast	TPP1
NUCB2	0.71	0.570895	0.42	0.823627	0.89	0.639	TE	NUCB2		DND1	0.969	1.46472	0.938	2.11314	1	0.571	blastocyst	DND1		LOC102122149	0.983	2.49211	0.966	3.59535	1	0.197	blastocyst	LOC102122149		DLK1	0.704	1.77981	0.408	2.56773	0.41	0.004	gast	DLK1
TPM1	0.71	0.672455	0.42	0.970147	0.984	0.92	TE	TPM1		S100P	0.969	2.17878	0.938	3.14332	1	0.666	blastocyst	S100P		LOC102141029	0.983	2.73999	0.966	3.95298	1	0.136	blastocyst	LOC102141029		WBP2	0.703	0.645803	0.406	0.931696	0.897	0.848	gast	WBP2
LZIC	0.71	0.378323	0.42	0.545805	0.981	0.918	TE	LZIC		LOC102143171	0.969	2.49854	0.938	3.60464	1	0.159	blastocyst	LOC102143171		HAX1	0.983	1.22637	0.966	1.76928	1	0.968	blastocyst	HAX1		LOC102145938	0.703	0.655432	0.406	0.945589	0.974	0.643	gast	LOC102145938
ASPSCR1	0.709	0.487789	0.418	0.703731	0.838	0.553	TE	ASPSCR1		MPV17L2	0.968	1.25122	0.936	1.80513	1	0.782	blastocyst	MPV17L2		LOC101867369	0.982	2.2706	0.964	3.27579	1	0.168	blastocyst	LOC101867369		EID1	0.703	0.743757	0.406	1.07301	0.795	0.697	gast	EID1
SMARCA2	0.709	0.491326	0.418	0.708834	0.618	0.212	TE	SMARCA2		CHMP1B	0.968	1.44405	0.936	2.08333	1	0.701	blastocyst	CHMP1B		RPL21	0.982	1.23888	0.964	1.78733	1	0.984	blastocyst	RPL21		UBR5	0.702	0.836682	0.404	1.20708	0.744	0.574	gast	UBR5
EXOC3	0.709	0.512229	0.418	0.73899	0.911	0.754	TE	EXOC3		ATG2A	0.968	1.1791	0.936	1.70109	0.988	0.204	blastocyst	ATG2A		RPL23A	0.982	0.959072	0.964	1.38365	1	1	blastocyst	RPL23A		SNTG1	0.702	0.636442	0.404	0.918192	0.538	0.222	gast	SNTG1
SMPD2	0.709	0.65981	0.418	0.951904	0.661	0.293	TE	SMPD2		CRIP1	0.968	1.34938	0.936	1.94674	1	0.922	blastocyst	CRIP1		LOC102145832	0.982	2.51339	0.964	3.62605	1	0.052	blastocyst	LOC102145832		ZNF281	0.702	0.460001	0.404	0.663641	0.872	0.712	gast	ZNF281
ZFAND2A	0.709	0.590267	0.418	0.851576	0.963	0.871	TE	ZFAND2A		LOC102124199	0.968	2.50293	0.936	3.61097	1	0.173	blastocyst	LOC102124199		LOC102139510	0.982	1.28256	0.964	1.85034	1	1	blastocyst	LOC102139510		SMARCA1	0.701	1.49088	0.402	2.15089	0.462	0.089	gast	SMARCA1
NDUFS6	0.708	0.36579	0.416	0.527723	0.99	0.914	TE	NDUFS6		MRPS18B	0.968	1.03058	0.936	1.48681	1	0.935	blastocyst	MRPS18B		SMDT1	0.982	1.99742	0.964	2.88166	1	0.252	blastocyst	SMDT1		RAPH1	0.701	0.781161	0.402	1.12698	0.821	0.618	gast	RAPH1
PSMD11	0.708	0.356914	0.416	0.514918	1	0.999	TE	PSMD11		LOC102123765	0.968	2.26922	0.936	3.27379	1	0.758	blastocyst	LOC102123765		DTX4	0.981	1.36711	0.962	1.97232	1	0.052	blastocyst	DTX4		LOC102129682	1	4.33089	1	6.24815	1	0.579	blastocyst	LOC102129682
LOC102128245	0.708	0.828083	0.416	1.19467	0.487	0.089	TE	LOC102128245		LOC102125831	0.968	2.06077	0.936	2.97306	1	0.117	blastocyst	LOC102125831		RPS27A	0.981	2.28102	0.962	3.29081	1	0.987	blastocyst	RPS27A		LOC102118714	1	3.62011	1	5.22271	1	0.511	blastocyst	LOC102118714
TEAD3	0.708	0.513567	0.416	0.740921	0.675	0.293	TE	TEAD3		FCGR2B	0.968	1.51452	0.936	2.185	0.988	0.338	blastocyst	FCGR2B		LOC102118065	0.981	2.75373	0.962	3.97279	1	0.058	blastocyst	LOC102118065		LOC102132133	1	3.90535	1	5.63422	1	0.055	blastocyst	LOC102132133
KDELR2	0.708	0.396864	0.416	0.572554	0.998	0.988	TE	KDELR2		HSD17B10	0.967	1.02887	0.934	1.48434	1	0.992	blastocyst	HSD17B10		LOC102120061	0.981	1.50802	0.962	2.17562	1	0.181	blastocyst	LOC102120061		OOEP	1	2.82165	1	4.07078	1	0.312	blastocyst	OOEP
POLR1D	0.707	0.457988	0.414	0.660737	0.985	0.913	TE	POLR1D		LOC102142606	0.967	1.54268	0.934	2.22562	0.988	0.179	blastocyst	LOC102142606		LOC102120655	0.981	2.67336	0.962	3.85684	1	0.052	blastocyst	LOC102120655		LOC102123765	1	3.81795	1	5.50813	1	0.645	blastocyst	LOC102123765
C19H19orf70	0.707	0.348049	0.414	0.502128	0.996	0.987	TE	C19H19orf70		CD3EAP	0.967	1.24696	0.934	1.79899	1	0.545	blastocyst	CD3EAP		UTP3	0.981	1.92704	0.962	2.78012	1	0.411	blastocyst	UTP3		PPIA1	1	2.2661	1	3.2693	1	0.819	blastocyst	PPIA
ARPC2	0.707	0.461791	0.414	0.666223	1	1	TE	ARPC2		OVCA2	0.967	1.30043	0.934	1.87612	1	0.219	blastocyst	OVCA2		OPN1SW	0.981	2.56757	0.962	3.70422	1	0.049	blastocyst	OPN1SW		LOC102123081	1	3.99811	1	5.76805	1	0.194	blastocyst	LOC102123081
LMAN2	0.707	0.40436	0.414	0.583369	0.999	0.998	TE	LMAN2		SRPRA	0.967	1.08648	0.934	1.56745	1	0.919	blastocyst	SRPRA		RILP	0.98	2.07506	0.96	2.99368	1	0.049	blastocyst	RILP		LOC102117076	1	2.72026	1	3.9245	1	0.003	blastocyst	LOC102117076
BEX4	0.706	0.412042	0.412	0.594451	0.971	0.893	TE	BEX4		PGAM5	0.967	1.39386	0.934	2.01092	1	0.641	blastocyst	PGAM5		LOC102131430	0.98	2.56741	0.96	3.70399	1	0.065	blastocyst	LOC102131430		LOC102145562	1	2.95674	1	4.26567	1	0.047	blastocyst	LOC102145562
LOC102138598	0.706	1.95716	0.412	2.82358	0.691	0.382	TE	LOC102138598		HIGD2A	0.967	1.72478	0.934	2.48833	1	0.961	blastocyst	HIGD2A		LOC102143773	0.98	2.49069	0.96	3.59331	1	0.744	blastocyst	LOC102143773		LOC102140123	0.999	2.88741	0.998	4.16565	1	0.172	blastocyst	LOC102140123
ARPC1A	0.706	0.356942	0.412	0.514959	0.996	0.996	TE	ARPC1A		CCNA2	0.967	1.01117	0.934	1.45881	1	0.966	blastocyst	CCNA2		LOC102134374	0.98	2.89249	0.96	4.17298	1	0.469	blastocyst	LOC102134374		LOC102122647	0.999	1.44052	0.998	2.07822	1	0.008	blastocyst	LOC102122647
ZNF362	0.706	0.44367	0.412	0.64008	0.812	0.463	TE	ZNF362		PRICKLE41	0.967	1.34888	0.934	1.94603	1	0.839	blastocyst	PRICKLE4		LOC102140788	0.98	3.01263	0.96	4.34631	1	0.065	blastocyst	LOC102140788		LOC102116509	0.999	2.14889	0.998	3.1002	1	0.6	blastocyst	LOC102116509
LAIR2	0.705	3.03374	0.41	4.37676	0.78	0.684	TE	LAIR2		LOC1021149461	0.967	1.69284	0.934	2.44225	1	0.998	blastocyst	LOC102114946		SF3B5	0.98	1.59763	0.96	2.3049	1	0.958	blastocyst	SF3B5		LOC102135944	0.999	2.86372	0.998	4.13148	1	0.134	blastocyst	LOC102135944
ITGA3	0.705	0.646564	0.41	0.932794	0.469	0.062	TE	ITGA3		DPRX	0.966	1.9817	0.932	2.85899	0.963	0.212	blastocyst	DPRX		LOC102117828	0.98	2.67748	0.96	3.86278	1	0.081	blastocyst	LOC102117828		LOC102137363	0.999	3.60198	0.998	5.19656	1	0.016	blastocyst	LOC102137363
MRPL41	0.705	0.31607	0.41	0.455993	0.996	0.996	TE	MRPL41		KLF5	0.966	1.56915	0.932	2.2638	1	0.343	blastocyst	KLF5		LOC102116834	0.98	1.03809	0.96	1.49764	0.979	0.045	blastocyst	LOC102116834		LOC102127500	0.999	4.1471	0.998	5.983	1	0.01	blastocyst	LOC102127500
HTATIP2	0.705	0.439745	0.41	0.634417	0.909	0.724	TE	HTATIP2		BECN1	0.966	1.2827	0.932	1.85054	1	0.185	blastocyst	BECN1		PSMB4	0.98	1.23089	0.96	1.7758	1	1	blastocyst	PSMB4		LOC102115890	0.999	3.35739	0.998	4.84369	1	0.029	blastocyst	LOC102115890
PIK3R1	0.705	0.45526	0.41	0.656802	0.756	0.399	TE	PIK3R1		PANK3	0.966	1.38235	0.932	1.9943	1	0.562	blastocyst	PANK3		LOC102121346	0.979	2.28687	0.958	3.29925	1	0.049	blastocyst	LOC102121346		ESRP2	0.999	1.97622	0.998	2.85108	1	0.217	blastocyst	ESRP2
PALLD	0.705	0.85687	0.41	1.2362	0.846	0.64	TE	PALLD		SF3B5	0.966	1.58162	0.932	2.28179	1	0.981	blastocyst	SF3B5		LOC102143228	0.979	2.14662	0.958	3.09692	1	0.162	blastocyst	LOC102143228		LOC102146894	0.999	3.32175	0.998	4.79227	1	0.032	blastocyst	LOC102146894
PXDC1	0.705	0.780106	0.41	1.12546	0.477	0.074	TE	PXDC1		C4H6orf120	0.966	1.61009	0.932	2.32286	1	0.499	blastocyst	C4H6orf120		SRPRA	0.979	1.29193	0.958	1.86386	1	0.89	blastocyst	SRPRA		LOC102143228	0.999	2.45273	0.998	3.53854	1	0.101	blastocyst	LOC102143228
ATP6V0B	0.705	0.392332	0.41	0.566015	0.999	0.999	TE	ATP6V0B		LOC102132614	0.966	2.32759	0.932	3.358	1	0.081	blastocyst	LOC102132614		EML6	0.979	1.07135	0.958	1.54564	1	0.061	blastocyst	EML6		LOC102143207	0.999	3.1332	0.998	4.52026	1	0.157	blastocyst	LOC102143207
LAGE3	0.704	0.380225	0.408	0.548549	0.991	0.986	TE	LAGE3		CHDH	0.966	1.29978	0.932	1.87518	1	0.348	blastocyst	CHDH		PHB2	0.979	0.97968	0.958	1.41338	1	0.994	blastocyst	PHB2		LOC102135504	0.999	4.73251	0.998	6.82756	1	0.007	blastocyst	LOC102135504
LOC102127124	0.704	1.25628	0.408	1.81242	0.607	0.295	TE	LOC102127124		HECTD3	0.966	1.387	0.932	2.00102	1	0.218	blastocyst	HECTD3		LOC102119787	0.979	2.69295	0.958	3.88511	1	0.097	blastocyst	LOC102119787		TRIM13	0.999	2.52472	0.998	3.6424	1	0.764	blastocyst	TRIM13
PECAM1	0.704	1.75417	0.408	2.53073	0.683	0.424	TE	PECAM1		TAF9B	0.965	1.54206	0.93	2.22472	0.963	0.116	blastocyst	TAF9B		PRSS12	0.979	1.02707	0.958	1.48176	0.979	0.039	blastocyst	PRSS12		CSNK1A1L	0.999	1.15579	0.998	1.66746	1	0.004	blastocyst	CSNK1A1L
RPIA	0.704	0.496621	0.408	0.716473	0.893	0.717	TE	RPIA		PPP1R13L	0.965	1.1187	0.93	1.61394	1	0.328	blastocyst	PPP1R13L		LOC102118214	0.979	2.67219	0.958	3.85516	1	0.058	blastocyst	LOC102118214		CD300LG	0.999	1.84849	0.998	2.66681	1	0.438	blastocyst	CD300LG
LIMA1	0.704	0.709954	0.408	1.02425	0.934	0.809	TE	LIMA1		DNAJB1	0.965	1.19071	0.93	1.71783	1	0.609	blastocyst	DNAJB1		MCL1	0.979	2.03415	0.958	2.93466	1	0.67	blastocyst	MCL1		LOC1021246581	0.999	3.12323	0.998	4.50587	1	0.512	blastocyst	LOC102124658
RPL39	0.703	0.375019	0.406	0.541038	0.999	1	TE	RPL39		C19H19orf52	0.965	1.46349	0.93	2.11137	1	0.852	blastocyst	C19H19orf52		C1H1orf56	0.979	2.06597	0.958	2.98056	1	0.055	blastocyst	C1H1orf56		LOC102130270	0.999	1.77973	0.998	2.56761	1	0.004	blastocyst	LOC102130270
PKP3	0.703	0.465299	0.406	0.671285	0.577	0.179	TE	PKP3		PNPO	0.965	1.25019	0.93	1.80365	1	0.372	blastocyst	PNPO		MTX1	0.979	1.52181	0.958	2.19551	1	0.304	blastocyst	MTX1		LOC102131430	0.999	3.28782	0.998	4.74332	1	0.045	blastocyst	LOC102131430
IDH3A	0.703	0.450504	0.406	0.649939	0.974	0.934	TE	IDH3A		MRPL45	0.965	1.10288	0.93	1.59112	1	0.252	blastocyst	MRPL45		LOC102115890	0.978	2.54225	0.956	3.66769	1	0.078	blastocyst	LOC102115890		LOC102134986	0.999	2.52882	0.998	3.64831	1	0.007	blastocyst	LOC102134986
NGLY1	0.703	0.418029	0.406	0.603089	0.862	0.595	TE	NGLY1		RPL37A	0.965	1.52891	0.93	2.20575	1	0.999	blastocyst	RPL37A		LOC102134986	0.978	2.14258	0.956	3.09109	1	0.052	blastocyst	LOC102134986		LOC102142262	0.999	2.34437	0.998	3.38222	1	0.007	blastocyst	LOC102142262
FGF1	0.702	0.678492	0.404	0.978857	0.52	0.118	TE	FGF1		LOC102121636	0.965	2.28311	0.93	3.29383	1	0.104	blastocyst	LOC102121636		TIMM8B	0.978	2.22458	0.956	3.20939	1	0.197	blastocyst	TIMM8B		LOC102147067	0.999	3.51784	0.998	5.07517	1	0.146	blastocyst	LOC102147067
CDC42SE1	0.702	0.423135	0.404	0.610455	0.808	0.507	TE	CDC42SE1		TMEM70	0.965	0.932474	0.93	1.34528	1	0.984	blastocyst	TMEM70		RPL41	0.978	1.04027	0.956	1.5008	1	1	blastocyst	RPL41		LOC102122191	0.999	2.41668	0.998	3.48653	1	0.007	blastocyst	LOC102122191
WNT3A	0.702	0.998725	0.404	1.44086	0.48	0.098	TE	WNT3A		NOA1	0.965	1.1048	0.93	1.59389	1	0.621	blastocyst	NOA1		LOC102117212	0.978	1.1337	0.956	1.63558	1	0.055	blastocyst	LOC102117212		TIMM8B	0.999	2.80719	0.998	4.04992	1	0.144	blastocyst	TIMM8B
M6PR	0.701	0.381098	0.402	0.549808	0.989	0.949	TE	M6PR		PRSS16	0.965	1.32528	0.93	1.91197	0.988	0.471	blastocyst	PRSS16		LOC102132836	0.978	2.55962	0.956	3.69275	1	0.246	blastocyst	LOC102132836		PIH1D2	0.999	2.54608	0.998	3.67322	1	0.026	blastocyst	PIH1D2
WWTR1	0.701	0.440564	0.402	0.6356	0.8	0.499	TE	WWTR1		MAD2L1BP	0.965	1.31784	0.93	1.90124	1	0.458	blastocyst	MAD2L1BP		LOC102127185	0.978	2.11814	0.956	3.05583	1	0.087	blastocyst	LOC102127185		LOC102123063	0.999	2.25088	0.998	3.24733	1	0.007	blastocyst	LOC102123063
POU5F1	0.987	3.17009	0.974	4.57347	0.993	0.331	EPI	POU5F1		LOC102130441	0.965	1.2558	0.93	1.81174	1	0.301	blastocyst	LOC102130441		LOC102116619	0.978	2.07111	0.956	2.98798	1	0.052	blastocyst	LOC102116619		EEF1G	0.999	1.9865	0.998	2.86591	1	0.847	blastocyst	EEF1G
IFITM1	0.976	2.90775	0.952	4.195	0.999	0.499	EPI	IFITM1		UMPS	0.965	0.989478	0.93	1.42751	1	0.873	blastocyst	UMPS		PNRC2	0.978	1.58517	0.956	2.28692	1	0.909	blastocyst	PNRC2		LOC1021459381	0.999	2.6177	0.998	3.77655	1	0.643	blastocyst	LOC102145938
DPPA5	0.95	3.74319	0.9	5.40029	0.957	0.324	EPI	DPPA5		LAGE3	0.964	1.17155	0.928	1.69018	1	0.983	blastocyst	LAGE3		TXNIP	0.978	1.80408	0.956	2.60273	1	0.479	blastocyst	TXNIP		SLC5A6	0.999	2.20944	0.998	3.18755	1	0.526	blastocyst	SLC5A6
KHDC3L	0.935	4.35948	0.87	6.2894	0.966	0.435	EPI	KHDC3L		YIPF2	0.964	1.39605	0.928	2.01407	1	0.197	blastocyst	YIPF2		ARHGDIA	0.977	1.72147	0.954	2.48355	1	0.887	blastocyst	ARHGDIA		RPS27A	0.999	2.77096	0.998	3.99765	1	0.997	blastocyst	RPS27A
LOC102145938	0.933	1.77452	0.866	2.5601	0.999	0.715	EPI	LOC102145938		LOC102131354	0.964	2.35579	0.928	3.39868	1	0.402	blastocyst	LOC102131354		LOC102130270	0.977	1.51407	0.954	2.18435	0.979	0.049	blastocyst	LOC102130270		LOC102121636	0.999	3.39908	0.998	4.90383	1	0.03	blastocyst	LOC102121636
SNRPN	0.932	1.98593	0.864	2.86509	0.982	0.555	EPI	SNRPN		KLF11	0.964	1.18159	0.928	1.70467	1	0.199	blastocyst	KLF11		ACAD8	0.977	1.22001	0.954	1.7601	1	0.068	blastocyst	ACAD8		LOC102114854	0.999	3.63043	0.998	5.2376	1	0.215	blastocyst	LOC102114854
DPPA4	0.93	2.22956	0.86	3.21658	0.923	0.28	EPI	DPPA4		CTDSP1	0.964	1.20948	0.928	1.74492	0.988	0.198	blastocyst	CTDSP1		LOC102144279	0.977	2.44088	0.954	3.52144	1	0.058	blastocyst	LOC102144279		LOC102122521	0.999	3.22239	0.998	4.64893	1	0.004	blastocyst	LOC102122521
CLDN6	0.928	1.45816	0.856	2.10368	0.978	0.438	EPI	CLDN6		LOC102140374	0.964	2.24532	0.928	3.23932	1	0.09	blastocyst	LOC102140374		LOC102144820	0.977	2.33761	0.954	3.37246	1	0.052	blastocyst	LOC102144820		LOC102140374	0.999	3.25744	0.998	4.69949	1	0.02	blastocyst	LOC102140374
LOC102142182	0.912	1.9559	0.824	2.82177	0.894	0.294	EPI	LOC102142182		LOC102126915	0.964	1.26552	0.928	1.82576	1	0.646	blastocyst	LOC102126915		LOC102143921	0.977	2.70291	0.954	3.89947	1	0.061	blastocyst	LOC102143921		LOC102144279	0.999	3.27881	0.998	4.73033	1	0.067	blastocyst	LOC102144279
ENO3	0.906	1.96794	0.812	2.83913	0.878	0.25	EPI	ENO3		VARS2	0.964	1.15257	0.928	1.66281	1	0.235	blastocyst	VARS2		LOC102115969	0.977	2.15279	0.954	3.10582	1	0.877	blastocyst	LOC102115969		LOC102143773	0.999	3.48332	0.998	5.02537	1	0.753	blastocyst	LOC102143773
CXADR	0.904	1.24145	0.808	1.79103	0.963	0.442	EPI	CXADR		CCNL2	0.964	1.40506	0.928	2.02707	1	0.478	blastocyst	CCNL2		RABGGTB	0.977	1.54164	0.954	2.22411	1	0.573	blastocyst	RABGGTB		LOC102129444	0.999	2.44927	0.998	3.53356	1	0.003	blastocyst	LOC102129444
PTPRZ1	0.903	2.17885	0.806	3.14342	0.822	0.035	EPI	PTPRZ1		LOC102122647	0.963	1.01599	0.926	1.46576	1	0.082	blastocyst	LOC102122647		LOC102116509	0.976	1.78479	0.952	2.57491	1	0.534	blastocyst	LOC102116509		GPD1	0.999	3.01397	0.998	4.34824	1	0.003	blastocyst	GPD1
LOC102146935	0.9	1.5493	0.8	2.23517	1	0.662	EPI	LOC102146935		TAX1BP3	0.963	1.31349	0.926	1.89497	1	0.914	blastocyst	TAX1BP3		SRSF2	0.976	1.04489	0.952	1.50745	1	1	blastocyst	SRSF2		LOC102146520	0.999	3.82336	0.998	5.51594	1	0.02	blastocyst	LOC102146520
BEX1	0.897	1.40661	0.794	2.02931	0.948	0.372	EPI	BEX1		LOC102138046	0.963	2.25641	0.926	3.2553	1	0.4	blastocyst	LOC102138046		LOC102138538	0.976	2.6716	0.952	3.85431	1	0.544	blastocyst	LOC102138538		DPPA3	0.999	2.87205	0.998	4.14349	1	0.127	blastocyst	DPPA3
PSIP1	0.897	1.40676	0.794	2.02952	0.992	0.891	EPI	PSIP1		MOCS3	0.963	1.29322	0.926	1.86572	1	0.293	blastocyst	MOCS3		CLP1	0.976	1.50886	0.952	2.17683	1	0.388	blastocyst	CLP1		LOC102114836	0.999	4.73198	0.998	6.8268	1	0.129	blastocyst	LOC102114836
IGFBP2	0.886	2.16377	0.772	3.12166	0.863	0.264	EPI	IGFBP2		LOC102116687	0.963	2.39328	0.926	3.45277	1	0.081	blastocyst	LOC102116687		LOC102125614	0.976	2.73919	0.952	3.95182	1	0.117	blastocyst	LOC102125614		LOC102128144	0.999	3.33031	0.998	4.80462	1	0.033	blastocyst	LOC102128144
GJA1	0.883	1.24673	0.766	1.79866	0.974	0.488	EPI	GJA1		ABHD11	0.963	1.51019	0.926	2.17875	1	0.825	blastocyst	ABHD11		MRFAP1	0.976	1.21756	0.952	1.75657	1	1	blastocyst	MRFAP1		UBE2C	0.999	2.56032	0.998	3.69376	1	0.178	blastocyst	UBE2C
LARP7	0.882	1.26267	0.764	1.82165	1	0.961	EPI	LARP7		LOC102136325	0.962	1.24003	0.924	1.78899	0.975	0.09	blastocyst	LOC102136325		POU5F1	0.976	1.71107	0.952	2.46856	1	0.563	blastocyst	POU5F1		LOC102133117	0.999	2.23496	0.998	3.22437	1	0.009	blastocyst	LOC102133117
MAD2L2	0.881	1.24417	0.762	1.79496	0.955	0.618	EPI	MAD2L2		RPS27A1	0.962	1.83643	0.924	2.64941	1	1	blastocyst	RPS27A		LOC102140101	0.976	2.68437	0.952	3.87272	1	0.081	blastocyst	LOC102140101		SMDT1	0.999	2.22363	0.998	3.20802	1	0.365	blastocyst	SMDT1
DNMT3B	0.879	1.67657	0.758	2.41878	0.95	0.547	EPI	DNMT3B		LOC102114854	0.962	2.23558	0.924	3.22526	1	0.349	blastocyst	LOC102114854		LOC102122647	0.975	1.15396	0.95	1.66481	0.979	0.049	blastocyst	LOC102122647		LOC102136025	0.999	4.18766	0.998	6.04152	1	0.003	blastocyst	LOC102136025
LIN28A	0.879	0.987465	0.758	1.42461	1	0.94	EPI	LIN28A		LOC102144279	0.962	2.19087	0.924	3.16075	1	0.11	blastocyst	LOC102144279		LOC102140116	0.975	2.39341	0.95	3.45296	1	0.049	blastocyst	LOC102140116		A4GALT	0.999	2.23788	0.998	3.22857	1	0.199	blastocyst	A4GALT
CXCL12	0.878	1.61001	0.756	2.32275	0.772	0.029	EPI	CXCL12		IMP3	0.962	1.30866	0.924	1.888	1	0.983	blastocyst	IMP3		THAP11	0.975	1.94136	0.95	2.8008	1	0.479	blastocyst	THAP11		LOC102118672	0.999	2.11406	0.998	3.04994	1	0.032	blastocyst	LOC102118672
DENR	0.876	1.39173	0.752	2.00785	1	0.988	EPI	DENR		PRSS12	0.962	0.965892	0.924	1.39349	1	0.123	blastocyst	PRSS12		ALG2	0.975	1.3141	0.95	1.89585	1	0.848	blastocyst	ALG2		LOC1021287741	0.999	3.05414	0.998	4.40619	1	0.971	blastocyst	LOC102128774
CD9	0.874	1.25345	0.748	1.80835	1	0.853	EPI	CD9		SLC35B2	0.962	1.56442	0.924	2.25699	0.988	0.265	blastocyst	SLC35B2		PCBP1	0.975	1.79431	0.95	2.58865	1	0.997	blastocyst	PCBP1		LOC102120061	0.999	2.10665	0.998	3.03926	1	0.131	blastocyst	LOC102120061
SEPHS1	0.871	1.37608	0.742	1.98527	0.998	0.947	EPI	SEPHS1		LOC102139111	0.962	2.30069	0.924	3.3192	1	0.297	blastocyst	LOC102139111		LOC102141572	0.975	2.46681	0.95	3.55885	1	0.1	blastocyst	LOC102141572		LOC102142027	0.999	3.31552	0.998	4.78329	1	0.014	blastocyst	LOC102142027
SSB	0.87	1.54475	0.74	2.22861	1	0.999	EPI	SSB		MPLKIP	0.962	1.28924	0.924	1.85998	1	0.864	blastocyst	MPLKIP		LOC102147135	0.975	1.24418	0.95	1.79497	1	0.987	blastocyst	LOC102147135		FOXH1	0.999	2.0913	0.998	3.01711	1	0.051	blastocyst	FOXH1
SLC2A3	0.867	1.08456	0.734	1.56469	0.999	0.787	EPI	SLC2A3		TAF13	0.962	1.29803	0.924	1.87266	1	0.446	blastocyst	TAF13		TWF1	0.975	1.29199	0.95	1.86394	1	0.725	blastocyst	TWF1		LOC102119787	0.999	3.77159	0.998	5.44125	1	0.115	blastocyst	LOC102119787
MSH2	0.86	1.11708	0.72	1.61161	0.97	0.683	EPI	MSH2		MSTO1	0.962	1.25531	0.924	1.81103	0.963	0.054	blastocyst	MSTO1		RNF114	0.975	1.31281	0.95	1.89399	1	0.359	blastocyst	RNF114		RPS20	0.999	2.88273	0.998	4.15891	1	0.983	blastocyst	RPS20
RBPMS2	0.859	0.975709	0.718	1.40765	0.937	0.554	EPI	RBPMS2		LOC102127958	0.961	1.6178	0.922	2.334	1	0.086	blastocyst	LOC102127958		LOC102128774	0.975	2.50595	0.95	3.61532	1	0.932	blastocyst	LOC102128774		LOC101865328	0.999	3.25174	0.998	4.69127	1	0.083	blastocyst	LOC101865328
HSBP1	0.858	0.626641	0.716	0.904051	1	0.997	EPI	HSBP1		KLF9	0.961	1.0036	0.922	1.44789	0.95	0.081	blastocyst	KLF9		CSNK2B	0.975	0.845766	0.95	1.22018	1	1	blastocyst	CSNK2B		MAX	0.999	2.35471	0.998	3.39713	1	0.22	blastocyst	MAX
UCHL1	0.857	1.36801	0.714	1.97362	0.789	0.103	EPI	UCHL1		CLP1	0.961	1.42417	0.922	2.05465	1	0.492	blastocyst	CLP1		SNRPC	0.975	1.31968	0.95	1.90389	1	0.388	blastocyst	SNRPC		LOC102116687	0.999	3.69016	0.998	5.32377	1	0.01	blastocyst	LOC102116687
PEBP1	0.856	0.974145	0.712	1.40539	1	0.98	EPI	PEBP1		RNF114	0.961	1.16952	0.922	1.68726	1	0.473	blastocyst	RNF114		KHDC1L	0.975	2.11781	0.95	3.05535	1	0.731	blastocyst	KHDC1L		LOC102146577	0.999	2.92387	0.998	4.21825	1	0.008	blastocyst	LOC102146577
ID1	0.856	1.71498	0.712	2.4742	0.933	0.51	EPI	ID1		PCNA	0.961	1.11486	0.922	1.6084	1	0.995	blastocyst	PCNA		LOC102138978	0.975	2.24755	0.95	3.24252	1	0.146	blastocyst	LOC102138978		MXD3	0.999	2.88018	0.998	4.15522	1	0.045	blastocyst	MXD3
LOC101866646	0.854	1.14145	0.708	1.64676	0.873	0.258	EPI	LOC101866646		LOC102121277	0.961	2.41821	0.922	3.48874	1	0.089	blastocyst	LOC102121277		LOC102131982	0.975	2.88995	0.95	4.16932	1	0.049	blastocyst	LOC102131982		HIGD2A	0.999	1.92903	0.998	2.783	1	0.934	blastocyst	HIGD2A
HMGB3	0.853	0.990173	0.706	1.42852	1	0.982	EPI	HMGB3		CUL7	0.961	1.14275	0.922	1.64864	1	0.14	blastocyst	CUL7		ACTA1	0.975	1.02589	0.95	1.48005	0.979	0.042	blastocyst	ACTA1		LOC102134374	0.999	4.31626	0.998	6.22705	1	0.621	blastocyst	LOC102134374
OLFM2	0.853	1.59438	0.706	2.30021	0.727	0.044	EPI	OLFM2		FAM220A	0.961	1.19092	0.922	1.71814	1	0.15	blastocyst	FAM220A		FAHD1	0.974	1.68709	0.948	2.43396	1	0.576	blastocyst	FAHD1		GM2A	0.999	2.75019	0.998	3.96768	1	0.158	blastocyst	GM2A
NME4	0.85	0.986803	0.7	1.42366	0.993	0.662	EPI	NME4		NDUFAF3	0.961	1.47243	0.922	2.12426	0.988	0.867	blastocyst	NDUFAF3		LOC102123193	0.974	1.44727	0.948	2.08797	1	0.049	blastocyst	LOC102123193		LOC102142638	0.999	2.68708	0.998	3.87664	1	0.005	blastocyst	LOC102142638
NANOG	0.85	2.11483	0.7	3.05105	0.718	0.042	EPI	NANOG		PSRC1	0.961	1.70846	0.922	2.46479	0.988	0.597	blastocyst	PSRC1		MOGAT2	0.974	1.90275	0.948	2.7451	0.979	0.065	blastocyst	MOGAT2		LOC102130773	0.999	2.61007	0.998	3.76554	1	0.137	blastocyst	LOC102130773
JARID2	0.85	1.21327	0.7	1.75038	0.946	0.619	EPI	JARID2		RNF113A	0.96	1.63959	0.92	2.36543	0.988	0.543	blastocyst	RNF113A		BET1L	0.974	1.79077	0.948	2.58353	1	0.058	blastocyst	BET1L		FAM173B	0.999	2.74319	0.998	3.95759	1	0.101	blastocyst	FAM173B
MPC2	0.849	1.21534	0.698	1.75337	0.977	0.761	EPI	MPC2		SLC35A2	0.96	1.17879	0.92	1.70064	1	0.423	blastocyst	SLC35A2		ATP6V1C2	0.974	1.44791	0.948	2.08889	1	0.107	blastocyst	ATP6V1C2		CLDN22	0.999	2.51332	0.998	3.62596	1	0.003	blastocyst	CLDN22
IGFBP4	0.847	1.3517	0.694	1.95009	0.749	0.096	EPI	IGFBP4		LOC102115890	0.96	2.25705	0.92	3.25624	1	0.104	blastocyst	LOC102115890		ABHD1	0.974	1.25415	0.948	1.80936	1	0.061	blastocyst	ABHD1		LOC102129216	0.999	3.66771	0.998	5.29139	1	0.111	blastocyst	LOC102129216
SERINC3	0.847	1.07682	0.694	1.55352	0.994	0.946	EPI	SERINC3		FAHD1	0.96	1.67123	0.92	2.41108	1	0.534	blastocyst	FAHD1		RPL37A	0.974	1.80598	0.948	2.60548	1	0.987	blastocyst	RPL37A		LOC102125879	0.999	2.27442	0.998	3.2813	1	0.098	blastocyst	LOC102125879
HELLS	0.846	1.22119	0.692	1.7618	0.989	0.952	EPI	HELLS		SOX15	0.96	2.16151	0.92	3.11839	0.963	0.323	blastocyst	SOX15		LOC102117707	0.974	1.55377	0.948	2.24162	1	0.074	blastocyst	LOC102117707		LOC102140788	0.999	4.57593	0.998	6.60167	1	0.039	blastocyst	LOC102140788
CASP3	0.844	1.0017	0.688	1.44515	0.942	0.644	EPI	CASP3		LOC102123193	0.96	1.39729	0.92	2.01586	0.988	0.067	blastocyst	LOC102123193		ENDOU	0.974	0.894088	0.948	1.2899	1	0.052	blastocyst	ENDOU		LOC102143921	0.999	3.89974	0.998	5.62613	1	0.009	blastocyst	LOC102143921
AK4	0.842	1.24926	0.684	1.8023	0.826	0.232	EPI	AK4		GTF3C4	0.96	1.10956	0.92	1.60075	1	0.35	blastocyst	GTF3C4		LOC102141485	0.974	2.68975	0.948	3.88049	1	0.055	blastocyst	LOC102141485		LOC102118214	0.999	3.47009	0.998	5.00628	1	0.007	blastocyst	LOC102118214
MFGE8	0.841	1.01838	0.682	1.46921	0.939	0.529	EPI	MFGE8		TMEM203	0.96	1.50724	0.92	2.17449	1	0.748	blastocyst	TMEM203		LOC102135073	0.974	2.09582	0.948	3.02363	1	1	blastocyst	LOC102135073		LOC102138871	0.999	3.18354	0.998	4.59288	1	0.794	blastocyst	LOC102138871
PDPN	0.841	1.05151	0.682	1.51701	0.831	0.25	EPI	PDPN		PCBP1	0.96	1.51569	0.92	2.18668	1	1	blastocyst	PCBP1		CLDN15	0.974	1.65642	0.948	2.38971	1	0.097	blastocyst	CLDN15		LOC102134176	0.999	3.36849	0.998	4.8597	1	0.01	blastocyst	LOC102134176
NAP1L1	0.84	0.788589	0.68	1.13769	1	0.988	EPI	NAP1L1		GAS2L1	0.96	1.36411	0.92	1.96799	0.975	0.313	blastocyst	GAS2L1		LOC102123081	0.974	2.66769	0.948	3.84867	1	0.33	blastocyst	LOC102123081		KHDC1L	0.999	3.828	0.998	5.52264	1	0.087	blastocyst	KHDC1L
FABP3	0.839	1.1897	0.678	1.71638	0.765	0.113	EPI	FABP3		LOC102127938	0.96	0.948884	0.92	1.36895	1	0.989	blastocyst	LOC102127938		ABHD15	0.973	1.01776	0.946	1.46832	1	0.049	blastocyst	ABHD15		LOC102125088	0.999	2.39415	0.998	3.45403	1	0.03	blastocyst	LOC102125088
MDK	0.838	0.811505	0.676	1.17075	1	0.923	EPI	MDK		NSUN5	0.96	1.15258	0.92	1.66282	1	0.709	blastocyst	NSUN5		IMP3	0.973	1.53805	0.946	2.21894	1	0.942	blastocyst	IMP3		LOC102140896	0.999	2.77209	0.998	3.99928	1	0.006	blastocyst	LOC102140896
MARCKSL1	0.837	1.00716	0.674	1.45302	1	0.916	EPI	MARCKSL1		FABP3	0.96	1.10945	0.92	1.6006	1	0.756	blastocyst	FABP3		CLDN22	0.973	2.26417	0.946	3.26651	1	0.049	blastocyst	CLDN22		LOC102129434	0.999	3.57452	0.998	5.15694	1	0.743	blastocyst	LOC102129434
TERF1	0.835	1.16134	0.67	1.67547	0.986	0.948	EPI	TERF1		JTB	0.96	0.925798	0.92	1.33564	1	0.992	blastocyst	JTB		LOC102139622	0.973	1.96392	0.946	2.83334	1	0.084	blastocyst	LOC102139622		SLC18B1	0.999	1.97062	0.998	2.843	1	0.043	blastocyst	SLC18B1
PKIG	0.833	1.12463	0.666	1.6225	0.976	0.713	EPI	PKIG		LOC102145093	0.96	2.21648	0.92	3.1977	1	0.112	blastocyst	LOC102145093		TBL2	0.973	1.33651	0.946	1.92818	1	0.32	blastocyst	TBL2		LOC102139622	0.999	2.43708	0.998	3.51597	1	0.039	blastocyst	LOC102139622
LGALS1	0.833	1.04181	0.666	1.50301	0.986	0.58	EPI	LGALS1		SLC25A11	0.959	1.08571	0.918	1.56634	1	0.937	blastocyst	SLC25A11		TUFM	0.972	0.974182	0.944	1.40545	1	0.997	blastocyst	TUFM		LOC102116619	0.999	2.52324	0.998	3.64027	1	0.006	blastocyst	LOC102116619
BOD1L1	0.833	1.33228	0.666	1.92207	0.994	0.947	EPI	BOD1L1		ZPR1	0.959	0.988615	0.918	1.42627	1	0.833	blastocyst	ZPR1		LOC102141410	0.972	2.547	0.944	3.67455	1	0.052	blastocyst	LOC102141410		LOC102123638	0.999	3.20496	0.998	4.62379	1	0.004	blastocyst	LOC102123638
ATPIF1	0.833	0.494322	0.666	0.713156	1	0.999	EPI	ATPIF1		EML6	0.959	0.824989	0.918	1.19021	1	0.081	blastocyst	EML6		CHERP	0.972	1.16899	0.944	1.6865	1	0.061	blastocyst	CHERP		LOC102138978	0.999	2.68497	0.998	3.87359	1	0.136	blastocyst	LOC102138978
LOC107126573	0.832	1.64822	0.664	2.37788	0.869	0.513	EPI	LOC107126573		TEX261	0.959	1.20141	0.918	1.73327	1	0.407	blastocyst	TEX261		C19H19orf52	0.972	1.46065	0.944	2.10727	1	0.832	blastocyst	C19H19orf52		LOC102140101	0.999	3.79045	0.998	5.46847	1	0.036	blastocyst	LOC102140101
ACOT7	0.832	0.977312	0.664	1.40996	0.921	0.59	EPI	ACOT7		LOC1021437731	0.959	1.99155	0.918	2.8732	1	0.806	blastocyst	LOC102143773		SLC37A4	0.972	1.65914	0.944	2.39363	1	0.084	blastocyst	SLC37A4		LOC102138601	0.999	2.13673	0.998	3.08265	1	0.526	blastocyst	LOC102138601
SFRP2	0.831	1.64231	0.662	2.36935	0.68	0.03	EPI	SFRP2		LOC102128774	0.959	2.20248	0.918	3.1775	1	0.977	blastocyst	LOC102128774		LOC102118619	0.972	1.69161	0.944	2.44047	1	0.744	blastocyst	LOC102118619		LOC102117828	0.999	3.77142	0.998	5.44101	1	0.107	blastocyst	LOC102117828
POLR2I	0.83	0.61176	0.66	0.882583	1	0.979	EPI	POLR2I		LOC102122063	0.959	1.79902	0.918	2.59543	0.988	0.684	blastocyst	LOC102122063		LOC102128144	0.972	2.44325	0.944	3.52487	1	0.123	blastocyst	LOC102128144		LOC102115969	0.999	2.40731	0.998	3.47301	1	0.8	blastocyst	LOC102115969
HDAC2	0.827	0.673904	0.654	0.972238	1	0.96	EPI	HDAC2		ATP6V1F	0.959	0.784467	0.918	1.13175	1	0.999	blastocyst	ATP6V1F		PCNA	0.972	1.48865	0.944	2.14767	1	0.932	blastocyst	PCNA		RPSA	0.999	1.42816	0.998	2.0604	1	0.993	blastocyst	RPSA
TDGF1	0.827	1.45227	0.654	2.09518	0.719	0.096	EPI	TDGF1		MSTO1.1	0.959	1.24061	0.918	1.78982	0.963	0.066	blastocyst	MSTO1.1		ABHD16A	0.972	1.17275	0.944	1.69191	1	0.379	blastocyst	ABHD16A		LOC102116845	0.999	2.84992	0.998	4.11156	1	0.004	blastocyst	LOC102116845
BNIP3	0.826	1.34752	0.652	1.94406	0.892	0.965	EPI	BNIP3		TMEM256	0.958	1.35253	0.916	1.95129	1	0.951	blastocyst	TMEM256		PRICKLE4	0.972	1.35907	0.944	1.96072	1	0.78	blastocyst	PRICKLE4		FABP3	0.999	2.89029	0.998	4.1698	1	0.046	blastocyst	FABP3
HMGA1	0.826	0.665216	0.652	0.959704	1	0.966	EPI	HMGA1		TMBIM1	0.958	1.09915	0.916	1.58574	1	0.526	blastocyst	TMBIM1		DHCR24	0.972	1.65649	0.944	2.38981	0.979	0.178	blastocyst	DHCR24		LOC102127559	0.999	2.37519	0.998	3.42667	1	0.02	blastocyst	LOC102127559
ISOC1	0.825	1.08584	0.65	1.56654	0.987	0.803	EPI	ISOC1		ENDOU	0.958	1.06371	0.916	1.5346	1	0.076	blastocyst	ENDOU		TAX1BP3	0.971	1.18183	0.942	1.70502	1	0.987	blastocyst	TAX1BP3		TACSTD2	0.999	2.85402	0.998	4.11748	1	0.19	blastocyst	TACSTD2
PNRC1	0.825	0.976301	0.65	1.40851	0.947	0.65	EPI	PNRC1		LOC102128144	0.958	2.22094	0.916	3.20414	1	0.11	blastocyst	LOC102128144		MRPL16	0.971	1.1096	0.942	1.60082	1	0.951	blastocyst	MRPL16		LOC102128098	0.999	3.04088	0.998	4.38706	1	0.017	blastocyst	LOC102128098
CBX1	0.824	0.747726	0.648	1.07874	1	0.98	EPI	CBX1		UBE2C	0.958	1.70562	0.916	2.46069	1	0.396	blastocyst	UBE2C		BEST1	0.971	1.60902	0.942	2.32132	1	0.165	blastocyst	BEST1		LOC102123072	0.999	3.98861	0.998	5.75435	1	0.007	blastocyst	LOC102123072
ZFP36L2	0.824	1.09346	0.648	1.57753	0.87	0.422	EPI	ZFP36L2		POLG	0.958	1.18709	0.916	1.71261	0.988	0.193	blastocyst	POLG		MRPL51	0.971	0.961877	0.942	1.38769	1	1	blastocyst	MRPL51		CA14	0.999	1.73812	0.998	2.50758	1	0.006	blastocyst	CA14
PMAIP1	0.822	1.28176	0.644	1.84919	0.729	0.14	EPI	PMAIP1		MRPL46	0.958	1.00225	0.916	1.44593	1	0.969	blastocyst	MRPL46		TYMP	0.971	1.4894	0.942	2.14874	1	0.223	blastocyst	TYMP		CERS2	0.999	1.9406	0.998	2.79969	1	0.647	blastocyst	CERS2
DPPA2	0.822	1.4828	0.644	2.13923	0.708	0.113	EPI	DPPA2		ZBTB9	0.958	1.61021	0.916	2.32304	0.988	0.229	blastocyst	ZBTB9		MRPL43	0.971	1.18569	0.942	1.71059	1	0.997	blastocyst	MRPL43		C1H1orf56	0.999	2.80447	0.998	4.04599	1	0.01	blastocyst	C1H1orf56
AP1S2	0.82	0.997624	0.64	1.43927	0.893	0.52	EPI	AP1S2		LOC1021415541	0.958	2.05303	0.916	2.9619	1	0.619	blastocyst	LOC102141554		LOC102135222	0.971	2.38823	0.942	3.44549	1	0.178	blastocyst	LOC102135222		LOC102137537	0.999	2.58963	0.998	3.73605	1	0.012	blastocyst	LOC102137537
DBN1	0.819	0.894705	0.638	1.29079	0.876	0.475	EPI	DBN1		FAM46B	0.958	1.26319	0.916	1.8224	0.988	0.214	blastocyst	FAM46B		MXD3	0.971	1.95851	0.942	2.82553	1	0.113	blastocyst	MXD3		MRPL24	0.999	2.45881	0.998	3.54731	1	0.193	blastocyst	MRPL24
POLR2G	0.818	0.59832	0.636	0.863194	1	0.984	EPI	POLR2G		MIEN1	0.957	1.47568	0.914	2.12895	1	0.96	blastocyst	MIEN1		LOC102140364	0.971	1.54727	0.942	2.23224	1	0.608	blastocyst	LOC102140364		H3F3A1	0.999	2.25351	0.998	3.25113	1	0.6	blastocyst	H3F3A
MCM3	0.817	0.739822	0.634	1.06734	0.996	0.88	EPI	MCM3		RPL23A	0.957	0.734036	0.914	1.05899	1	1	blastocyst	RPL23A		LOC102137537	0.971	1.95346	0.942	2.81824	1	0.068	blastocyst	LOC102137537		LOC102145093	0.999	3.34604	0.998	4.82731	1	0.021	blastocyst	LOC102145093
SLC7A3	0.816	1.48842	0.632	2.14734	0.652	0.025	EPI	SLC7A3		LOC1021246581	0.957	2.06783	0.914	2.98325	1	0.627	blastocyst	LOC102124658		LOC102126999	0.97	2.51293	0.94	3.62539	1	0.159	blastocyst	LOC102126999		LOC102134736	0.999	3.08312	0.998	4.448	1	0.284	blastocyst	LOC102134736
TUBA1A	0.815	1.09068	0.63	1.57352	0.886	0.622	EPI	TUBA1A		SLC37A4	0.957	1.34232	0.914	1.93656	1	0.091	blastocyst	SLC37A4		C20H16orf91	0.97	1.51894	0.94	2.19137	1	0.968	blastocyst	C20H16orf91		LOC102130517	0.999	3.77507	0.998	5.44627	1	0.058	blastocyst	LOC102130517
PARP1	0.815	0.794484	0.63	1.1462	0.997	0.918	EPI	PARP1		LOC102119761	0.957	2.08078	0.914	3.00193	0.975	0.067	blastocyst	LOC102119761		MRPL10	0.97	1.35662	0.94	1.95719	1	0.77	blastocyst	MRPL10		LOC102130997	0.998	2.69295	0.996	3.8851	1	0.005	blastocyst	LOC102130997
MTHFD1	0.813	0.761715	0.626	1.09892	0.973	0.757	EPI	MTHFD1		WDR55	0.957	0.995978	0.914	1.43689	1	0.724	blastocyst	WDR55		LOC102147078	0.97	1.22554	0.94	1.76807	0.979	0.107	blastocyst	LOC102147078		LOC102134569	0.998	3.92343	0.996	5.66031	1	0.03	blastocyst	LOC102134569
HINT2	0.812	0.930382	0.624	1.34226	0.984	0.808	EPI	HINT2		LOC102120395	0.957	1.5902	0.914	2.29418	1	0.992	blastocyst	LOC102120395		PGAM5	0.97	1.53481	0.94	2.21427	1	0.395	blastocyst	PGAM5		XKRX	0.998	0.843064	0.996	1.21628	1	0.003	blastocyst	XKRX
CSRP2	0.811	0.763043	0.622	1.10084	0.966	0.646	EPI	CSRP2		TUBB2A	0.957	1.52739	0.914	2.20356	1	0.518	blastocyst	TUBB2A		LOC102139709	0.97	2.49934	0.94	3.60578	1	0.065	blastocyst	LOC102139709		LOC102128296	0.998	4.16055	0.996	6.0024	1	0.491	blastocyst	LOC102128296
GTF2I	0.811	0.75658	0.622	1.09151	0.989	0.827	EPI	GTF2I		SMPDL3A	0.957	1.36103	0.914	1.96355	0.975	0.287	blastocyst	SMPDL3A		SLC35A4	0.97	1.67284	0.94	2.41339	1	0.362	blastocyst	SLC35A4		LOC102140116	0.998	2.96987	0.996	4.28461	1	0.013	blastocyst	LOC102140116
EMC4	0.809	1.48356	0.618	2.14033	0.988	0.906	EPI	EMC4		RPS271	0.957	2.16829	0.914	3.12818	1	0.92	blastocyst	RPS27		DAXX	0.97	1.3064	0.94	1.88474	1	0.848	blastocyst	DAXX		LOC102127751	0.998	1.70796	0.996	2.46407	1	0.671	blastocyst	LOC102127751
MDH1	0.808	0.576801	0.616	0.832147	1	0.997	EPI	MDH1		TMEM186	0.956	1.60975	0.912	2.32238	0.975	0.3	blastocyst	TMEM186		MRPL18	0.97	1.11728	0.94	1.6119	1	0.948	blastocyst	MRPL18		LOC102126999	0.998	3.10367	0.996	4.47765	1	0.343	blastocyst	LOC102126999
NPC2	0.808	0.670516	0.616	0.967349	1	0.957	EPI	NPC2		LOC102131360	0.956	1.41019	0.912	2.03447	1	0.265	blastocyst	LOC102131360		LOC102127559	0.97	2.04646	0.94	2.95242	1	0.058	blastocyst	LOC102127559		LOC102144646	0.998	4.15239	0.996	5.99064	1	0.044	blastocyst	LOC102144646
CRABP2	0.808	1.13598	0.616	1.63887	0.777	0.227	EPI	CRABP2		LOC102146981	0.956	1.25415	0.912	1.80936	1	0.134	blastocyst	LOC102146981		SHC1	0.97	1.54848	0.94	2.23399	1	0.162	blastocyst	SHC1		LOC102124437	0.998	3.99142	0.996	5.75841	1	0.006	blastocyst	LOC102124437
TUBB2B	0.807	1.43448	0.614	2.06952	0.689	0.121	EPI	TUBB2B		CLUH	0.956	1.21289	0.912	1.74983	1	0.426	blastocyst	CLUH		MIEN1	0.969	1.48545	0.938	2.14306	1	0.971	blastocyst	MIEN1		RPS15A1	0.998	2.00169	0.996	2.88783	1	0.916	blastocyst	RPS15A
L1TD1	0.807	1.50938	0.614	2.17758	0.885	0.767	EPI	L1TD1		TIMM10B	0.956	0.963011	0.912	1.38933	1	0.994	blastocyst	TIMM10B		LOC102124658	0.969	2.29055	0.938	3.30456	1	0.531	blastocyst	LOC102124658		LOC102121346	0.998	2.54818	0.996	3.67625	1	0.008	blastocyst	LOC102121346
SET	0.806	0.779866	0.612	1.12511	1	0.999	EPI	SET		BEST1	0.956	1.30552	0.912	1.88346	1	0.202	blastocyst	BEST1		ILK	0.969	1.58335	0.938	2.2843	1	0.165	blastocyst	ILK		LOC102141410	0.998	3.54742	0.996	5.11785	1	0.009	blastocyst	LOC102141410
CECR2	0.803	0.996648	0.606	1.43786	0.666	0.083	EPI	CECR2		ULK1	0.956	1.10482	0.912	1.59391	1	0.269	blastocyst	ULK1		EEF1G	0.969	1.59217	0.938	2.29701	1	0.803	blastocyst	EEF1G		LOC102140619	0.998	3.29636	0.996	4.75564	1	0.016	blastocyst	LOC102140619
COMMD6	0.801	0.613368	0.602	0.884903	0.998	0.984	EPI	COMMD6		BAG6	0.956	0.952173	0.912	1.3737	1	0.843	blastocyst	BAG6		RHOB	0.969	2.12013	0.938	3.05871	1	0.139	blastocyst	RHOB		LOC102133631	0.998	2.47028	0.996	3.56387	1	0.237	blastocyst	LOC102133631
HACD1	0.801	1.18814	0.602	1.71413	0.661	0.094	EPI	HACD1		EGFL8	0.956	1.51035	0.912	2.17897	1	0.172	blastocyst	EGFL8		LOC102147164	0.969	1.55456	0.938	2.24276	1	0.081	blastocyst	LOC102147164		LOC102144746	0.998	3.1544	0.996	4.55084	1	0.011	blastocyst	LOC102144746
F11R	0.801	0.689859	0.602	0.995257	0.992	0.92	EPI	F11R		RPS18	0.956	0.679062	0.912	0.979679	1	1	blastocyst	RPS18		LOC102145055	0.969	1.36533	0.938	1.96976	1	0.848	blastocyst	LOC102145055		LOC102131354	0.998	3.44162	0.996	4.96521	1	0.544	blastocyst	LOC102131354
PAFAH1B3	0.8	0.620169	0.6	0.894715	0.999	0.952	EPI	PAFAH1B3		QARS	0.956	0.862299	0.912	1.24403	1	0.976	blastocyst	QARS		RFC5	0.969	1.2756	0.938	1.84031	1	0.246	blastocyst	RFC5		LOC102120841	0.998	2.42489	0.996	3.49837	1	0.007	blastocyst	LOC102120841
THYN1	0.8	0.680695	0.6	0.982036	0.988	0.88	EPI	THYN1		RNF187	0.956	0.900388	0.912	1.29899	1	0.952	blastocyst	RNF187		LOC102116687	0.969	2.59408	0.938	3.74246	1	0.052	blastocyst	LOC102116687		LOC102142164	0.998	2.7073	0.996	3.9058	1	0.02	blastocyst	LOC102142164
MSH6	0.8	0.799931	0.6	1.15406	0.994	0.858	EPI	MSH6		E2F4	0.955	1.09268	0.91	1.57641	1	0.799	blastocyst	E2F4		PHYKPL	0.969	1.82495	0.938	2.63284	1	0.117	blastocyst	PHYKPL		MIEN1	0.998	1.61036	0.996	2.32326	1	0.98	blastocyst	MIEN1
HAS2	0.8	1.27049	0.6	1.83293	0.828	0.331	EPI	HAS2		ATP6V0C	0.955	0.95951	0.91	1.38428	1	1	blastocyst	ATP6V0C		LOC102120395	0.969	1.85139	0.938	2.67099	1	0.861	blastocyst	LOC102120395		LOC102131576	0.998	3.23171	0.996	4.66237	1	0.203	blastocyst	LOC102131576
ETV4	0.799	1.05563	0.598	1.52295	0.758	0.284	EPI	ETV4		LOC102144746	0.955	2.20539	0.91	3.18171	1	0.084	blastocyst	LOC102144746		LOC102125197	0.968	1.31681	0.936	1.89975	1	0.99	blastocyst	LOC102125197		LOC102137032	0.998	2.82521	0.996	4.07592	1	0.008	blastocyst	LOC102137032
SEMA6A	0.799	0.844442	0.598	1.21827	0.905	0.536	EPI	SEMA6A		PHF23	0.955	1.23977	0.91	1.78861	1	0.665	blastocyst	PHF23		LOC102143207	0.968	2.27666	0.936	3.28453	1	0.165	blastocyst	LOC102143207		LOC102134263	0.998	3.88054	0.996	5.59844	1	0.029	blastocyst	LOC102134263
PSMB4	0.799	0.5827	0.598	0.840659	1	0.997	EPI	PSMB4		EIF1AD	0.955	1.30104	0.91	1.877	0.988	0.526	blastocyst	EIF1AD		LOC102140385	0.968	2.14113	0.936	3.089	1	0.049	blastocyst	LOC102140385		LOC102121435	0.998	3.60461	0.996	5.20035	1	0.019	blastocyst	LOC102121435
PTMA	0.798	0.65095	0.596	0.939122	1	0.993	EPI	PTMA		MAT2A	0.955	1.17425	0.91	1.69408	1	0.943	blastocyst	MAT2A		LOC102115828	0.968	2.59343	0.936	3.74154	1	0.123	blastocyst	LOC102115828		UBB1	0.998	1.93844	0.996	2.79658	1	0.998	blastocyst	UBB
CCND2	0.798	1.21369	0.596	1.75099	0.667	0.076	EPI	CCND2		LOC102142177	0.955	1.45517	0.91	2.09937	1	0.129	blastocyst	LOC102142177		RPL71	0.968	1.08891	0.936	1.57097	1	1	blastocyst	RPL7		RILP	0.998	2.32878	0.996	3.35971	1	0.01	blastocyst	RILP
ENAH	0.798	0.779728	0.596	1.12491	0.969	0.741	EPI	ENAH		CLDN22	0.955	1.86805	0.91	2.69502	0.963	0.066	blastocyst	CLDN22		PRMT5	0.968	1.30048	0.936	1.87619	1	0.566	blastocyst	PRMT5		LOC102123704	0.998	2.13266	0.996	3.07678	1	0.006	blastocyst	LOC102123704
RCC2	0.797	0.724427	0.594	1.04513	0.997	0.889	EPI	RCC2		UTP3	0.955	1.61961	0.91	2.33661	1	0.489	blastocyst	UTP3		B2M	0.968	1.84645	0.936	2.66386	1	0.45	blastocyst	B2M		LOC102138046	0.998	2.837	0.996	4.09293	1	0.393	blastocyst	LOC102138046
LOC102146461	0.796	1.07874	0.592	1.5563	0.652	0.091	EPI	LOC102146461		PPIA	0.955	1.47088	0.91	2.12203	1	0.908	blastocyst	PPIA		LOC102128841	0.968	2.4588	0.936	3.54729	1	0.078	blastocyst	LOC102128841		LOC102145832	0.998	3.13815	0.996	4.52739	1	0.014	blastocyst	LOC102145832
FBXO2	0.796	1.12925	0.592	1.62916	0.644	0.073	EPI	FBXO2		ABHD15	0.954	1.08276	0.908	1.56209	1	0.076	blastocyst	ABHD15		LOC102122430	0.968	1.57533	0.936	2.27272	0.979	0.045	blastocyst	LOC102122430		LOC102138538	0.998	3.88611	0.996	5.60647	1	0.635	blastocyst	LOC102138538
VRTN	0.795	0.888968	0.59	1.28251	0.646	0.076	EPI	VRTN		CIAO1	0.954	1.02763	0.908	1.48255	1	0.878	blastocyst	CIAO1		LOC102117143	0.968	1.84012	0.936	2.65473	1	0.071	blastocyst	LOC102117143		SLC37A4	0.998	1.62702	0.996	2.34729	1	0.015	blastocyst	SLC37A4
SERINC5	0.794	0.999368	0.588	1.44178	0.854	0.528	EPI	SERINC5		MRPL43	0.954	1.08415	0.908	1.5641	1	0.997	blastocyst	MRPL43		LOC102129434	0.968	2.38613	0.936	3.44245	1	0.693	blastocyst	LOC102129434		ILK	0.998	1.90925	0.996	2.75446	1	0.116	blastocyst	ILK
STMN1	0.794	0.610121	0.588	0.880218	0.997	0.982	EPI	STMN1		LOC102115828	0.954	2.32356	0.908	3.35219	1	0.177	blastocyst	LOC102115828		LOC102144646	0.967	2.64787	0.934	3.82008	1	0.078	blastocyst	LOC102144646		LOC102141866	0.998	3.32669	0.996	4.79939	1	0.008	blastocyst	LOC102141866
PRDX1	0.794	0.429472	0.588	0.619597	1	0.998	EPI	PRDX1		SLC35A4	0.954	1.53371	0.908	2.21267	1	0.351	blastocyst	SLC35A4		RPS15A	0.967	1.6728	0.934	2.41334	1	0.913	blastocyst	RPS15A		BEST1	0.998	2.21663	0.996	3.19792	1	0.141	blastocyst	BEST1
KIF5C	0.792	1.04623	0.584	1.5094	0.613	0.04	EPI	KIF5C		PYURF	0.954	1.86208	0.908	2.68641	0.988	0.073	blastocyst	PYURF		LOC102146894	0.967	2.42158	0.934	3.49361	1	0.055	blastocyst	LOC102146894		LOC1021469351	0.998	3.03342	0.996	4.37629	1	0.572	blastocyst	LOC102146935
GABRB3	0.792	0.96381	0.584	1.39048	0.595	0.013	EPI	GABRB3		PRPF38A	0.954	0.978709	0.908	1.41198	1	0.715	blastocyst	PRPF38A		BECN1	0.967	1.30613	0.934	1.88435	1	0.139	blastocyst	BECN1		IFITM11	0.998	3.55235	0.996	5.12496	1	0.428	blastocyst	IFITM1
HLTF	0.792	0.818656	0.584	1.18107	0.815	0.45	EPI	HLTF		PRPS1	0.953	1.30494	0.906	1.88263	1	0.508	blastocyst	PRPS1		LOC102131576	0.967	2.33085	0.934	3.36271	1	0.301	blastocyst	LOC102131576		BET1L	0.998	1.91613	0.996	2.7644	1	0.06	blastocyst	BET1L
CRLF1	0.791	1.09141	0.582	1.57457	0.655	0.121	EPI	CRLF1		LOC102126999	0.953	2.24015	0.906	3.23185	1	0.436	blastocyst	LOC102126999		LOC102137032	0.967	2.13485	0.934	3.07993	1	0.049	blastocyst	LOC102137032		LOC101925708	0.998	1.73226	0.996	2.49912	1	0.012	blastocyst	LOC101925708
MLF1	0.79	1.12946	0.58	1.62947	0.71	0.235	EPI	MLF1		ESRP2	0.953	1.45215	0.906	2.09501	0.988	0.252	blastocyst	ESRP2		TMEM214	0.967	1.48433	0.934	2.14143	1	0.408	blastocyst	TMEM214		PCBP1	0.998	1.86325	0.996	2.68811	1	1	blastocyst	PCBP1
HYPK	0.789	0.476429	0.578	0.687342	1	0.997	EPI	HYPK		PHOSPHO1	0.953	1.43914	0.906	2.07623	0.95	0.128	blastocyst	PHOSPHO1		LOC102118014	0.967	2.53417	0.934	3.65604	1	0.052	blastocyst	LOC102118014		LOC102147164	0.998	1.94349	0.996	2.80386	1	0.041	blastocyst	LOC102147164
ADH5	0.789	0.602197	0.578	0.868787	0.999	0.974	EPI	ADH5		BET1L	0.953	1.57417	0.906	2.27104	0.975	0.087	blastocyst	BET1L		LOC102124199	0.967	2.56752	0.934	3.70415	1	0.162	blastocyst	LOC102124199		LOC102122786	0.998	2.92745	0.996	4.22341	1	0.53	blastocyst	LOC102122786
UTF1	0.788	2.51552	0.576	3.62912	0.588	0.024	EPI	UTF1		LOC102133226	0.953	1.31028	0.906	1.89033	0.975	0.195	blastocyst	LOC102133226		POM121L2	0.967	1.67194	0.934	2.41209	1	0.049	blastocyst	POM121L2		LOC102146804	0.998	1.0869	0.996	1.56806	1	0.009	blastocyst	LOC102146804
SPP1	0.788	2.06223	0.576	2.97516	0.713	0.237	EPI	SPP1		CHMP4A	0.953	1.15596	0.906	1.6677	1	0.698	blastocyst	CHMP4A		RPP21	0.967	1.06743	0.934	1.53997	1	0.977	blastocyst	RPP21		LOC102132032	0.998	2.55814	0.996	3.69062	1	0.012	blastocyst	LOC102132032
CUTA	0.788	0.778875	0.576	1.12368	0.988	0.877	EPI	CUTA		LOC102116619	0.953	1.75613	0.906	2.53356	1	0.078	blastocyst	LOC102116619		C4H6orf120	0.967	1.67315	0.934	2.41385	1	0.515	blastocyst	C4H6orf120		LOC102140385	0.998	2.75482	0.996	3.97437	1	0.003	blastocyst	LOC102140385
LOC102141626	0.788	1.26926	0.576	1.83115	0.915	0.699	EPI	LOC102141626		OPN1SW	0.953	1.94543	0.906	2.80666	1	0.073	blastocyst	OPN1SW		LOC102128098	0.967	2.28807	0.934	3.30098	0.979	0.049	blastocyst	LOC102128098		LOC102125614	0.998	3.98834	0.996	5.75396	1	0.091	blastocyst	LOC102125614
LOC102125892	0.788	0.610053	0.576	0.880121	1	0.977	EPI	LOC102125892		LOC1021405941	0.953	1.80223	0.906	2.60006	1	0.319	blastocyst	LOC102140594		TAF13	0.967	1.35015	0.934	1.94786	1	0.382	blastocyst	TAF13		LOC102132017	0.998	3.32254	0.996	4.79341	1	0.014	blastocyst	LOC102132017
GINS2	0.786	0.674983	0.572	0.973795	0.958	0.743	EPI	GINS2		RAP2B	0.953	1.12225	0.906	1.61907	1	0.895	blastocyst	RAP2B		RPS27	0.967	2.46663	0.934	3.5586	1	0.861	blastocyst	RPS27		LOC102141572	0.998	3.15326	0.996	4.54919	1	0.056	blastocyst	LOC102141572
WASF3	0.786	0.862969	0.572	1.245	0.707	0.195	EPI	WASF3		LOC102116449	0.953	2.25919	0.906	3.25932	1	0.097	blastocyst	LOC102116449		OTUD6A	0.966	1.31077	0.932	1.89104	1	0.23	blastocyst	OTUD6A		LOC102147135	0.998	1.3053	0.996	1.88316	1	0.987	blastocyst	LOC102147135
CBS	0.786	0.771684	0.572	1.1133	0.918	0.641	EPI	CBS		LOC102116834	0.953	0.949606	0.906	1.36999	0.95	0.075	blastocyst	LOC102116834		COG8	0.966	1.41159	0.932	2.0365	1	0.065	blastocyst	COG8		DUSP6	0.998	2.60544	0.996	3.75886	1	0.101	blastocyst	DUSP6
NES	0.786	0.898934	0.572	1.29689	0.657	0.091	EPI	NES		KTI12	0.953	1.53882	0.906	2.22004	0.975	0.313	blastocyst	KTI12		LOC102124437	0.966	2.55921	0.932	3.69217	1	0.058	blastocyst	LOC102124437		GRIP2	0.998	0.982238	0.996	1.41707	1	0.005	blastocyst	GRIP2
FUOM	0.785	0.750481	0.57	1.08272	0.93	0.66	EPI	FUOM		LOC102141421	0.952	1.87094	0.904	2.6992	0.988	0.334	blastocyst	LOC102141421		LOC102140619	0.966	2.44211	0.932	3.52322	1	0.068	blastocyst	LOC102140619		LDHB	0.998	2.02951	0.996	2.92797	1	0.486	blastocyst	LDHB
LOC102144965	0.784	1.17903	0.568	1.70099	0.687	0.154	EPI	LOC102144965		LOC102143228	0.952	1.80324	0.904	2.60153	1	0.212	blastocyst	LOC102143228		LOC102140374	0.966	2.36184	0.932	3.40741	1	0.052	blastocyst	LOC102140374		LOC102118065	0.998	3.67861	0.996	5.30711	1	0.018	blastocyst	LOC102118065
SOX2	0.784	1.81111	0.568	2.61287	0.584	0.026	EPI	SOX2		CTSL	0.952	1.21157	0.904	1.74792	1	0.911	blastocyst	CTSL		LOC102133117	0.966	1.71702	0.932	2.47714	1	0.065	blastocyst	LOC102133117		LOC102122868	0.998	4.51841	0.996	6.51869	1	0.012	blastocyst	LOC102122868
TMSB15A	0.783	1.13957	0.566	1.64405	0.643	0.097	EPI	TMSB15A		LOC102123063	0.952	1.76255	0.904	2.54282	1	0.079	blastocyst	LOC102123063		KDELR3	0.966	1.31317	0.932	1.8945	1	0.861	blastocyst	KDELR3		ZWINT	0.998	1.87703	0.996	2.70799	1	0.724	blastocyst	ZWINT
GSTM3	0.783	0.96169	0.566	1.38743	0.656	0.107	EPI	GSTM3		ACO2	0.952	0.979986	0.904	1.41382	1	0.23	blastocyst	ACO2		LOC102137775	0.966	2.29781	0.932	3.31503	1	0.718	blastocyst	LOC102137775		LOC102139709	0.998	3.34345	0.996	4.82358	1	0.01	blastocyst	LOC102139709
G3BP2	0.782	0.703346	0.564	1.01471	0.997	0.934	EPI	G3BP2		LOC102137775	0.952	2.09983	0.904	3.02941	1	0.764	blastocyst	LOC102137775		RPS18	0.966	0.869171	0.932	1.25395	1	1	blastocyst	RPS18		FAM84B	0.998	2.51282	0.996	3.62523	1	0.373	blastocyst	FAM84B
USP28	0.781	0.928045	0.562	1.33889	0.724	0.308	EPI	USP28		MEPCE	0.952	1.41687	0.904	2.04411	1	0.483	blastocyst	MEPCE		FAM220A	0.966	1.22184	0.932	1.76274	1	0.12	blastocyst	FAM220A		LOC102115828	0.998	3.64913	0.996	5.26458	1	0.153	blastocyst	LOC102115828
DNMT3A	0.781	0.817471	0.562	1.17936	0.907	0.636	EPI	DNMT3A		POLR2H	0.952	0.777728	0.904	1.12202	1	0.993	blastocyst	POLR2H		IMPDH2	0.966	1.08302	0.932	1.56247	1	0.981	blastocyst	IMPDH2		LOC102132836	0.998	3.03166	0.996	4.37375	1	0.472	blastocyst	LOC102132836
SH3BGRL2	0.781	0.573993	0.562	0.828097	0.869	0.45	EPI	SH3BGRL2		RILP	0.951	1.85911	0.902	2.68213	1	0.08	blastocyst	RILP		LOC102140594	0.966	1.89923	0.932	2.74002	1	0.201	blastocyst	LOC102140594		LOC102130015	0.998	3.2944	0.996	4.75282	1	0.017	blastocyst	LOC102130015
MKRN1	0.781	1.05597	0.562	1.52344	0.968	0.859	EPI	MKRN1		TMEM126B	0.951	1.0876	0.902	1.56907	1	0.663	blastocyst	TMEM126B		LOC102116449	0.966	2.52617	0.932	3.64449	1	0.061	blastocyst	LOC102116449		LOC102127185	0.998	2.31931	0.996	3.34606	1	0.047	blastocyst	LOC102127185
TRIP6	0.781	0.975121	0.562	1.4068	0.648	0.109	EPI	TRIP6		SRXN1	0.951	1.70133	0.902	2.45449	0.963	0.2	blastocyst	SRXN1		RNF113A	0.965	1.79429	0.93	2.58861	1	0.414	blastocyst	RNF113A		CTSB1	0.998	2.79362	0.996	4.03035	1	0.607	blastocyst	CTSB
KLK8	0.78	0.838405	0.56	1.20956	0.675	0.125	EPI	KLK8		RNF5	0.951	1.10139	0.902	1.58897	1	0.958	blastocyst	RNF5		LOC102136325	0.965	1.18961	0.93	1.71625	1	0.074	blastocyst	LOC102136325		LOC102118014	0.998	3.48797	0.996	5.03208	1	0.004	blastocyst	LOC102118014
WNT5B	0.78	1.23127	0.56	1.77634	0.593	0.051	EPI	WNT5B		LRRC47	0.951	0.951359	0.902	1.37252	1	0.731	blastocyst	LRRC47		NLRP12	0.965	0.941209	0.93	1.35788	0.958	0.032	blastocyst	NLRP12		LOC102120655	0.998	3.48053	0.996	5.02134	1	0.016	blastocyst	LOC102120655
PCBD1	0.78	0.695365	0.56	1.0032	0.993	0.858	EPI	PCBD1		CERS2	0.951	1.08726	0.902	1.56858	1	0.706	blastocyst	CERS2		LOC102127958	0.965	1.522	0.93	2.19578	1	0.078	blastocyst	LOC102127958		LOC102124883	0.998	1.38503	0.996	1.99817	1	0.99	blastocyst	LOC102124883
ZSCAN10	0.779	0.994778	0.558	1.43516	0.612	0.083	EPI	ZSCAN10		GLMP	0.951	1.31878	0.902	1.90259	1	0.509	blastocyst	GLMP		TOR1B	0.965	1.38649	0.93	2.00029	0.979	0.094	blastocyst	TOR1B		LOC102135222	0.998	3.04767	0.996	4.39685	1	0.19	blastocyst	LOC102135222
CMBL	0.779	1.10827	0.558	1.59889	0.824	0.522	EPI	CMBL		PKMYT1	0.95	1.16444	0.9	1.67993	1	0.288	blastocyst	PKMYT1		SLC5A6	0.965	1.32597	0.93	1.91297	1	0.696	blastocyst	SLC5A6		LOC102141485	0.998	3.88984	0.996	5.61185	1	0.016	blastocyst	LOC102141485
ARL4A	0.779	1.02847	0.558	1.48376	0.682	0.176	EPI	ARL4A		JMJD8	0.95	1.59721	0.9	2.30429	1	0.561	blastocyst	JMJD8		KLF10	0.965	1.65837	0.93	2.39253	1	0.265	blastocyst	KLF10		LOC102144820	0.998	2.89662	0.996	4.17894	1	0.007	blastocyst	LOC102144820
UCP2	0.776	0.864703	0.552	1.2475	0.634	0.097	EPI	UCP2		LOC102131576	0.95	2.12521	0.9	3.06603	1	0.344	blastocyst	LOC102131576		LOC102139111	0.965	2.47886	0.93	3.57623	1	0.227	blastocyst	LOC102139111		PHYKPL	0.998	2.17944	0.996	3.14426	1	0.092	blastocyst	PHYKPL
MYBL2	0.776	0.704114	0.552	1.01582	0.903	0.621	EPI	MYBL2		TMEM95	0.95	0.903131	0.9	1.30294	1	0.077	blastocyst	TMEM95		LOC102141554	0.965	2.03	0.93	2.92867	1	0.793	blastocyst	LOC102141554		LOC102137775	0.998	2.84732	0.996	4.10782	1	0.76	blastocyst	LOC102137775
PGRMC1	0.774	0.863691	0.548	1.24604	0.907	0.66	EPI	PGRMC1		ACAD8	0.95	1.22786	0.9	1.77143	1	0.18	blastocyst	ACAD8		IFT22	0.965	1.13536	0.93	1.63798	1	0.731	blastocyst	IFT22		LOC102128841	0.998	3.29227	0.996	4.74975	1	0.034	blastocyst	LOC102128841
AKIRIN1	0.774	0.620856	0.548	0.895705	0.994	0.93	EPI	AKIRIN1		LOC102117707	0.95	1.44684	0.9	2.08735	1	0.137	blastocyst	LOC102117707		LOC102114946	0.965	1.63012	0.93	2.35176	1	1	blastocyst	LOC102114946		DND1	0.998	2.07667	0.996	2.996	1	0.061	blastocyst	DND1
DENND1C	0.771	0.831018	0.542	1.19891	0.968	0.85	EPI	DENND1C		SALL4	0.95	1.15435	0.9	1.66538	1	0.697	blastocyst	SALL4		HECTD3	0.965	1.46504	0.93	2.11361	1	0.32	blastocyst	HECTD3		LOC102141717	0.998	4.15267	0.996	5.99103	1	0.005	blastocyst	LOC102141717
TOP2A	0.768	0.951575	0.536	1.37283	0.992	0.839	EPI	TOP2A		C10H20orf24	0.95	0.897068	0.9	1.2942	1	0.997	blastocyst	C10H20orf24		ATP5F1	0.965	1.10162	0.93	1.5893	1	0.942	blastocyst	ATP5F1		LOC102119755	0.998	2.21509	0.996	3.1957	1	0.032	blastocyst	LOC102119755
SAT2	0.767	0.992127	0.534	1.43134	0.621	0.117	EPI	SAT2		LOC102132133	0.95	2.21922	0.9	3.20165	1	0.094	blastocyst	LOC102132133		LOC102143171	0.965	2.51922	0.93	3.63446	1	0.155	blastocyst	LOC102143171		LOC102138519	0.998	2.04267	0.996	2.94695	1	0.003	blastocyst	LOC102138519
GRAMD1A	0.765	0.827052	0.53	1.19318	0.781	0.45	EPI	GRAMD1A		BMI1	0.95	1.10893	0.9	1.59985	0.975	0.319	blastocyst	BMI1		ZNF281	0.965	1.16899	0.93	1.6865	1	0.916	blastocyst	ZNF281		LOC102124199	0.998	3.98009	0.996	5.74206	1	0.021	blastocyst	LOC102124199
SLC25A39	0.765	0.611328	0.53	0.88196	0.997	0.938	EPI	SLC25A39		LOC102141029	0.95	2.2751	0.9	3.28228	1	0.235	blastocyst	LOC102141029		KHSRP	0.964	1.15792	0.928	1.67052	1	0.725	blastocyst	KHSRP		LOC102121277	0.998	3.90856	0.996	5.63886	1	0.021	blastocyst	LOC102121277
NOL12	0.765	0.690585	0.53	0.996304	0.919	0.74	EPI	NOL12		LOC102142587	0.95	0.883185	0.9	1.27417	0.95	0.064	blastocyst	LOC102142587		DUSP3	0.964	1.3939	0.928	2.01097	1	0.333	blastocyst	DUSP3		LOC1021350731	0.998	2.38531	0.996	3.44127	1	1	blastocyst	LOC102135073
CTBP2	0.765	0.694974	0.53	1.00264	0.918	0.709	EPI	CTBP2		THAP11	0.949	1.57703	0.898	2.27518	1	0.737	blastocyst	THAP11		SPR	0.964	1.45668	0.928	2.10154	1	0.498	blastocyst	SPR		LOC102122149	0.998	3.05976	0.996	4.4143	1	0.377	blastocyst	LOC102122149
CLNS1A	0.764	0.477919	0.528	0.689491	1	0.968	EPI	CLNS1A		LOC102140619	0.949	2.20944	0.898	3.18755	1	0.09	blastocyst	LOC102140619		LOC102132032	0.964	2.05742	0.928	2.96823	1	0.049	blastocyst	LOC102132032		LOC102122430	0.998	1.66467	0.996	2.40162	1	0.004	blastocyst	LOC102122430
BCKDK	0.763	0.597034	0.526	0.861337	0.969	0.832	EPI	BCKDK		CSNK1A1L	0.949	0.889303	0.898	1.28299	0.95	0.065	blastocyst	CSNK1A1L		CTSB	0.964	1.32878	0.928	1.91702	1	0.916	blastocyst	CTSB		MRFAP1	0.998	1.26308	0.996	1.82224	1	0.993	blastocyst	MRFAP1
DND1	0.763	1.04117	0.526	1.50208	0.587	0.074	EPI	DND1		MRPS7	0.949	0.873278	0.898	1.25987	1	0.96	blastocyst	MRPS7		RDH11	0.964	1.14528	0.928	1.65228	1	0.57	blastocyst	RDH11		SH3TC1	0.998	2.0672	0.996	2.98234	1	0.019	blastocyst	SH3TC1
LIMD2	0.762	0.750298	0.524	1.08245	0.665	0.147	EPI	LIMD2		CD300LG	0.949	1.41386	0.898	2.03977	1	0.432	blastocyst	CD300LG		PANK3	0.964	1.2909	0.928	1.86237	1	0.689	blastocyst	PANK3		POM121L2	0.998	2.11487	0.996	3.05111	1	0.003	blastocyst	POM121L2
ABCD2	0.762	1.67123	0.524	2.41108	0.889	0.94	EPI	ABCD2		TOR1B	0.949	1.31017	0.898	1.89018	0.963	0.161	blastocyst	TOR1B		DND1	0.964	1.61281	0.928	2.3268	1	0.165	blastocyst	DND1		LOC102117143	0.998	2.70816	0.996	3.90705	1	0.153	blastocyst	LOC102117143
USP44	0.761	1.15882	0.522	1.67182	0.547	0.04	EPI	USP44		NEU1	0.949	1.43998	0.898	2.07746	0.975	0.435	blastocyst	NEU1		LOC102132614	0.964	2.37542	0.928	3.427	1	0.049	blastocyst	LOC102132614		EGFL8	0.998	2.00215	0.996	2.88849	1	0.04	blastocyst	EGFL8
GSTM5	0.761	0.950656	0.522	1.37151	0.947	0.683	EPI	GSTM5		TBCC	0.949	1.40279	0.898	2.0238	0.988	0.739	blastocyst	TBCC		NUDT17	0.964	1.55041	0.928	2.23677	1	0.071	blastocyst	NUDT17		RNF5	0.998	1.57474	0.996	2.27187	1	0.916	blastocyst	RNF5
ANP32A	0.76	0.640126	0.52	0.923506	0.996	0.963	EPI	ANP32A		LOC102116509	0.948	1.31456	0.896	1.89651	1	0.731	blastocyst	LOC102116509		SF3B4	0.964	1.17262	0.928	1.69174	1	0.971	blastocyst	SF3B4		LOC102116629	0.998	3.79637	0.996	5.47701	1	0.01	blastocyst	LOC102116629
PSME2	0.759	0.541937	0.518	0.78185	0.993	0.948	EPI	PSME2		NAGPA	0.948	1.23494	0.896	1.78164	0.963	0.166	blastocyst	NAGPA		LOC102134569	0.963	2.53504	0.926	3.65729	1	0.074	blastocyst	LOC102134569		PRICKLE4	0.998	1.71069	0.996	2.46801	1	0.829	blastocyst	PRICKLE4
IL17RD	0.759	0.802771	0.518	1.15815	0.614	0.139	EPI	IL17RD		TSEN34	0.948	1.19306	0.896	1.72123	1	0.619	blastocyst	TSEN34		LOC102135944	0.963	2.15887	0.926	3.11459	1	0.129	blastocyst	LOC102135944		LOC102141029	0.998	3.57116	0.996	5.15209	1	0.215	blastocyst	LOC102141029
CNN3	0.759	0.427039	0.518	0.616088	0.999	0.792	EPI	CNN3		SLC25A28	0.948	1.08464	0.896	1.5648	1	0.268	blastocyst	SLC25A28		ESRP2	0.963	1.44953	0.926	2.09123	1	0.311	blastocyst	ESRP2		LOC102139111	0.998	3.35637	0.996	4.84222	1	0.193	blastocyst	LOC102139111
TXLNG	0.758	0.710885	0.516	1.02559	0.89	0.67	EPI	TXLNG		LOC102128732	0.948	1.50501	0.896	2.17127	0.963	0.066	blastocyst	LOC102128732		LOC102144746	0.963	2.35816	0.926	3.40211	1	0.058	blastocyst	LOC102144746		SF3B5	0.998	1.86334	0.996	2.68823	1	0.949	blastocyst	SF3B5
IGFBP6	0.758	2.02507	0.516	2.92156	0.553	0.049	EPI	IGFBP6		RPUSD3	0.948	1.05798	0.896	1.52634	1	0.682	blastocyst	RPUSD3		RPL31	0.963	1.09827	0.926	1.58447	1	1	blastocyst	RPL31		OPN1SW	0.998	2.7573	0.996	3.97794	1	0.004	blastocyst	OPN1SW
NREP	0.757	0.892504	0.514	1.28761	0.613	0.111	EPI	NREP		PDCD2L	0.947	0.978021	0.894	1.41099	0.988	0.478	blastocyst	PDCD2L		LOC102118672	0.963	1.67219	0.926	2.41247	1	0.058	blastocyst	LOC102118672		LOC102125831	0.998	2.5831	0.996	3.72662	1	0.043	blastocyst	LOC102125831
AK2	0.757	0.583117	0.514	0.84126	0.979	0.836	EPI	AK2		TK1	0.947	1.32876	0.894	1.91699	0.988	0.426	blastocyst	TK1		FOXH1	0.963	1.72952	0.926	2.49517	1	0.398	blastocyst	FOXH1		LOC1021415542	0.998	2.44441	0.996	3.52653	1	0.814	blastocyst	LOC102141554
TNNT1	0.756	0.531552	0.512	0.766867	0.719	0.223	EPI	TNNT1		TMEM92	0.947	1.63617	0.894	2.36049	0.925	0.14	blastocyst	TMEM92		LOC102123638	0.963	2.22698	0.926	3.21286	1	0.052	blastocyst	LOC102123638		LOC101865451	0.998	2.90905	0.996	4.19688	1	0.004	blastocyst	LOC101865451
LOC107130507	0.755	0.974066	0.51	1.40528	0.697	0.317	EPI	LOC107130507		UBB1	0.947	1.35849	0.894	1.95988	1	1	blastocyst	UBB		MRPS24	0.963	1.03135	0.926	1.48792	1	0.997	blastocyst	MRPS24		CLDN15	0.998	1.95181	0.996	2.81587	1	0.053	blastocyst	CLDN15
SCNN1A	0.755	0.68938	0.51	0.994565	0.537	0.028	EPI	SCNN1A		RANGRF	0.947	1.21703	0.894	1.7558	1	0.948	blastocyst	RANGRF		LOC101865451	0.963	2.21555	0.926	3.19636	1	0.052	blastocyst	LOC101865451		LOC102132614	0.998	3.21339	0.996	4.63594	1	0.008	blastocyst	LOC102132614
FOXN3	0.755	0.754228	0.51	1.08812	0.638	0.178	EPI	FOXN3		FAM206A	0.947	1.27181	0.894	1.83483	0.975	0.332	blastocyst	FAM206A		LOC102116845	0.963	1.98232	0.926	2.85988	1	0.049	blastocyst	LOC102116845		LOC102131982	0.998	4.98223	0.996	7.18783	1	0.004	blastocyst	LOC102131982
CPE	0.755	1.02844	0.51	1.48373	0.548	0.047	EPI	CPE		RNF26	0.947	1.41721	0.894	2.0446	1	0.489	blastocyst	RNF26		ELF3	0.963	1.7492	0.926	2.52356	1	0.324	blastocyst	ELF3		LOC1021149461	0.998	2.62785	0.996	3.79118	1	0.999	blastocyst	LOC102114946
TCF4	0.754	0.746587	0.508	1.0771	0.732	0.269	EPI	TCF4		TIMM10	0.947	0.837219	0.894	1.20785	1	0.994	blastocyst	TIMM10		LOC102134736	0.963	2.21499	0.926	3.19555	1	0.311	blastocyst	LOC102134736		LOC102140594	0.998	2.70888	0.996	3.90808	1	0.136	blastocyst	LOC102140594
LRRIQ1	0.753	0.979785	0.506	1.41353	0.52	0.018	EPI	LRRIQ1		LOC102132032	0.947	1.89433	0.894	2.73294	1	0.083	blastocyst	LOC102132032		LOC102128296	0.962	2.52491	0.924	3.64267	1	0.411	blastocyst	LOC102128296		LOC102125436	0.998	2.71158	0.996	3.91198	1	0.377	blastocyst	LOC102125436
GAPDH	0.753	0.482442	0.506	0.696017	1	0.999	EPI	GAPDH		RFC5	0.947	1.21928	0.894	1.75905	1	0.398	blastocyst	RFC5		GDPD3	0.962	1.23537	0.924	1.78226	1	0.097	blastocyst	GDPD3		SAMD11	0.998	1.27068	0.996	1.8332	1	0.015	blastocyst	SAMD11
GHITM	0.752	0.610237	0.504	0.880386	1	0.998	EPI	GHITM		LOC102121218	0.947	1.42442	0.894	2.05501	0.95	0.204	blastocyst	LOC102121218		LENG9	0.962	1.92013	0.924	2.77016	0.958	0.049	blastocyst	LENG9		GALE	0.998	1.81856	0.996	2.62363	1	0.588	blastocyst	GALE
NONO	0.751	0.487874	0.502	0.703853	1	0.982	EPI	NONO		GPAA1	0.947	1.11347	0.894	1.60639	1	0.675	blastocyst	GPAA1		LOC102131610	0.962	2.08754	0.924	3.01169	1	0.553	blastocyst	LOC102131610		LOC102116449	0.998	3.59645	0.996	5.18858	1	0.01	blastocyst	LOC102116449
ANOS1	0.751	0.725956	0.502	1.04733	0.511	0.01	EPI	ANOS1		SMIM15	0.947	1.09632	0.894	1.58166	1	0.815	blastocyst	SMIM15		LOC102142164	0.962	2.04075	0.924	2.94417	1	0.068	blastocyst	LOC102142164		LOC102136392	0.998	2.16016	0.996	3.11645	1	0.012	blastocyst	LOC102136392
HAUS1	0.751	0.544963	0.502	0.786215	0.9	0.685	EPI	HAUS1		LOC102140788	0.947	2.36852	0.894	3.41706	1	0.109	blastocyst	LOC102140788		RNF26	0.962	1.68546	0.924	2.43161	1	0.34	blastocyst	RNF26		MCL1	0.998	2.11617	0.996	3.05298	1	0.762	blastocyst	MCL1
PAAF1	0.751	0.574883	0.502	0.829382	0.822	0.482	EPI	PAAF1		LOC102122430	0.947	1.38827	0.894	2.00285	0.975	0.074	blastocyst	LOC102122430		LOC101925708	0.962	1.32774	0.924	1.91553	0.979	0.055	blastocyst	LOC101925708		RPS271	0.998	3.50836	0.996	5.0615	1	0.794	blastocyst	RPS27
RND2	0.75	0.827661	0.5	1.19406	0.566	0.093	EPI	RND2		RPP21	0.947	0.933618	0.894	1.34693	1	0.995	blastocyst	RPP21		LOC102122868	0.962	2.53264	0.924	3.65382	1	0.052	blastocyst	LOC102122868		LOC102143171	0.998	3.68957	0.996	5.32293	1	0.094	blastocyst	LOC102143171
FAM101B	0.75	1.00657	0.5	1.45217	0.563	0.089	EPI	FAM101B		AMT	0.947	1.17025	0.894	1.68831	1	0.636	blastocyst	AMT		CHCHD1	0.962	1.20868	0.924	1.74375	1	0.994	blastocyst	CHCHD1		ZNF2811	0.998	1.77712	0.996	2.56384	1	0.711	blastocyst	ZNF281
C15H9orf116	0.75	0.776051	0.5	1.1196	0.542	0.051	EPI	C15H9orf116		GINS3	0.946	1.06667	0.892	1.53887	1	0.252	blastocyst	GINS3		LOC102119755	0.962	1.63848	0.924	2.36383	1	0.078	blastocyst	LOC102119755		LOC102130133	0.998	3.05203	0.996	4.40315	1	0.004	blastocyst	LOC102130133
ARL3	0.75	0.593888	0.5	0.8568	0.971	0.866	EPI	ARL3		LOC102146894	0.946	2.17397	0.892	3.13637	1	0.098	blastocyst	LOC102146894		RNF5	0.962	1.12329	0.924	1.62057	1	0.971	blastocyst	RNF5		FAHD1	0.997	1.93039	0.994	2.78496	1	0.411	blastocyst	FAHD1
IFT22	0.75	0.694422	0.5	1.00184	0.841	0.568	EPI	IFT22		SRSF2	0.946	0.670494	0.892	0.967319	1	1	blastocyst	SRSF2		POLR1C	0.962	1.33826	0.924	1.93071	1	0.595	blastocyst	POLR1C		C20H16orf91	0.997	1.39844	0.994	2.01752	1	0.981	blastocyst	C20H16orf91
NGFRAP1	0.749	0.681084	0.498	0.982597	0.969	0.951	EPI	NGFRAP1		SLC35B1	0.946	1.00886	0.892	1.45548	1	0.927	blastocyst	SLC35B1		LOC102130441	0.962	1.17357	0.924	1.6931	1	0.191	blastocyst	LOC102130441		JMJD8	0.997	1.93399	0.994	2.79015	1	0.629	blastocyst	JMJD8
LOC102143881	0.749	0.750211	0.498	1.08233	0.769	0.462	EPI	LOC102143881		LOC102145832	0.946	2.14012	0.892	3.08754	1	0.079	blastocyst	LOC102145832		H3F3A	0.962	1.50752	0.924	2.1749	1	0.693	blastocyst	H3F3A		LOC102125197	0.997	1.35454	0.994	1.95419	1	0.936	blastocyst	LOC102125197
LOC102128250	0.749	0.69517	0.498	1.00292	0.989	0.94	EPI	LOC102128250		LOC102122868	0.946	2.1902	0.892	3.15979	1	0.083	blastocyst	LOC102122868		YIPF2	0.961	1.31223	0.922	1.89315	1	0.22	blastocyst	YIPF2		ARHGDIA	0.997	1.57113	0.994	2.26666	1	0.959	blastocyst	ARHGDIA
MGME1	0.749	0.526656	0.498	0.759804	0.948	0.774	EPI	MGME1		CHCHD7	0.946	0.909674	0.892	1.31238	1	0.933	blastocyst	CHCHD7		S1PR2	0.961	0.970258	0.922	1.39979	0.979	0.061	blastocyst	S1PR2		MIF4GD	0.997	1.68406	0.994	2.42959	1	0.583	blastocyst	MIF4GD
BST2	0.748	0.768728	0.496	1.10904	0.677	0.256	EPI	BST2		TMEM55B	0.946	1.4071	0.892	2.03001	0.975	0.355	blastocyst	TMEM55B		TRIM13	0.961	2.06948	0.922	2.98563	0.979	0.65	blastocyst	TRIM13		LOC102130413	0.997	3.46016	0.994	4.99195	1	0.01	blastocyst	LOC102130413
APOO	0.747	0.581737	0.494	0.839269	0.914	0.708	EPI	APOO		KIF20A	0.946	1.28546	0.892	1.85453	1	0.389	blastocyst	KIF20A		CSNK1A1L	0.961	0.857213	0.922	1.2367	0.979	0.045	blastocyst	CSNK1A1L		LOC102127958	0.997	2.04888	0.994	2.95591	1	0.022	blastocyst	LOC102127958
ZIC2	0.747	1.02735	0.494	1.48216	0.557	0.059	EPI	ZIC2		LOC102143921	0.946	2.21519	0.892	3.19585	1	0.079	blastocyst	LOC102143921		LRRC59	0.961	0.989138	0.922	1.42702	1	0.984	blastocyst	LRRC59		MRPL10	0.997	1.66432	0.994	2.4011	1	0.8	blastocyst	MRPL10
TRMT112	0.747	0.375174	0.494	0.541262	1	1	EPI	TRMT112		MRPL55	0.946	0.902142	0.892	1.30152	1	0.971	blastocyst	MRPL55		LOC102121435	0.961	2.44083	0.922	3.52138	1	0.068	blastocyst	LOC102121435		YBX2	0.997	1.55011	0.994	2.23634	1	0.057	blastocyst	YBX2
CECR5	0.747	0.656037	0.494	0.946461	0.793	0.539	EPI	CECR5		PYCR2	0.946	1.35041	0.892	1.94823	0.988	0.213	blastocyst	PYCR2		LOC102138046	0.961	2.38591	0.922	3.44215	1	0.395	blastocyst	LOC102138046		FUT4	0.997	1.91873	0.994	2.76814	1	0.206	blastocyst	FUT4
MGST2	0.747	0.678978	0.494	0.979559	0.794	0.44	EPI	MGST2		MIF4GD	0.945	1.14825	0.89	1.65658	1	0.643	blastocyst	MIF4GD		LOC102122786	0.961	2.14659	0.922	3.09688	1	0.44	blastocyst	LOC102122786		CTSD	0.997	2.00936	0.994	2.8989	1	0.287	blastocyst	CTSD
POT1	0.747	0.727753	0.494	1.04993	0.823	0.551	EPI	POT1		VAT1	0.945	1.08687	0.89	1.56802	1	0.578	blastocyst	VAT1		LOC102130015	0.961	2.37914	0.922	3.43238	1	0.052	blastocyst	LOC102130015		RPL37A	0.997	1.78878	0.994	2.58067	1	0.992	blastocyst	RPL37A
EPCAM	0.746	0.52168	0.492	0.752625	0.995	0.875	EPI	EPCAM		ERAL1	0.945	0.986779	0.89	1.42362	1	0.85	blastocyst	ERAL1		CKMT1A	0.961	1.86214	0.922	2.6865	0.958	0.129	blastocyst	CKMT1A		LOC102117707	0.997	1.65337	0.994	2.3853	1	0.025	blastocyst	LOC102117707
SNRPF	0.746	0.487672	0.492	0.703562	0.999	0.977	EPI	SNRPF		HTRA2	0.945	1.22698	0.89	1.77015	0.975	0.446	blastocyst	HTRA2		LOC102138519	0.961	1.75627	0.922	2.53377	0.979	0.049	blastocyst	LOC102138519		CHCHD1	0.997	1.28817	0.994	1.85843	1	0.996	blastocyst	CHCHD1
ITM2C	0.745	0.568482	0.49	0.820147	0.97	0.885	EPI	ITM2C		LOC102147135	0.945	0.850489	0.89	1.227	1	1	blastocyst	LOC102147135		PTTG2	0.961	1.2732	0.922	1.83683	0.958	0.036	blastocyst	PTTG2		LOC102135243	0.997	3.64149	0.994	5.25356	1	0.016	blastocyst	LOC102135243
EHMT2	0.745	0.640331	0.49	0.923803	0.908	0.729	EPI	EHMT2		CHCHD1	0.945	1.0397	0.89	1.49998	1	0.994	blastocyst	CHCHD1		LOC102122295	0.961	1.5629	0.922	2.25478	0.958	0.12	blastocyst	LOC102122295		LOC102120544	0.997	2.61281	0.994	3.76949	1	0.226	blastocyst	LOC102120544
LUC7L	0.744	0.528725	0.488	0.762789	0.963	0.84	EPI	LUC7L		LOC102140101	0.945	2.25914	0.89	3.25925	1	0.119	blastocyst	LOC102140101		EGFL8	0.961	1.44316	0.922	2.08204	1	0.32	blastocyst	EGFL8		LOC102144965	0.997	2.21019	0.994	3.18863	1	0.109	blastocyst	LOC102144965
LOC102141168	0.744	0.841981	0.488	1.21472	0.519	0.031	EPI	LOC102141168		CLDN15	0.945	1.53206	0.89	2.21029	1	0.125	blastocyst	CLDN15		LOC102125436	0.961	2.03444	0.922	2.93508	1	0.35	blastocyst	LOC102125436		LOC102120395	0.997	1.82503	0.994	2.63296	1	0.937	blastocyst	LOC102120395
SFR1	0.744	0.725042	0.488	1.04601	0.691	0.288	EPI	SFR1		ZFAND2A	0.945	1.07908	0.89	1.55678	1	0.84	blastocyst	ZFAND2A		WDR77	0.961	1.14898	0.922	1.65763	1	0.786	blastocyst	WDR77		RPL34	0.997	1.74124	0.994	2.51208	1	0.985	blastocyst	RPL34
ID4	0.744	1.10444	0.488	1.59338	0.541	0.063	EPI	ID4		SF3B4	0.945	0.902144	0.89	1.30152	1	0.991	blastocyst	SF3B4		LOC102145093	0.961	2.44963	0.922	3.53407	0.979	0.052	blastocyst	LOC102145093		LOC102139875	0.997	4.31515	0.994	6.22544	1	0.023	blastocyst	LOC102139875
TSPAN12	0.744	0.983785	0.488	1.4193	0.984	0.981	EPI	TSPAN12		CHERP	0.944	1.11859	0.888	1.61378	1	0.153	blastocyst	CHERP		XKRX	0.96	0.748353	0.92	1.07965	0.979	0.049	blastocyst	XKRX		GJA11	0.997	2.38051	0.994	3.43435	1	0.38	blastocyst	GJA1
RNF40	0.743	0.649805	0.486	0.93747	0.992	0.961	EPI	RNF40		LOC102146369	0.944	0.770854	0.888	1.11211	1	0.073	blastocyst	LOC102146369		GATA6	0.96	1.14391	0.92	1.65032	1	0.683	blastocyst	GATA6		PDHB	0.997	1.45054	0.994	2.09269	1	0.967	blastocyst	PDHB
APOE	0.743	0.436553	0.486	0.629812	0.994	0.94	EPI	APOE		IFT20	0.944	1.15601	0.888	1.66776	1	0.812	blastocyst	IFT20		LOC102130413	0.96	2.34547	0.92	3.38379	1	0.058	blastocyst	LOC102130413		AMT	0.997	1.75626	0.994	2.53374	1	0.26	blastocyst	AMT
MYH10	0.743	0.452476	0.486	0.652784	0.863	0.466	EPI	MYH10		ILK	0.944	1.26354	0.888	1.82291	1	0.198	blastocyst	ILK		EIF1AD	0.96	1.37427	0.92	1.98265	1	0.547	blastocyst	EIF1AD		TDGF1	0.997	1.99886	0.994	2.88375	1	0.069	blastocyst	TDGF1
ASS1	0.743	0.675123	0.486	0.973997	0.95	0.728	EPI	ASS1		FRAT2	0.944	1.87145	0.888	2.69993	0.975	0.275	blastocyst	FRAT2		LOC102127938	0.96	1.02504	0.92	1.47883	1	0.984	blastocyst	LOC102127938		PSMB41	0.997	1.49141	0.994	2.15164	1	0.996	blastocyst	PSMB4
SAMM50	0.743	0.509703	0.486	0.735347	0.996	0.956	EPI	SAMM50		COMMD3	0.944	1.41801	0.888	2.04575	0.95	0.378	blastocyst	COMMD3		TAF7	0.96	1.639	0.92	2.36457	1	0.725	blastocyst	TAF7		GLMP	0.997	1.83389	0.994	2.64574	1	0.626	blastocyst	GLMP
DPYSL2	0.743	0.67283	0.486	0.970688	0.662	0.182	EPI	DPYSL2		PYCRL	0.944	1.10965	0.888	1.60088	0.95	0.086	blastocyst	PYCRL		SMPDL3A	0.96	1.27518	0.92	1.8397	1	0.294	blastocyst	SMPDL3A		ELF3	0.997	2.35953	0.994	3.40408	1	0.457	blastocyst	ELF3
UNG	0.742	0.63013	0.484	0.909086	0.831	0.57	EPI	UNG		LOC102135243	0.944	2.26062	0.888	3.26139	1	0.084	blastocyst	LOC102135243		LOC102130517	0.96	2.2854	0.92	3.29713	1	0.133	blastocyst	LOC102130517		CLDN6	0.996	2.03705	0.992	2.93883	1	0.432	blastocyst	CLDN6
BCAT1	0.742	0.673253	0.484	0.971299	0.953	0.722	EPI	BCAT1		NGRN	0.944	0.847929	0.888	1.2233	1	0.96	blastocyst	NGRN		JMJD8	0.959	1.62819	0.918	2.34899	1	0.469	blastocyst	JMJD8		OVCA2	0.996	1.56861	0.992	2.26302	1	0.238	blastocyst	OVCA2
SUPT16H	0.742	0.506024	0.484	0.730038	0.999	0.987	EPI	SUPT16H		LOC102141485	0.944	2.19834	0.888	3.17153	1	0.084	blastocyst	LOC102141485		SNAPC2	0.959	1.45936	0.918	2.10541	0.979	0.35	blastocyst	SNAPC2		TMEM203	0.996	1.54018	0.992	2.22201	1	0.833	blastocyst	TMEM203
EID1	0.742	0.817311	0.484	1.17913	0.936	0.746	EPI	EID1		CDKN2AIP	0.944	1.35469	0.888	1.95441	0.963	0.275	blastocyst	CDKN2AIP		LOC102147067	0.959	2.25989	0.918	3.26034	1	0.188	blastocyst	LOC102147067		RPL27A	0.996	1.72711	0.992	2.49169	1	0.974	blastocyst	RPL27A
DUT	0.742	0.696701	0.484	1.00513	1	0.98	EPI	DUT		DCLRE1B	0.944	1.29445	0.888	1.8675	0.963	0.212	blastocyst	DCLRE1B		TIMM10B	0.959	1.06677	0.918	1.53902	1	0.984	blastocyst	TIMM10B		SPR	0.996	1.77891	0.992	2.56642	1	0.573	blastocyst	SPR
PBX1	0.742	0.69629	0.484	1.00453	0.606	0.124	EPI	PBX1		PSMB4	0.944	0.85408	0.888	1.23218	1	1	blastocyst	PSMB4		GAS2L1	0.959	1.2362	0.918	1.78346	1	0.385	blastocyst	GAS2L1		NECAP1	0.996	1.50058	0.992	2.16489	1	0.106	blastocyst	NECAP1
PTTG1	0.741	0.431762	0.482	0.622901	0.999	0.916	EPI	PTTG1		C20H16orf72	0.943	0.981606	0.886	1.41616	1	0.418	blastocyst	C20H16orf72		C7H14orf119	0.959	1.30115	0.918	1.87716	1	0.828	blastocyst	C7H14orf119		SRSF61	0.996	1.54368	0.992	2.22706	1	0.873	blastocyst	SRSF6
RPA3	0.741	0.42712	0.482	0.616203	1	0.986	EPI	RPA3		LOC102131997	0.943	0.972656	0.886	1.40325	1	0.147	blastocyst	LOC102131997		GM2A	0.959	1.58988	0.918	2.29372	0.958	0.068	blastocyst	GM2A		RPL3	0.996	1.29236	0.992	1.86448	1	0.904	blastocyst	RPL3
CA11	0.74	0.832157	0.48	1.20055	0.511	0.038	EPI	CA11		PRKACA	0.943	0.903223	0.886	1.30307	0.975	0.2	blastocyst	PRKACA		HNRNPA0	0.959	1.12371	0.918	1.62117	1	0.984	blastocyst	HNRNPA0		NAGA1	0.996	1.84529	0.992	2.66218	1	0.238	blastocyst	NAGA
PSME4	0.74	0.70674	0.48	1.01961	0.794	0.526	EPI	PSME4		LOC102130961	0.943	1.07476	0.886	1.55054	0.975	0.112	blastocyst	LOC102130961		MRPL57	0.958	1.04569	0.916	1.50861	1	1	blastocyst	MRPL57		SNRPC	0.996	1.55333	0.992	2.24099	1	0.433	blastocyst	SNRPC
CUEDC2	0.74	0.545973	0.48	0.787672	0.846	0.571	EPI	CUEDC2		SYNGR2	0.943	1.38454	0.886	1.99747	1	0.605	blastocyst	SYNGR2		LOC102134263	0.958	2.4406	0.916	3.52104	1	0.061	blastocyst	LOC102134263		POLR1C	0.996	1.60458	0.992	2.31492	1	0.706	blastocyst	POLR1C
FKBP3	0.74	0.423634	0.48	0.611174	1	0.995	EPI	FKBP3		AGBL5	0.943	1.08346	0.886	1.5631	1	0.174	blastocyst	AGBL5		MCAM	0.958	1.42744	0.916	2.05936	1	0.401	blastocyst	MCAM		MTX1	0.996	1.62434	0.992	2.34342	1	0.496	blastocyst	MTX1
FGF2	0.74	0.718938	0.48	1.03721	0.565	0.119	EPI	FGF2		LOC102140385	0.943	1.93731	0.886	2.79494	1	0.075	blastocyst	LOC102140385		ULK1	0.958	1.38749	0.916	2.00173	1	0.346	blastocyst	ULK1		COG8	0.995	1.64735	0.99	2.37662	1	0.06	blastocyst	COG8
SPTBN1	0.739	0.606062	0.478	0.874362	0.939	0.69	EPI	SPTBN1		APOBEC3A	0.943	0.990099	0.886	1.42841	0.938	0.059	blastocyst	APOBEC3A		LOC102135243	0.958	2.46909	0.916	3.56214	1	0.071	blastocyst	LOC102135243		LOC102136325	0.995	1.47425	0.99	2.12689	1	0.032	blastocyst	LOC102136325
LTA4H	0.739	0.594274	0.478	0.857357	0.714	0.321	EPI	LTA4H		LOC102139709	0.943	2.19165	0.886	3.16188	1	0.084	blastocyst	LOC102139709		LOC102134336	0.958	1.08708	0.916	1.56832	1	0.168	blastocyst	LOC102134336		THAP11	0.995	2.0061	0.99	2.89418	1	0.61	blastocyst	THAP11
MACROD1	0.738	0.722066	0.476	1.04172	0.592	0.167	EPI	MACROD1		LOC102134374	0.943	2.22691	0.886	3.21275	1	0.685	blastocyst	LOC102134374		DONSON	0.958	0.983472	0.916	1.41885	1	0.508	blastocyst	DONSON		CHERP	0.995	1.4212	0.99	2.05035	1	0.068	blastocyst	CHERP
FAM64A	0.737	0.778618	0.474	1.12331	0.555	0.095	EPI	FAM64A		TAF9	0.943	0.727806	0.886	1.05	1	0.999	blastocyst	TAF9		ASB14	0.958	1.00142	0.916	1.44474	0.979	0.061	blastocyst	ASB14		CHMP1B	0.995	1.62353	0.99	2.34226	1	0.817	blastocyst	CHMP1B
MRPS2	0.737	0.613759	0.474	0.885467	0.974	0.838	EPI	MRPS2		LOC102117143	0.943	1.88204	0.886	2.71521	0.963	0.093	blastocyst	LOC102117143		LOC102130133	0.958	2.09785	0.916	3.02656	1	0.055	blastocyst	LOC102130133		RANGRF	0.995	1.50148	0.99	2.16618	1	0.886	blastocyst	RANGRF
CCDC84	0.737	0.660279	0.474	0.952581	0.826	0.582	EPI	CCDC84		C4H6orf136	0.943	1.17839	0.886	1.70006	0.975	0.475	blastocyst	C4H6orf136		ZNF256	0.957	1.26524	0.914	1.82536	1	0.269	blastocyst	ZNF256		TMEM256	0.995	1.3803	0.99	1.99134	1	0.942	blastocyst	TMEM256
HK2	0.737	0.595379	0.474	0.85895	0.845	0.558	EPI	HK2		TBRG4	0.943	0.768542	0.886	1.10877	1	0.93	blastocyst	TBRG4		PRKACA	0.957	0.904538	0.914	1.30497	1	0.149	blastocyst	PRKACA		ACAD8	0.995	1.34259	0.99	1.93694	1	0.056	blastocyst	ACAD8
CSAD	0.737	1.19977	0.474	1.73091	0.969	0.966	EPI	CSAD		ELOVL1	0.943	1.1117	0.886	1.60385	1	0.687	blastocyst	ELOVL1		SYNGR2	0.957	1.42281	0.914	2.05268	1	0.608	blastocyst	SYNGR2		RNF26	0.995	1.75065	0.99	2.52566	1	0.49	blastocyst	RNF26
SALL4	0.737	0.751036	0.474	1.08352	0.708	0.306	EPI	SALL4		PSME3	0.942	1.05378	0.884	1.52029	1	0.906	blastocyst	PSME3		OVCA2	0.957	1.44771	0.914	2.0886	0.958	0.175	blastocyst	OVCA2		DTX4	0.995	1.30244	0.99	1.87902	1	0.033	blastocyst	DTX4
CHEK1	0.736	0.509007	0.472	0.734341	0.924	0.759	EPI	CHEK1		NTMT1	0.942	1.31037	0.884	1.89046	0.988	0.278	blastocyst	NTMT1		LOC102123539	0.957	1.35222	0.914	1.95084	1	0.547	blastocyst	LOC102123539		MPEG1	0.995	1.83876	0.99	2.65277	1	0.726	blastocyst	MPEG1
IDH1	0.736	0.566869	0.472	0.817819	0.905	0.661	EPI	IDH1		SIAE	0.942	0.83205	0.884	1.20039	0.988	0.092	blastocyst	SIAE		MAX	0.957	1.79688	0.914	2.59234	0.958	0.181	blastocyst	MAX		ARL4C	0.995	2.29759	0.99	3.31472	1	0.705	blastocyst	ARL4C
ZNF462	0.735	0.821242	0.47	1.1848	0.586	0.136	EPI	ZNF462		LOC102145084	0.942	1.27824	0.884	1.8441	1	0.434	blastocyst	LOC102145084		NOP10	0.957	0.780222	0.914	1.12562	1	1	blastocyst	NOP10		LOC1021450551	0.995	1.73867	0.99	2.50837	1	0.797	blastocyst	LOC102145055
ZNF281	0.735	0.677697	0.47	0.97771	0.926	0.741	EPI	ZNF281		ARFIP2	0.942	1.00005	0.884	1.44277	1	0.834	blastocyst	ARFIP2		F2RL1	0.957	1.25535	0.914	1.81109	1	0.502	blastocyst	F2RL1		ENDOU	0.995	1.45644	0.99	2.10119	1	0.03	blastocyst	ENDOU
CDCA7L	0.734	0.594364	0.468	0.857486	0.54	0.074	EPI	CDCA7L		RNF139	0.942	1.01445	0.884	1.46354	0.988	0.38	blastocyst	RNF139		RPL34	0.957	1.53257	0.914	2.21103	1	0.987	blastocyst	RPL34		PCNA	0.995	1.57041	0.99	2.26562	1	0.907	blastocyst	PCNA
KDM5B	0.734	0.62201	0.468	0.89737	0.973	0.836	EPI	KDM5B		FAM8A1	0.942	1.13274	0.884	1.6342	0.988	0.252	blastocyst	FAM8A1		CCNL2	0.957	1.26855	0.914	1.83013	1	0.518	blastocyst	CCNL2		MRPL43	0.995	1.18441	0.99	1.70875	1	0.983	blastocyst	MRPL43
MCM5	0.733	0.55496	0.466	0.800638	0.94	0.76	EPI	MCM5		PPP1R11	0.942	1.30595	0.884	1.88409	0.988	0.735	blastocyst	PPP1R11		LOC102130997	0.956	1.95162	0.912	2.81559	1	0.049	blastocyst	LOC102130997		LOC102127938	0.995	1.19614	0.99	1.72567	1	0.973	blastocyst	LOC102127938
XPNPEP1	0.733	0.640513	0.466	0.924065	0.902	0.717	EPI	XPNPEP1		LOC102136971	0.942	0.660948	0.884	0.953546	1	0.093	blastocyst	LOC102136971		TK1	0.956	1.46749	0.912	2.11713	1	0.327	blastocyst	TK1		HAVCR1	0.995	2.32592	0.99	3.35559	1	0.211	blastocyst	HAVCR1
DNPH1	0.733	0.769169	0.466	1.10968	0.615	0.193	EPI	DNPH1		SLC35A5	0.942	0.92619	0.884	1.33621	1	0.451	blastocyst	SLC35A5		EMC6	0.956	0.839143	0.912	1.21063	1	1	blastocyst	EMC6		LOC102131411	0.995	1.67244	0.99	2.41282	1	0.277	blastocyst	LOC102131411
PIH1D1	0.732	0.508484	0.464	0.733587	0.962	0.835	EPI	PIH1D1		MANF	0.942	0.797388	0.884	1.15039	1	0.999	blastocyst	MANF		RPL27A1	0.956	1.38184	0.912	1.99357	1	0.951	blastocyst	RPL27A		PRSS12	0.995	1.06543	0.99	1.53709	1	0.02	blastocyst	PRSS12
HMGB1	0.732	0.377661	0.464	0.54485	1	0.996	EPI	HMGB1		SPHK1	0.941	1.29225	0.882	1.86432	0.95	0.234	blastocyst	SPHK1		AGBL5	0.956	1.12247	0.912	1.61939	1	0.104	blastocyst	AGBL5		PPT2	0.995	1.76507	0.99	2.54646	1	0.535	blastocyst	PPT2
MCM2	0.732	0.64023	0.464	0.923657	0.767	0.445	EPI	MCM2		KAT2A	0.941	1.25885	0.882	1.81613	0.988	0.346	blastocyst	KAT2A		BOLA1	0.956	1.63697	0.912	2.36164	0.979	0.66	blastocyst	BOLA1		C4H6orf120	0.995	1.71087	0.99	2.46827	1	0.677	blastocyst	C4H6orf120
MTRNR2L3	0.732	0.894348	0.464	1.29027	0.894	0.966	EPI	MTRNR2L3		POLDIP2	0.941	0.912803	0.882	1.3169	1	0.859	blastocyst	POLDIP2		ZNF57	0.955	1.1826	0.91	1.70613	0.958	0.091	blastocyst	ZNF57		LOC102140364	0.995	1.65463	0.99	2.38713	1	0.79	blastocyst	LOC102140364
PGAM1	0.732	0.461165	0.464	0.66532	1	0.997	EPI	PGAM1		SNX17	0.941	0.869634	0.882	1.25462	1	0.939	blastocyst	SNX17		TMEM95	0.955	0.87087	0.91	1.2564	0.979	0.052	blastocyst	TMEM95		NSUN5	0.995	1.58509	0.99	2.2868	1	0.608	blastocyst	NSUN5
SNAPC5	0.732	0.552776	0.464	0.797488	0.898	0.735	EPI	SNAPC5		LOC102131982	0.941	2.29174	0.882	3.30628	1	0.074	blastocyst	LOC102131982		FEN1	0.955	1.21745	0.91	1.7564	1	0.641	blastocyst	FEN1		HES4	0.995	1.24881	0.99	1.80166	1	0.041	blastocyst	HES4
LOC102114871	0.731	0.672253	0.462	0.969856	0.643	0.252	EPI	LOC102114871		IMPDH2	0.941	0.730751	0.882	1.05425	1	1	blastocyst	IMPDH2		LOC102136999	0.955	1.15047	0.91	1.65978	1	0.11	blastocyst	LOC102136999		KIAA2013	0.995	1.35104	0.99	1.94914	1	0.843	blastocyst	KIAA2013
OOEP	0.731	1.73246	0.462	2.4994	0.655	0.301	EPI	OOEP		LOC102128296	0.94	2.18488	0.88	3.15212	1	0.495	blastocyst	LOC102128296		NOP56	0.955	1.15998	0.91	1.6735	1	0.89	blastocyst	NOP56		HECTD3	0.995	1.88205	0.99	2.71523	1	0.213	blastocyst	HECTD3
SLC39A4	0.73	0.625937	0.46	0.903037	0.891	0.938	EPI	SLC39A4		BOLA2B	0.94	0.721331	0.88	1.04066	1	0.999	blastocyst	BOLA2B		RPL3	0.955	1.04489	0.91	1.50745	1	0.945	blastocyst	RPL3		CGN	0.995	1.3681	0.99	1.97374	1	0.118	blastocyst	CGN
ZNF554	0.73	1.67498	0.46	2.41648	0.846	0.71	EPI	ZNF554		LOC102121435	0.94	2.11764	0.88	3.05511	1	0.104	blastocyst	LOC102121435		POLG	0.955	1.01097	0.91	1.45852	1	0.165	blastocyst	POLG		SHC1	0.995	1.64938	0.99	2.37956	1	0.167	blastocyst	SHC1
DYNLL1	0.73	0.384538	0.46	0.55477	1	0.993	EPI	DYNLL1		RPP25L	0.94	1.18472	0.88	1.70918	1	0.793	blastocyst	RPP25L		TAF9	0.955	0.821722	0.91	1.18549	1	0.994	blastocyst	TAF9		ACTA1	0.995	1.15313	0.99	1.66361	1	0.014	blastocyst	ACTA1
TMEFF1	0.729	0.63945	0.458	0.922531	0.487	0.03	EPI	TMEFF1		TPRKB	0.94	0.886628	0.88	1.27913	1	0.927	blastocyst	TPRKB		RING1	0.955	1.32038	0.91	1.9049	1	0.382	blastocyst	RING1		FGD1	0.994	0.810466	0.988	1.16926	1	0.015	blastocyst	FGD1
FAM216A	0.729	0.572329	0.458	0.825697	0.804	0.51	EPI	FAM216A		CLK1	0.94	1.17854	0.88	1.70027	1	0.313	blastocyst	CLK1		LOC102139875	0.955	2.45379	0.91	3.54008	1	0.065	blastocyst	LOC102139875		MPV17L2	0.994	1.58031	0.988	2.2799	1	0.708	blastocyst	MPV17L2
HNRNPH1	0.729	0.378424	0.458	0.54595	1	0.994	EPI	HNRNPH1		SPIC	0.94	1.58113	0.88	2.28109	0.887	0.022	blastocyst	SPIC		LOC1021362671	0.955	1.12314	0.91	1.62034	1	0.935	blastocyst	LOC102136267		TLCD1	0.994	1.7744	0.988	2.55992	1	0.672	blastocyst	TLCD1
RRAGD	0.729	0.6997	0.458	1.00945	0.511	0.072	EPI	RRAGD		ZWINT	0.94	1.23275	0.88	1.77849	1	0.896	blastocyst	ZWINT		KTI12	0.955	1.72531	0.91	2.48909	0.958	0.262	blastocyst	KTI12		AGBL5	0.994	1.27889	0.988	1.84505	1	0.05	blastocyst	AGBL5
CCDC28B	0.729	0.623272	0.458	0.899192	0.585	0.145	EPI	CCDC28B		ISCA2	0.94	1.33418	0.88	1.92482	1	0.857	blastocyst	ISCA2		C16H17orf58	0.954	1.52507	0.908	2.2002	1	0.812	blastocyst	C16H17orf58		CS	0.994	1.38483	0.988	1.99789	1	0.85	blastocyst	CS
C1H1orf226	0.729	1.40005	0.458	2.01984	0.917	0.874	EPI	C1H1orf226		IPO4	0.94	1.16677	0.88	1.68329	1	0.5	blastocyst	IPO4		PCSK7	0.954	1.04136	0.908	1.50236	1	0.21	blastocyst	PCSK7		IFI27L21	0.994	1.82601	0.988	2.63437	1	0.777	blastocyst	IFI27L2
LOC107130565	0.728	1.10425	0.456	1.59309	0.563	0.164	EPI	LOC107130565		LOC102128841	0.94	2.14472	0.88	3.09417	1	0.122	blastocyst	LOC102128841		GLT8D2	0.954	0.838877	0.908	1.21024	0.979	0.074	blastocyst	GLT8D2		RHOV	0.994	2.26919	0.988	3.27374	1	0.174	blastocyst	RHOV
TMEM205	0.728	0.635862	0.456	0.917355	0.891	0.698	EPI	TMEM205		LOC102138519	0.94	1.48295	0.88	2.13944	1	0.073	blastocyst	LOC102138519		YTHDF1	0.954	0.952844	0.908	1.37466	1	0.777	blastocyst	YTHDF1		LOC102134336	0.994	1.45369	0.988	2.09724	1	0.089	blastocyst	LOC102134336
STAM	0.728	0.591478	0.456	0.853322	0.807	0.579	EPI	STAM		LOC101865451	0.94	1.98005	0.88	2.8566	1	0.074	blastocyst	LOC101865451		LOC102120544	0.954	1.78101	0.908	2.56946	1	0.265	blastocyst	LOC102120544		ACAT2	0.994	1.40638	0.988	2.02898	1	0.705	blastocyst	ACAT2
LOC102137003	0.727	0.474415	0.454	0.684437	1	0.98	EPI	LOC102137003		DALRD3	0.94	1.03405	0.88	1.49182	1	0.644	blastocyst	DALRD3		LOC102131411	0.954	1.45668	0.908	2.10154	0.979	0.294	blastocyst	LOC102131411		ACTB	0.994	1.446	0.988	2.08614	1	1	blastocyst	ACTB
STXBP5L	0.727	1.4859	0.454	2.1437	0.919	0.95	EPI	STXBP5L		XKRX	0.939	0.622899	0.878	0.898654	0.988	0.076	blastocyst	XKRX		TRIM26	0.954	1.19078	0.908	1.71793	0.979	0.236	blastocyst	TRIM26		PNRC2	0.994	1.47893	0.988	2.13365	1	0.971	blastocyst	PNRC2
EIF1B	0.727	0.439197	0.454	0.633627	1	0.989	EPI	EIF1B		TMEM214	0.939	1.16343	0.878	1.67848	1	0.492	blastocyst	TMEM214		TBCC	0.954	1.53893	0.908	2.2202	0.979	0.702	blastocyst	TBCC		RABGGTB	0.994	1.57036	0.988	2.26555	1	0.73	blastocyst	RABGGTB
PDZD4	0.726	0.850049	0.452	1.22636	0.459	0.01	EPI	PDZD4		DAZAP2	0.939	1.27392	0.878	1.83788	0.975	0.284	blastocyst	DAZAP2		MAD2L1BP	0.954	1.34741	0.908	1.9439	1	0.401	blastocyst	MAD2L1BP		GATA6	0.993	1.83514	0.986	2.64754	1	0.145	blastocyst	GATA6
FUS	0.726	0.393663	0.452	0.567936	1	0.993	EPI	FUS		ATF4	0.939	0.920933	0.878	1.32863	1	0.996	blastocyst	ATF4		KLK4	0.953	1.61553	0.906	2.33071	0.958	0.152	blastocyst	KLK4		LOC102122728	0.993	1.60669	0.986	2.31796	1	0.14	blastocyst	LOC102122728
FOXH1	0.726	1.11204	0.452	1.60434	0.523	0.083	EPI	FOXH1		LOC102118672	0.939	1.55505	0.878	2.24346	1	0.105	blastocyst	LOC102118672		PFAS	0.953	1.13774	0.906	1.64141	0.979	0.11	blastocyst	PFAS		SYNGR2	0.993	1.71809	0.986	2.47867	1	0.459	blastocyst	SYNGR2
LOC102118724	0.725	0.88984	0.45	1.28377	0.815	0.602	EPI	LOC102118724		TRAPPC11	0.939	0.955556	0.878	1.37858	1	0.238	blastocyst	TRAPPC11		LOC102122191	0.953	2.01902	0.906	2.91283	0.938	0.049	blastocyst	LOC102122191		SMPD1	0.993	2.25528	0.986	3.25368	1	0.154	blastocyst	SMPD1
TIMM17B	0.725	0.413801	0.45	0.596989	0.999	0.975	EPI	TIMM17B		CAMK1	0.939	1.14924	0.878	1.658	0.912	0.075	blastocyst	CAMK1		LOC102130365	0.953	1.35333	0.906	1.95244	1	0.835	blastocyst	LOC102130365		PACSIN3	0.993	1.56403	0.986	2.25641	1	0.183	blastocyst	PACSIN3
SLC44A1	0.725	0.60326	0.45	0.87032	0.703	0.339	EPI	SLC44A1		S100A6	0.939	1.50424	0.878	2.17017	1	0.732	blastocyst	S100A6		BTG1	0.953	1.43362	0.906	2.06828	0.979	0.848	blastocyst	BTG1		MAT2A	0.993	1.33389	0.986	1.9244	1	0.898	blastocyst	MAT2A
LBH	0.725	0.7209	0.45	1.04004	0.808	0.477	EPI	LBH		LOC102131151	0.939	1.69018	0.878	2.43842	0.912	0.161	blastocyst	LOC102131151		IGFBP6	0.953	1.80579	0.906	2.6052	0.958	0.097	blastocyst	IGFBP6		CNPPD1	0.993	1.58463	0.986	2.28614	1	0.48	blastocyst	CNPPD1
MCM6	0.725	0.557841	0.45	0.804795	0.914	0.712	EPI	MCM6		LOC102137622	0.938	2.0788	0.876	2.99907	0.9	0.134	blastocyst	LOC102137622		MRFAP1L1	0.953	1.65768	0.906	2.39153	0.979	0.362	blastocyst	MRFAP1L1		DPP4	0.993	1.42057	0.986	2.04945	1	0.066	blastocyst	DPP4
PDXP	0.725	0.674763	0.45	0.973477	0.58	0.169	EPI	PDXP		GDPD3	0.938	0.921129	0.876	1.32891	0.975	0.09	blastocyst	GDPD3		TUBB2B	0.953	1.081	0.906	1.55955	1	0.217	blastocyst	TUBB2B		LOC102142177	0.993	1.66861	0.986	2.4073	1	0.093	blastocyst	LOC102142177
LDB2	0.725	0.689412	0.45	0.994611	0.471	0.021	EPI	LDB2		RPS15A1	0.938	1.38852	0.876	2.00321	1	0.947	blastocyst	RPS15A		CERS2	0.953	1.12001	0.906	1.61584	1	0.722	blastocyst	CERS2		RPL71	0.993	1.40594	0.986	2.02834	1	0.998	blastocyst	RPL7
NIPSNAP1	0.724	0.569777	0.448	0.822015	0.547	0.108	EPI	NIPSNAP1		LOC102125197	0.938	1.02589	0.876	1.48005	1	0.977	blastocyst	LOC102125197		LOC102132314	0.952	1.3968	0.904	2.01516	1	0.861	blastocyst	LOC102132314		PRMT5	0.993	1.48211	0.986	2.13823	1	0.637	blastocyst	PRMT5
TRIM71	0.724	0.496686	0.448	0.716567	0.924	0.732	EPI	TRIM71		NDUFV2	0.938	0.779307	0.876	1.1243	1	0.786	blastocyst	NDUFV2		RPL23	0.951	0.721639	0.902	1.0411	1	1	blastocyst	RPL23		FGFR3	0.993	1.84293	0.986	2.65879	1	0.055	blastocyst	FGFR3
CDC20	0.724	0.536574	0.448	0.774112	0.989	0.862	EPI	CDC20		C18H18orf32	0.938	0.89839	0.876	1.2961	1	0.953	blastocyst	C18H18orf32		POP5	0.951	1.04595	0.902	1.50898	1	0.981	blastocyst	POP5		CUL7	0.993	1.35407	0.986	1.95351	1	0.049	blastocyst	CUL7
NASP	0.724	0.439388	0.448	0.633902	1	0.99	EPI	NASP		LOC102142164	0.938	1.8987	0.876	2.73925	1	0.084	blastocyst	LOC102142164		HYPK	0.951	0.754621	0.902	1.08869	1	1	blastocyst	HYPK		RPL321	0.993	1.30163	0.986	1.87785	1	0.986	blastocyst	RPL32
SEZ6L2	0.723	0.634112	0.446	0.91483	0.538	0.103	EPI	SEZ6L2		SMYD5	0.938	1.03646	0.876	1.49529	1	0.452	blastocyst	SMYD5		PYURF	0.951	1.90641	0.902	2.75037	0.958	0.049	blastocyst	PYURF		RAB25	0.993	1.52514	0.986	2.20032	1	0.865	blastocyst	RAB25
KAT7	0.723	0.619813	0.446	0.894201	0.836	0.62	EPI	KAT7		RPL41	0.938	0.634802	0.876	0.915825	1	1	blastocyst	RPL41		LOC102130617	0.951	1.08446	0.902	1.56454	1	0.997	blastocyst	LOC102130617		SLC6A8	0.992	2.16102	0.984	3.11769	1	0.195	blastocyst	SLC6A8
SORL1	0.723	0.603051	0.446	0.870018	0.488	0.039	EPI	SORL1		HIC2	0.938	1.17396	0.876	1.69366	0.988	0.509	blastocyst	HIC2		MPLKIP	0.951	1.39595	0.902	2.01393	1	0.883	blastocyst	MPLKIP		GDPD3	0.992	1.60127	0.984	2.31014	1	0.135	blastocyst	GDPD3
CCNG1	0.723	0.465086	0.446	0.670977	0.998	0.97	EPI	CCNG1		LOC102138698	0.938	1.06432	0.876	1.53549	0.9	0.033	blastocyst	LOC102138698		SOD1	0.951	0.918431	0.902	1.32502	1	0.977	blastocyst	SOD1		LOC102139510	0.992	0.886263	0.984	1.27861	1	0.999	blastocyst	LOC102139510
TMSB4X	0.722	0.59603	0.444	0.859889	0.997	0.848	EPI	TMSB4X		NSMCE3	0.938	1.45538	0.876	2.09967	0.975	0.494	blastocyst	NSMCE3		HES4	0.951	1.36315	0.902	1.96661	1	0.146	blastocyst	HES4		FAM134A	0.992	1.3439	0.984	1.93884	1	0.622	blastocyst	FAM134A
TRIM28	0.722	0.469755	0.444	0.677713	0.997	0.984	EPI	TRIM28		MRPL14	0.938	0.600093	0.876	0.865751	1	0.999	blastocyst	MRPL14		PKMYT1	0.95	1.27078	0.9	1.83334	0.979	0.194	blastocyst	PKMYT1		MRPL51	0.992	0.917891	0.984	1.32424	1	0.993	blastocyst	MRPL51
LOC102145933	0.721	0.731907	0.442	1.05592	0.504	0.073	EPI	LOC102145933		SPCS1	0.938	0.714108	0.876	1.03024	1	1	blastocyst	SPCS1		LOC102143881	0.95	1.40339	0.9	2.02467	0.979	0.547	blastocyst	LOC102143881		C7H15orf39	0.992	1.76301	0.984	2.54348	1	0.249	blastocyst	C7H15orf39
C19H19orf33	0.721	0.542789	0.442	0.78308	0.827	0.615	EPI	C19H19orf33		ABCF3	0.938	1.00529	0.876	1.45033	1	0.498	blastocyst	ABCF3		MPV17L2	0.95	1.28629	0.9	1.85572	1	0.528	blastocyst	MPV17L2		ANKS1A	0.992	1.47075	0.984	2.12185	1	0.196	blastocyst	ANKS1A
FAM210A	0.72	0.763059	0.44	1.10086	0.919	0.785	EPI	FAM210A		LOC102116845	0.938	1.75879	0.876	2.5374	1	0.074	blastocyst	LOC102116845		PSMC3IP	0.95	1.15233	0.9	1.66246	1	0.57	blastocyst	PSMC3IP		ENPP4	0.992	1.56485	0.984	2.2576	1	0.128	blastocyst	ENPP4
ALDH3A2	0.72	0.587919	0.44	0.848188	0.604	0.188	EPI	ALDH3A2		MFSD1	0.938	0.87529	0.876	1.26278	1	0.287	blastocyst	MFSD1		SRSF1	0.95	1.05027	0.9	1.51522	1	0.968	blastocyst	SRSF1		FAM220A	0.992	1.35533	0.984	1.95533	1	0.109	blastocyst	FAM220A
VSNL1	0.72	0.829495	0.44	1.19671	0.477	0.051	EPI	VSNL1		LOC102130517	0.938	2.07619	0.876	2.9953	1	0.142	blastocyst	LOC102130517		RRAGA	0.95	1.17823	0.9	1.69983	1	0.968	blastocyst	RRAGA		DALRD3	0.992	1.47701	0.984	2.13088	1	0.538	blastocyst	DALRD3
GADD45B	0.719	0.650904	0.438	0.939056	0.535	0.097	EPI	GADD45B		LOC102134569	0.937	2.0263	0.874	2.92334	1	0.109	blastocyst	LOC102134569		ADO	0.95	1.37492	0.9	1.9836	1	0.288	blastocyst	ADO		LOC102117924	0.991	0.971385	0.982	1.40141	1	0.029	blastocyst	LOC102117924
SPRY2	0.719	0.779038	0.438	1.12391	0.542	0.116	EPI	SPRY2		LOC102141410	0.937	2.14966	0.874	3.1013	1	0.078	blastocyst	LOC102141410		CCNA2	0.95	1.27712	0.9	1.84249	1	0.793	blastocyst	CCNA2		METTL23	0.991	1.32535	0.982	1.91208	1	0.836	blastocyst	METTL23
AMER2	0.719	0.812924	0.438	1.1728	0.567	0.186	EPI	AMER2		TMEM147	0.937	0.678139	0.874	0.978348	1	1	blastocyst	TMEM147		PPP1R18	0.95	1.1913	0.9	1.71868	0.979	0.084	blastocyst	PPP1R18		BECN1	0.991	1.31468	0.982	1.89669	1	0.163	blastocyst	BECN1
CELF1	0.719	0.491633	0.438	0.709276	0.992	0.892	EPI	CELF1		TUBB4B	0.937	0.7968	0.874	1.14954	1	1	blastocyst	TUBB4B		PITHD1	0.95	1.01708	0.9	1.46733	1	0.239	blastocyst	PITHD1		MEN1	0.991	1.33039	0.982	1.91934	1	0.445	blastocyst	MEN1
FGF4	0.719	1.24873	0.438	1.80153	0.445	0.008	EPI	FGF4		RPL34	0.937	1.30193	0.874	1.87829	1	0.995	blastocyst	RPL34		CHMP1B	0.949	1.27435	0.898	1.8385	1	0.712	blastocyst	CHMP1B		LOC102130365	0.991	1.37241	0.982	1.97997	1	0.882	blastocyst	LOC102130365
HMCES	0.719	0.553296	0.438	0.798238	0.918	0.754	EPI	HMCES		ACAT2	0.937	1.11139	0.874	1.60339	1	0.709	blastocyst	ACAT2		PSME3	0.949	1.06253	0.898	1.5329	1	0.825	blastocyst	PSME3		SRXN1	0.991	1.90653	0.982	2.75054	1	0.334	blastocyst	SRXN1
HSP90AB1	0.719	0.456857	0.438	0.659105	1	0.996	EPI	HSP90AB1		TFRC	0.937	1.4575	0.874	2.10272	1	0.804	blastocyst	TFRC		LOC102118498	0.949	1.28291	0.898	1.85084	0.979	0.252	blastocyst	LOC102118498		KDELR3	0.991	1.40083	0.982	2.02098	1	0.785	blastocyst	KDELR3
PRKRA	0.718	0.523992	0.436	0.75596	0.862	0.642	EPI	PRKRA		HES4	0.937	1.28743	0.874	1.85737	1	0.142	blastocyst	HES4		UBE2C	0.949	1.84452	0.898	2.66108	0.979	0.259	blastocyst	UBE2C		IMP3	0.991	1.29534	0.982	1.86879	1	0.981	blastocyst	IMP3
KLHL23	0.718	0.600855	0.436	0.86685	0.654	0.302	EPI	KLHL23		TPRG1L	0.937	1.14543	0.874	1.6525	0.988	0.693	blastocyst	TPRG1L		SRSF6	0.949	1.04502	0.898	1.50765	1	0.9	blastocyst	SRSF6		C2H3orf52	0.991	1.28091	0.982	1.84796	1	0.072	blastocyst	C2H3orf52
AMT	0.718	0.672907	0.436	0.970799	0.65	0.286	EPI	AMT		MYCBP	0.937	0.838585	0.874	1.20982	0.988	0.9	blastocyst	MYCBP		GPX2	0.949	1.78791	0.898	2.57941	0.979	0.43	blastocyst	GPX2		EIF4A2	0.991	1.4136	0.982	2.03939	1	0.919	blastocyst	EIF4A2
TNIK	0.718	0.663797	0.436	0.957657	0.527	0.104	EPI	TNIK		LOC102127559	0.937	1.65121	0.874	2.3822	1	0.087	blastocyst	LOC102127559		EGLN3	0.949	1.16136	0.898	1.67549	1	0.379	blastocyst	EGLN3		VAT11	0.99	1.42698	0.98	2.0587	1	0.45	blastocyst	VAT1
PRPS1	0.717	0.622402	0.434	0.897936	0.526	0.096	EPI	PRPS1		METTL13	0.937	0.998746	0.874	1.44089	0.988	0.294	blastocyst	METTL13		TMEM55B	0.949	1.43595	0.898	2.07164	1	0.33	blastocyst	TMEM55B		ALDH3A2	0.99	1.35477	0.98	1.95452	1	0.123	blastocyst	ALDH3A2
MORF4L1	0.717	0.450335	0.434	0.649697	0.998	0.996	EPI	MORF4L1		NLRP7	0.936	1.40041	0.872	2.02036	1	0.68	blastocyst	NLRP7		C7H15orf39	0.949	1.49544	0.898	2.15746	0.979	0.275	blastocyst	C7H15orf39		PHF23	0.99	1.52433	0.98	2.19914	1	0.571	blastocyst	PHF23
MYO10	0.717	0.679389	0.434	0.98015	0.785	0.508	EPI	MYO10		RPL21	0.936	0.88299	0.872	1.27389	1	0.996	blastocyst	RPL21		MSTO1.1	0.949	0.972782	0.898	1.40343	0.958	0.055	blastocyst	MSTO1.1		RNF114	0.99	1.31347	0.98	1.89494	1	0.61	blastocyst	RNF114
RBBP4	0.717	0.552589	0.434	0.797217	0.994	0.916	EPI	RBBP4		CTDNEP1	0.936	0.958338	0.872	1.38259	1	0.797	blastocyst	CTDNEP1		ATF4	0.948	0.952195	0.896	1.37373	1	0.997	blastocyst	ATF4		POU5F11	0.99	2.05082	0.98	2.95871	1	0.297	blastocyst	POU5F1
PTBP2	0.717	0.550663	0.434	0.794439	0.548	0.128	EPI	PTBP2		LOC102147067	0.936	2.01854	0.872	2.91214	1	0.272	blastocyst	LOC102147067		NSUN5	0.948	1.10837	0.896	1.59904	1	0.55	blastocyst	NSUN5		DPPA2	0.99	1.38851	0.98	2.0032	1	0.078	blastocyst	DPPA2
LOC102135658	0.716	2.14788	0.432	3.09873	0.805	0.541	EPI	LOC102135658		LOC102128047	0.936	1.29229	0.872	1.86438	0.95	0.076	blastocyst	LOC102128047		LOC102123063	0.947	1.53078	0.894	2.20845	0.958	0.055	blastocyst	LOC102123063		CCNL2	0.99	1.40023	0.98	2.0201	1	0.644	blastocyst	CCNL2
HNRNPL	0.716	0.39191	0.432	0.565406	0.999	0.968	EPI	HNRNPL		ATP6V1B1	0.936	1.07389	0.872	1.54929	0.887	0.022	blastocyst	ATP6V1B1		ACO2	0.947	0.965555	0.894	1.393	1	0.152	blastocyst	ACO2		UROD	0.99	1.48238	0.98	2.13863	1	0.724	blastocyst	UROD
HAPLN3	0.716	0.580225	0.432	0.837087	0.494	0.07	EPI	HAPLN3		LOC102147164	0.936	1.47034	0.872	2.12125	1	0.126	blastocyst	LOC102147164		LOC102120517	0.947	1.16961	0.894	1.68739	1	1	blastocyst	LOC102120517		SF3B4	0.99	1.20469	0.98	1.738	1	0.966	blastocyst	SF3B4
ZNF625	0.715	1.40221	0.43	2.02295	0.889	0.901	EPI	ZNF625		SRRD	0.936	1.048	0.872	1.51195	0.988	0.514	blastocyst	SRRD		LOC102118097	0.947	1.75543	0.894	2.53255	0.958	0.081	blastocyst	LOC102118097		B4GALT3	0.99	1.21149	0.98	1.74781	1	0.88	blastocyst	B4GALT3
ATP5A1	0.715	0.317122	0.43	0.45751	1	0.998	EPI	ATP5A1		MIEF1	0.936	0.909057	0.872	1.31149	1	0.7	blastocyst	MIEF1		MKRN1	0.947	1.19417	0.894	1.72282	1	0.932	blastocyst	MKRN1		YIPF2	0.989	1.34288	0.978	1.93737	1	0.161	blastocyst	YIPF2
ADD3	0.715	0.471466	0.43	0.680182	0.745	0.363	EPI	ADD3		FOXH1	0.936	1.36114	0.872	1.96371	1	0.504	blastocyst	FOXH1		RAP2B	0.947	1.22925	0.894	1.77344	1	0.922	blastocyst	RAP2B		RPL21	0.989	1.075	0.978	1.5509	1	0.994	blastocyst	RPL21
LOC107126621	0.714	1.32232	0.428	1.90771	0.878	0.906	EPI	LOC107126621		PRMT5	0.936	1.08713	0.872	1.56839	1	0.784	blastocyst	PRMT5		ATPIF1	0.947	0.754453	0.894	1.08845	1	1	blastocyst	ATPIF1		PFAS	0.989	1.22971	0.978	1.7741	1	0.103	blastocyst	PFAS
WDR54	0.714	0.640266	0.428	0.923709	0.612	0.217	EPI	WDR54		LOC102144820	0.936	1.86044	0.872	2.68404	1	0.08	blastocyst	LOC102144820		NUP43	0.946	0.888531	0.892	1.28188	0.979	0.126	blastocyst	NUP43		TIMM10B	0.989	1.14663	0.978	1.65424	1	0.986	blastocyst	TIMM10B
NUSAP1	0.714	0.633374	0.428	0.913766	0.989	0.903	EPI	NUSAP1		PHYKPL	0.936	1.72995	0.872	2.4958	1	0.099	blastocyst	PHYKPL		HYAL1	0.946	1.49767	0.892	2.16069	1	0.417	blastocyst	HYAL1		MRPL49	0.989	1.47205	0.978	2.12372	1	0.769	blastocyst	MRPL49
CRMP1	0.714	0.568188	0.428	0.819722	0.437	0.008	EPI	CRMP1		LOC102122295	0.936	1.46643	0.872	2.11561	0.975	0.195	blastocyst	LOC102122295		NIP7	0.945	1.01912	0.89	1.47029	1	0.971	blastocyst	NIP7		PGAM5	0.989	1.32636	0.978	1.91353	1	0.675	blastocyst	PGAM5
KIF22	0.713	0.481069	0.426	0.694036	0.964	0.806	EPI	KIF22		CSNK2B	0.936	0.711012	0.872	1.02577	1	1	blastocyst	CSNK2B		MYO19	0.945	0.865064	0.89	1.24802	1	0.142	blastocyst	MYO19		GLT8D2	0.989	0.892972	0.978	1.28829	1	0.026	blastocyst	GLT8D2
GPRC5B	0.713	0.653041	0.426	0.94214	0.53	0.104	EPI	GPRC5B		LOC102143138	0.936	0.804488	0.872	1.16063	1	0.993	blastocyst	LOC102143138		LOC102133226	0.945	1.43784	0.89	2.07437	0.938	0.149	blastocyst	LOC102133226		SALL4	0.989	1.67252	0.978	2.41294	1	0.278	blastocyst	SALL4
BIRC5	0.713	0.46761	0.426	0.674618	0.996	0.872	EPI	BIRC5		LOC102134336	0.936	1.16126	0.872	1.67535	0.988	0.159	blastocyst	LOC102134336		NEU1	0.945	1.31121	0.89	1.89168	1	0.595	blastocyst	NEU1		ABHD4	0.989	1.37684	0.978	1.98637	1	0.143	blastocyst	ABHD4
ZMYND8	0.713	0.594602	0.426	0.857829	0.948	0.803	EPI	ZMYND8		DNPH1	0.936	1.30996	0.872	1.88987	0.975	0.6	blastocyst	DNPH1		EBNA1BP2	0.945	0.941701	0.89	1.35859	1	0.932	blastocyst	EBNA1BP2		LOC102130441	0.989	1.34022	0.978	1.93353	1	0.203	blastocyst	LOC102130441
PCOLCE	0.713	0.3154	0.426	0.455026	0.562	0.127	EPI	PCOLCE		LOC102139622	0.936	1.57008	0.872	2.26515	0.975	0.127	blastocyst	LOC102139622		MIF4GD	0.944	1.1547	0.888	1.66588	1	0.57	blastocyst	MIF4GD		LOC102124074	0.988	2.90409	0.976	4.18972	0.978	0.002	blastocyst	LOC102124074
LOC102137239	0.712	0.895109	0.424	1.29137	0.591	0.275	EPI	LOC102137239		HYAL1	0.936	1.8478	0.872	2.66581	0.9	0.096	blastocyst	HYAL1		RANGRF	0.944	1.6828	0.888	2.42777	0.979	0.754	blastocyst	RANGRF		FEN1	0.988	1.37369	0.976	1.98182	1	0.701	blastocyst	FEN1
CCDC106	0.712	0.574427	0.424	0.828722	0.544	0.15	EPI	CCDC106		GLUL	0.936	0.997767	0.872	1.43947	1	0.939	blastocyst	GLUL		BAG6	0.944	0.870179	0.888	1.2554	1	0.864	blastocyst	BAG6		SMYD5	0.988	1.32278	0.976	1.90836	1	0.226	blastocyst	SMYD5
TNNI3	0.712	0.459868	0.424	0.663449	0.585	0.15	EPI	TNNI3		LOC102134736	0.936	1.96081	0.872	2.82886	1	0.347	blastocyst	LOC102134736		NELFE	0.944	0.871993	0.888	1.25802	1	0.903	blastocyst	NELFE		RPL311	0.988	1.02078	0.976	1.47268	1	0.998	blastocyst	RPL31
CCND1	0.712	0.391265	0.424	0.564476	0.829	0.468	EPI	CCND1		LOC102119988	0.935	2.50247	0.87	3.6103	0.887	0.089	blastocyst	LOC102119988		LOC102133744	0.944	0.681917	0.888	0.983798	0.917	0.032	blastocyst	LOC102133744		METTL17	0.988	1.42918	0.976	2.06187	1	0.202	blastocyst	METTL17
NLRP2	0.711	0.702769	0.422	1.01388	0.954	0.833	EPI	NLRP2		LOC102135944	0.935	1.8628	0.87	2.68745	1	0.191	blastocyst	LOC102135944		CLK2	0.944	1.14098	0.888	1.64609	1	0.34	blastocyst	CLK2		DPPA5	0.988	2.13628	0.976	3.082	1	0.292	blastocyst	DPPA5
PAK1	0.711	0.518204	0.422	0.74761	0.876	0.679	EPI	PAK1		NFATC2IP	0.935	0.841108	0.87	1.21346	1	0.622	blastocyst	NFATC2IP		LOC102137622	0.943	1.89113	0.886	2.72832	0.917	0.078	blastocyst	LOC102137622		LOC102142587	0.988	1.07003	0.976	1.54373	0.978	0.004	blastocyst	LOC102142587
REST	0.711	0.462149	0.422	0.66674	0.987	0.913	EPI	REST		LOC102130413	0.935	2.05708	0.87	2.96775	1	0.08	blastocyst	LOC102130413		ZFP36L2	0.943	1.46227	0.886	2.10961	1	0.602	blastocyst	ZFP36L2		LOC102132563	0.988	1.29349	0.976	1.86611	0.978	0.003	blastocyst	LOC102132563
CEP85	0.711	0.691926	0.422	0.998238	0.583	0.207	EPI	CEP85		TMX2	0.935	0.984099	0.87	1.41975	1	0.935	blastocyst	TMX2		SYS1	0.943	1.38406	0.886	1.99678	0.979	0.472	blastocyst	SYS1		LOC102129427	0.987	0.842751	0.974	1.21583	0.978	0.003	blastocyst	LOC102129427
ERICH2	0.71	1.27174	0.42	1.83473	0.532	0.153	EPI	ERICH2		TEX40	0.935	1.24352	0.87	1.79403	0.95	0.078	blastocyst	TEX40		LOC102119402	0.943	1.29223	0.886	1.86429	0.938	0.061	blastocyst	LOC102119402		PSME3	0.987	1.23062	0.974	1.77541	1	0.89	blastocyst	PSME3
PODXL	0.71	0.659926	0.42	0.952072	0.647	0.265	EPI	PODXL		LOC102146804	0.935	0.873639	0.87	1.26039	0.95	0.072	blastocyst	LOC102146804		MESDC1	0.943	1.55459	0.886	2.2428	0.958	0.333	blastocyst	MESDC1		SRSF1	0.987	1.20399	0.974	1.73699	1	0.964	blastocyst	SRSF1
LOC102144405	0.71	0.945473	0.42	1.36403	0.523	0.118	EPI	LOC102144405		CTSA	0.935	1.06979	0.87	1.54338	1	0.78	blastocyst	CTSA		TRAPPC11	0.943	0.886225	0.886	1.27855	1	0.191	blastocyst	TRAPPC11		TOR1B	0.987	1.33417	0.974	1.9248	1	0.107	blastocyst	TOR1B
HNRNPUL1	0.71	0.431741	0.42	0.622871	0.949	0.822	EPI	HNRNPUL1		SRSF6	0.935	1.0727	0.87	1.54758	1	0.946	blastocyst	SRSF6		MRPS18B	0.943	1.02891	0.886	1.48441	1	0.841	blastocyst	MRPS18B		LOC102128047	0.987	1.55256	0.974	2.23987	0.978	0.007	blastocyst	LOC102128047
GALM	0.71	0.61085	0.42	0.881271	0.865	0.66	EPI	GALM		KDELR3	0.935	1.23315	0.87	1.77905	1	0.742	blastocyst	KDELR3		LOC102121104	0.943	1.2213	0.886	1.76196	1	0.544	blastocyst	LOC102121104		CTDSP2	0.987	1.23056	0.974	1.77532	1	0.447	blastocyst	CTDSP2
PWP1	0.71	0.41176	0.42	0.594044	1	0.972	EPI	PWP1		LOC102135222	0.935	2.03357	0.87	2.93382	1	0.228	blastocyst	LOC102135222		KIAA2013	0.943	1.16372	0.886	1.6789	1	0.767	blastocyst	KIAA2013		RPL41	0.987	0.744019	0.974	1.07339	1	1	blastocyst	RPL41
PIM1	0.71	0.671219	0.42	0.968364	0.69	0.386	EPI	PIM1		DDX41	0.935	1.00098	0.87	1.44411	1	0.657	blastocyst	DDX41		LDLRAD2	0.943	1.17736	0.886	1.69857	0.938	0.049	blastocyst	LDLRAD2		ASAH1	0.987	1.43753	0.974	2.07392	1	0.698	blastocyst	ASAH1
SLC16A14	0.709	1.8556	0.418	2.67706	0.899	0.748	EPI	SLC16A14		TAF7	0.935	1.21728	0.87	1.75617	1	0.9	blastocyst	TAF7		LOC102131854	0.942	1.0121	0.884	1.46015	0.958	0.094	blastocyst	LOC102131854		EFS	0.987	1.42316	0.974	2.05319	1	0.136	blastocyst	EFS
LOC102147135	0.709	0.438497	0.418	0.632618	1	0.99	EPI	LOC102147135		DXO	0.935	1.42208	0.87	2.05163	0.963	0.423	blastocyst	DXO		TMEM147	0.942	0.736979	0.884	1.06324	1	1	blastocyst	TMEM147		NOP10	0.987	0.932948	0.974	1.34596	1	0.998	blastocyst	NOP10
RASSF3	0.709	0.609671	0.418	0.879569	0.948	0.84	EPI	RASSF3		LOC102119672	0.935	1.16906	0.87	1.6866	0.988	0.96	blastocyst	LOC102119672		COASY	0.942	1.21009	0.884	1.7458	0.979	0.424	blastocyst	COASY		PYURF	0.987	2.21906	0.974	3.20143	0.978	0.005	blastocyst	PYURF
GDF3	0.709	0.811817	0.418	1.1712	0.453	0.033	EPI	GDF3		LOC102132457	0.935	1.82157	0.87	2.62796	0.95	0.244	blastocyst	LOC102132457		MRPL45	0.942	0.98359	0.884	1.41902	0.979	0.142	blastocyst	MRPL45		GPAT3	0.987	1.70983	0.974	2.46676	1	0.308	blastocyst	GPAT3
COMTD1	0.709	0.536494	0.418	0.773998	0.888	0.747	EPI	COMTD1		PITHD1	0.935	0.945283	0.87	1.36375	1	0.433	blastocyst	PITHD1		DOLK	0.942	1.48531	0.884	2.14285	0.979	0.372	blastocyst	DOLK		LOC102118097	0.987	2.25344	0.974	3.25102	0.978	0.024	blastocyst	LOC102118097
IGF1R	0.709	0.541451	0.418	0.781149	0.548	0.142	EPI	IGF1R		TMEM167B	0.935	1.00693	0.87	1.4527	0.975	0.738	blastocyst	TMEM167B		LOC102145938	0.942	1.36748	0.884	1.97286	1	0.984	blastocyst	LOC102145938		MRPL18	0.987	1.02305	0.974	1.47595	1	0.974	blastocyst	MRPL18
BLOC1S6	0.709	0.530648	0.418	0.765564	0.986	0.95	EPI	BLOC1S6		LOC102132563	0.935	0.873858	0.87	1.26071	0.925	0.051	blastocyst	LOC102132563		MOCS3	0.942	1.2175	0.884	1.75648	1	0.275	blastocyst	MOCS3		ATPIF1	0.987	0.940619	0.974	1.35703	1	0.999	blastocyst	ATPIF1
ZNF770	0.709	0.549637	0.418	0.792959	0.853	0.733	EPI	ZNF770		FANCB	0.934	0.739684	0.868	1.06714	1	0.275	blastocyst	FANCB		ACAT2	0.942	1.16719	0.884	1.6839	1	0.696	blastocyst	ACAT2		ATP5F1	0.987	1.15786	0.974	1.67044	1	0.976	blastocyst	ATP5F1
GNAI2	0.709	0.568415	0.418	0.82005	0.994	0.953	EPI	GNAI2		LOC102131854	0.934	0.977858	0.868	1.41075	0.95	0.135	blastocyst	LOC102131854		UBE2Q1	0.942	0.964484	0.884	1.39146	1	0.806	blastocyst	UBE2Q1		BOLA1	0.987	1.63045	0.974	2.35225	1	0.722	blastocyst	BOLA1
CFDP1	0.708	0.404572	0.416	0.583674	0.959	0.989	EPI	CFDP1		PAF1	0.934	0.960875	0.868	1.38625	1	0.645	blastocyst	PAF1		E2F4	0.941	1.05887	0.882	1.52762	1	0.712	blastocyst	E2F4		CRB3	0.986	1.48101	0.972	2.13665	1	0.622	blastocyst	CRB3
TCF3	0.708	0.58191	0.416	0.839518	0.922	0.759	EPI	TCF3		ANKZF1	0.934	1.14073	0.868	1.64573	0.975	0.534	blastocyst	ANKZF1		SLC25A11	0.941	1.20422	0.882	1.73732	1	0.825	blastocyst	SLC25A11		GRN1	0.986	1.52898	0.972	2.20585	1	0.711	blastocyst	GRN
BRD3	0.708	0.435055	0.416	0.627652	0.923	0.744	EPI	BRD3		ATG9A	0.934	0.929443	0.868	1.3409	0.988	0.206	blastocyst	ATG9A		NOA1	0.941	1.03368	0.882	1.49128	1	0.372	blastocyst	NOA1		ABHD15	0.986	0.985562	0.972	1.42187	1	0.052	blastocyst	ABHD15
ARL6IP4	0.708	0.391579	0.416	0.564929	0.999	0.967	EPI	ARL6IP4		CTDSP2	0.934	0.936635	0.868	1.35128	1	0.491	blastocyst	CTDSP2		GRSF1	0.941	0.88812	0.882	1.28129	1	0.812	blastocyst	GRSF1		POLE3	0.986	1.43337	0.972	2.06791	1	0.801	blastocyst	POLE3
MRPS30	0.708	0.411238	0.416	0.593291	0.998	0.984	EPI	MRPS30		MBD6	0.934	1.06805	0.868	1.54087	0.963	0.218	blastocyst	MBD6		ABT1	0.941	1.18612	0.882	1.71122	0.979	0.803	blastocyst	ABT1		TEX40	0.986	1.66115	0.972	2.39654	0.978	0.024	blastocyst	TEX40
FGF12	0.708	0.530823	0.416	0.765816	0.461	0.044	EPI	FGF12		LOC102133117	0.934	1.50995	0.868	2.1784	1	0.077	blastocyst	LOC102133117		DXO	0.941	1.62465	0.882	2.34387	0.958	0.33	blastocyst	DXO		PQLC3	0.986	1.55046	0.972	2.23684	1	0.422	blastocyst	PQLC3
PRDX2	0.707	0.382052	0.414	0.551185	1	0.991	EPI	PRDX2		BAG5	0.934	1.05912	0.868	1.52799	0.988	0.711	blastocyst	BAG5		CUL7	0.941	0.973306	0.882	1.40418	1	0.191	blastocyst	CUL7		RHOB	0.986	3.1235	0.972	4.50626	0.978	0.162	blastocyst	RHOB
TIA1	0.707	0.452844	0.414	0.653315	0.848	0.638	EPI	TIA1		LOC102139875	0.934	1.9538	0.868	2.81874	1	0.093	blastocyst	LOC102139875		ABHD11	0.941	1.15946	0.882	1.67275	1	0.777	blastocyst	ABHD11		GPRC5A	0.986	1.87177	0.972	2.7004	0.978	0.053	blastocyst	GPRC5A
VENTX	0.707	0.844458	0.414	1.2183	0.504	0.117	EPI	VENTX		NUP43	0.934	0.852665	0.868	1.23014	1	0.26	blastocyst	NUP43		LOC102146981	0.94	1.09507	0.88	1.57986	0.979	0.126	blastocyst	LOC102146981		LOC102117212	0.986	1.12202	0.972	1.61874	0.978	0.007	blastocyst	LOC102117212
ALDH7A1	0.707	0.48013	0.414	0.692681	0.997	0.947	EPI	ALDH7A1		LOC102144489	0.934	0.827106	0.868	1.19326	0.988	0.144	blastocyst	LOC102144489		LOC102145084	0.94	1.34149	0.88	1.93537	1	0.502	blastocyst	LOC102145084		RPS18	0.986	0.924416	0.972	1.33365	1	1	blastocyst	RPS18
MRPS17	0.707	0.40831	0.414	0.589067	0.995	0.978	EPI	MRPS17		LOC102142484	0.933	2.10312	0.866	3.03416	0.887	0.063	blastocyst	LOC102142484		ZWINT	0.94	1.40333	0.88	2.02458	0.979	0.702	blastocyst	ZWINT		SLC35B2	0.986	1.7171	0.972	2.47725	1	0.412	blastocyst	SLC35B2
SPATA6	0.707	0.602132	0.414	0.868693	0.475	0.069	EPI	SPATA6		ATMIN	0.933	1.01551	0.866	1.46508	1	0.598	blastocyst	ATMIN		KIF20A	0.94	1.38285	0.88	1.99503	0.979	0.233	blastocyst	KIF20A		IFT22	0.986	1.39409	0.972	2.01125	1	0.531	blastocyst	IFT22
NDUFS2	0.707	0.343456	0.414	0.495502	0.999	0.984	EPI	NDUFS2		LOC102136852	0.933	1.76394	0.866	2.54483	0.95	0.225	blastocyst	LOC102136852		LOC102122997	0.94	0.907212	0.88	1.30883	0.938	0.081	blastocyst	LOC102122997		LOC102116834	0.986	1.15802	0.972	1.67067	0.978	0.022	blastocyst	LOC102116834
SC5D	0.706	0.54296	0.412	0.783325	0.919	0.759	EPI	SC5D		RHOT2	0.933	0.882296	0.866	1.27288	1	0.705	blastocyst	RHOT2		DNAJB9	0.94	1.34266	0.88	1.93704	1	0.44	blastocyst	DNAJB9		ACE2	0.985	0.941933	0.97	1.35892	0.978	0.006	blastocyst	ACE2
PMEPA1	0.706	0.592599	0.412	0.854939	0.461	0.05	EPI	PMEPA1		IGFLR1	0.933	1.15996	0.866	1.67347	0.988	0.39	blastocyst	IGFLR1		DNMT3L	0.94	1.3631	0.88	1.96653	1	0.421	blastocyst	DNMT3L		KIF22	0.985	1.23439	0.97	1.78084	1	0.8	blastocyst	KIF22
ABHD12	0.706	0.599669	0.412	0.865139	0.963	0.862	EPI	ABHD12		LOC102122728	0.933	1.27212	0.866	1.83528	0.963	0.231	blastocyst	LOC102122728		ATXN1L	0.939	1.19453	0.878	1.72334	0.958	0.278	blastocyst	ATXN1L		CLP1	0.985	1.33792	0.97	1.93022	1	0.585	blastocyst	CLP1
DAXX	0.706	0.484915	0.412	0.699585	0.93	0.814	EPI	DAXX		GRN1	0.933	1.1489	0.866	1.65752	1	0.758	blastocyst	GRN		LOC102129427	0.939	0.725788	0.878	1.04709	0.917	0.039	blastocyst	LOC102129427		POLG	0.985	1.24126	0.97	1.79077	1	0.126	blastocyst	POLG
KIF15	0.706	0.555037	0.412	0.800749	0.778	0.514	EPI	KIF15		PSMD5	0.933	0.884231	0.866	1.27567	0.963	0.203	blastocyst	PSMD5		ACTR1B	0.939	1.09503	0.878	1.57979	1	0.362	blastocyst	ACTR1B		ASB14	0.985	1.09464	0.97	1.57923	0.978	0.014	blastocyst	ASB14
2022-03-02	0.706	0.702434	0.412	1.0134	0.534	0.16	EPI	2022-03-02		EEF1G	0.933	1.27285	0.866	1.83633	1	0.926	blastocyst	EEF1G		RPL37	0.939	1.01818	0.878	1.46892	1	0.951	blastocyst	RPL37		EMC10	0.984	1.17078	0.968	1.68908	1	0.827	blastocyst	EMC10
LOC102136846	0.705	0.904733	0.41	1.30525	0.6	0.264	EPI	LOC102136846		NOP56	0.933	0.99284	0.866	1.43237	1	0.973	blastocyst	NOP56		TPMT	0.939	1.08929	0.878	1.57151	1	0.201	blastocyst	TPMT		IFT20	0.984	1.30095	0.968	1.87687	1	0.847	blastocyst	IFT20
PHB	0.705	0.310449	0.41	0.447883	1	0.997	EPI	PHB		FASTKD5	0.933	1.11442	0.866	1.60777	0.95	0.257	blastocyst	FASTKD5		MANEAL	0.939	0.9368	0.878	1.35152	0.917	0.055	blastocyst	MANEAL		PLD2	0.984	1.39075	0.968	2.00642	1	0.299	blastocyst	PLD2
SUMO1	0.705	0.355061	0.41	0.512244	1	0.997	EPI	SUMO1		APOL5	0.933	1.04919	0.866	1.51366	0.938	0.075	blastocyst	APOL5		CA14	0.939	1.19188	0.878	1.71952	0.979	0.094	blastocyst	CA14		EMC6	0.984	0.761442	0.968	1.09853	1	0.999	blastocyst	EMC6
PDK1	0.705	0.731134	0.41	1.0548	0.811	0.535	EPI	PDK1		GRSF1	0.933	0.875018	0.866	1.26238	1	0.89	blastocyst	GRSF1		NDUFV2	0.938	0.882168	0.876	1.2727	1	0.702	blastocyst	NDUFV2		PRKAB1	0.984	1.23856	0.968	1.78686	1	0.17	blastocyst	PRKAB1
IDO2	0.705	0.850856	0.41	1.22753	0.907	0.956	EPI	IDO2		TPMT	0.933	1.0408	0.866	1.50156	1	0.213	blastocyst	TPMT		EXOSC2	0.938	1.06155	0.876	1.53149	1	0.262	blastocyst	EXOSC2		IMPDH2	0.984	0.921155	0.968	1.32895	1	0.979	blastocyst	IMPDH2
ISCA2	0.705	0.613969	0.41	0.88577	0.862	0.669	EPI	ISCA2		H3F3A1	0.933	1.3674	0.866	1.97275	1	0.787	blastocyst	H3F3A		TMX2	0.938	0.925063	0.876	1.33458	1	0.871	blastocyst	TMX2		MRPL45	0.983	1.16451	0.966	1.68003	1	0.206	blastocyst	MRPL45
SALL2	0.705	0.787356	0.41	1.13591	0.44	0.031	EPI	SALL2		MAP1LC3B	0.932	0.822301	0.864	1.18633	1	0.997	blastocyst	MAP1LC3B		PROSC	0.938	0.889679	0.876	1.28354	0.958	0.074	blastocyst	PROSC		TMX2	0.983	1.09043	0.966	1.57316	1	0.892	blastocyst	TMX2
PRMT1	0.704	0.414917	0.408	0.598598	0.996	0.985	EPI	PRMT1		EXOSC6	0.932	1.12767	0.864	1.62688	0.988	0.951	blastocyst	EXOSC6		PSMG1	0.938	0.924283	0.876	1.33346	1	0.964	blastocyst	PSMG1		RFC5	0.983	1.22065	0.966	1.76102	1	0.384	blastocyst	RFC5
TMEM138	0.704	0.665002	0.408	0.959395	0.572	0.223	EPI	TMEM138		MCAM	0.932	1.13399	0.864	1.636	1	0.631	blastocyst	MCAM		POLR2H	0.938	0.897466	0.876	1.29477	1	0.977	blastocyst	POLR2H		MFSD5	0.983	1.80647	0.966	2.60618	1	0.358	blastocyst	MFSD5
CDCA7	0.704	0.522618	0.408	0.753979	0.804	0.573	EPI	CDCA7		VPS11	0.932	0.91063	0.864	1.31376	0.975	0.197	blastocyst	VPS11		PYCR2	0.938	1.24818	0.876	1.80074	0.979	0.165	blastocyst	PYCR2		SPCS1	0.983	0.798775	0.966	1.15239	1	0.997	blastocyst	SPCS1
NNAT	0.704	0.859147	0.408	1.23949	0.426	0.019	EPI	NNAT		TMEM127	0.932	0.960737	0.864	1.38605	0.988	0.327	blastocyst	TMEM127		LGALS8	0.938	0.89933	0.876	1.29746	0.979	0.142	blastocyst	LGALS8		HCFC1R1	0.982	1.50917	0.964	2.17727	1	0.753	blastocyst	HCFC1R1
SKIL	0.704	0.435504	0.408	0.628299	0.908	0.662	EPI	SKIL		LOC1021450551	0.932	1.17284	0.864	1.69206	1	0.833	blastocyst	LOC102145055		NAPA	0.937	0.850539	0.874	1.22707	1	0.178	blastocyst	NAPA		TMEM147	0.982	0.782927	0.964	1.12952	1	0.994	blastocyst	TMEM147
FSD1	0.703	0.600321	0.406	0.86608	0.47	0.077	EPI	FSD1		PPIF	0.932	1.09799	0.864	1.58406	1	0.939	blastocyst	PPIF		CREB3	0.937	1.05584	0.874	1.52325	1	0.725	blastocyst	CREB3		SRSF2	0.982	0.81032	0.964	1.16904	1	0.997	blastocyst	SRSF2
ZIC3	0.703	0.630833	0.406	0.9101	0.444	0.035	EPI	ZIC3		LOC102129434	0.932	1.71891	0.864	2.47986	1	0.769	blastocyst	LOC102129434		FUT4	0.937	1.42471	0.874	2.05543	0.979	0.392	blastocyst	FUT4		CTNS	0.982	1.10442	0.964	1.59334	1	0.13	blastocyst	CTNS
NUDT16L1	0.703	0.580483	0.406	0.83746	0.846	0.632	EPI	NUDT16L1		LOC102123638	0.932	1.84242	0.864	2.65804	1	0.079	blastocyst	LOC102123638		LOC102142177	0.937	1.521	0.874	2.19433	0.938	0.104	blastocyst	LOC102142177		CTSH	0.982	2.00436	0.964	2.89167	1	0.286	blastocyst	CTSH
DLGAP5	0.703	0.425321	0.406	0.613608	0.961	0.795	EPI	DLGAP5		PDE12	0.932	0.905238	0.864	1.30598	1	0.784	blastocyst	PDE12		PPRC1	0.937	1.00865	0.874	1.45517	0.979	0.22	blastocyst	PPRC1		OCLN	0.982	1.11144	0.964	1.60347	1	0.14	blastocyst	OCLN
EXOSC7	0.703	0.394434	0.406	0.569048	0.992	0.926	EPI	EXOSC7		EIF2B5	0.932	0.961651	0.864	1.38737	0.988	0.5	blastocyst	EIF2B5		MAPK1IP1L	0.937	0.922269	0.874	1.33055	1	0.906	blastocyst	MAPK1IP1L		LRRC47	0.982	1.09784	0.964	1.58385	1	0.577	blastocyst	LRRC47
WNK3	0.702	0.625025	0.404	0.901721	0.632	0.312	EPI	WNK3		PARS2	0.932	1.14031	0.864	1.64512	0.95	0.309	blastocyst	PARS2		EID1	0.937	1.18073	0.874	1.70343	1	0.851	blastocyst	EID1		PKMYT1	0.981	1.51082	0.962	2.17965	0.978	0.247	blastocyst	PKMYT1
PIAS2	0.702	0.522095	0.404	0.753224	0.517	0.125	EPI	PIAS2		LOC102130133	0.932	1.75756	0.864	2.53563	1	0.078	blastocyst	LOC102130133		SP8	0.937	1.51793	0.874	2.18991	1	0.615	blastocyst	SP8		PPP1R13L	0.981	1.41329	0.962	2.03895	1	0.296	blastocyst	PPP1R13L
TRIM37	0.702	0.476458	0.404	0.687383	0.832	0.598	EPI	TRIM37		LOC102130997	0.931	1.66605	0.862	2.4036	1	0.082	blastocyst	LOC102130997		RPL321	0.937	1.0243	0.874	1.47775	1	0.974	blastocyst	RPL32		LOC102136403	0.981	0.953266	0.962	1.37527	1	0.992	blastocyst	LOC102136403
UNC119	0.702	0.642666	0.404	0.92717	0.578	0.22	EPI	UNC119		NAPA	0.931	0.779617	0.862	1.12475	0.988	0.175	blastocyst	NAPA		HSD17B10	0.936	0.868583	0.872	1.2531	1	0.994	blastocyst	HSD17B10		SPAG5	0.981	1.2541	0.962	1.80928	1	0.28	blastocyst	SPAG5
LOC102132408	0.701	0.60528	0.402	0.873235	0.562	0.208	EPI	LOC102132408		LOC102115861	0.931	0.815282	0.862	1.1762	0.988	0.21	blastocyst	LOC102115861		LOC102131997	0.936	0.853912	0.872	1.23193	0.979	0.129	blastocyst	LOC102131997		BSPRY	0.981	1.68217	0.962	2.42686	0.978	0.109	blastocyst	BSPRY
FAM60A	0.701	0.639638	0.402	0.922803	0.891	0.94	EPI	FAM60A		NOL6	0.931	0.967651	0.862	1.39602	1	0.407	blastocyst	NOL6		MRPS12	0.936	0.731613	0.872	1.05549	1	0.99	blastocyst	MRPS12		DOLK	0.981	2.0388	0.962	2.94136	0.978	0.335	blastocyst	DOLK
HAUS5	0.701	0.593369	0.402	0.856051	0.882	0.757	EPI	HAUS5		STOM	0.931	1.16898	0.862	1.68648	1	0.764	blastocyst	STOM		SIAE	0.936	0.712846	0.872	1.02842	0.958	0.068	blastocyst	SIAE		CDCA3	0.981	1.39602	0.962	2.01403	1	0.784	blastocyst	CDCA3
PPP1R1A	0.701	0.526577	0.402	0.75969	0.585	0.205	EPI	PPP1R1A		MEN1	0.931	1.13922	0.862	1.64355	0.988	0.387	blastocyst	MEN1		MRPL49	0.936	1.19684	0.872	1.72667	1	0.777	blastocyst	MRPL49		SCD	0.981	1.53136	0.962	2.20929	1	0.828	blastocyst	SCD
PCNA	0.701	0.515286	0.402	0.7434	0.995	0.919	EPI	PCNA		RBM14	0.931	1.02065	0.862	1.47248	1	0.51	blastocyst	RBM14		SMYD5	0.936	1.00212	0.872	1.44575	1	0.278	blastocyst	SMYD5		LOC102133226	0.981	1.61955	0.962	2.33651	0.978	0.217	blastocyst	LOC102133226
RNASET2	0.701	0.91154	0.402	1.31507	0.87	0.773	EPI	RNASET2		LOC102122786	0.931	1.83387	0.862	2.64572	1	0.538	blastocyst	LOC102122786		LOC102116612	0.936	0.859078	0.872	1.23939	0.979	0.136	blastocyst	LOC102116612		IRF2BPL	0.981	1.59125	0.962	2.29569	1	0.518	blastocyst	IRF2BPL
ACTL6A	0.701	0.386355	0.402	0.557393	0.96	0.854	EPI	ACTL6A		LOC102119755	0.931	1.53795	0.862	2.21879	1	0.124	blastocyst	LOC102119755		CSRP2BP	0.936	0.852759	0.872	1.23027	1	0.256	blastocyst	CSRP2BP		TMEM55B	0.981	1.69514	0.962	2.44558	0.978	0.445	blastocyst	TMEM55B
COL6A1	0.989	2.88338	0.978	4.15983	0.989	0.208	EXMC	COL6A1		LOC102120517	0.931	1.06326	0.862	1.53396	1	1	blastocyst	LOC102120517		FRAT2	0.936	1.93578	0.872	2.79274	0.917	0.091	blastocyst	FRAT2		MRFAP1L1	0.981	2.02928	0.962	2.92764	0.978	0.244	blastocyst	MRFAP1L1
COL6A3	0.988	2.97104	0.976	4.28631	0.983	0.042	EXMC	COL6A3		RING1	0.931	1.14938	0.862	1.65821	0.988	0.512	blastocyst	RING1		PPT2	0.936	1.0498	0.872	1.51455	1	0.689	blastocyst	PPT2		LOC102130617	0.981	1.12495	0.962	1.62296	1	0.997	blastocyst	LOC102130617
TIMP1	0.987	2.64016	0.974	3.80895	0.992	0.327	EXMC	TIMP1		IFT22	0.931	0.965865	0.862	1.39345	1	0.835	blastocyst	IFT22		SRF	0.936	1.1511	0.872	1.66069	1	0.408	blastocyst	SRF		MEPCE	0.981	1.79392	0.962	2.58807	0.978	0.275	blastocyst	MEPCE
COL3A1	0.983	3.75215	0.966	5.41321	0.98	0.185	EXMC	COL3A1		ASB14	0.931	0.923114	0.862	1.33177	0.938	0.08	blastocyst	ASB14		CPOX	0.936	0.981936	0.872	1.41663	0.958	0.123	blastocyst	CPOX		CNTD1	0.98	0.75593	0.96	1.09058	0.978	0.02	blastocyst	CNTD1
HGF	0.982	4.04229	0.964	5.83179	0.974	0.159	EXMC	HGF		LOC102125436	0.931	1.68881	0.862	2.43644	1	0.447	blastocyst	LOC102125436		CGN	0.936	0.978045	0.872	1.41102	1	0.275	blastocyst	CGN		NTMT1	0.98	1.67064	0.96	2.41023	0.978	0.197	blastocyst	NTMT1
VIM	0.974	2.91662	0.948	4.20779	0.994	0.379	EXMC	VIM		B4GALT3	0.931	0.919561	0.862	1.32665	1	0.71	blastocyst	B4GALT3		LOC102132563	0.936	0.895186	0.872	1.29148	0.917	0.045	blastocyst	LOC102132563		TMEM126B	0.98	1.15311	0.96	1.66359	1	0.686	blastocyst	TMEM126B
COL6A2	0.973	2.3428	0.946	3.37995	0.984	0.447	EXMC	COL6A2		LOC102125978	0.93	1.89634	0.86	2.73584	0.875	0.055	blastocyst	LOC102125978		NAGPA	0.935	1.08616	0.87	1.56699	0.979	0.278	blastocyst	NAGPA		EIF1AD	0.98	1.22771	0.96	1.77121	1	0.794	blastocyst	EIF1AD
CCDC80	0.97	2.66002	0.94	3.8376	0.952	0.082	EXMC	CCDC80		SRSF1	0.93	0.857071	0.86	1.23649	1	0.994	blastocyst	SRSF1		APLP1	0.935	1.31446	0.87	1.89636	0.958	0.204	blastocyst	APLP1		TMEM214	0.98	1.27298	0.96	1.83653	1	0.597	blastocyst	TMEM214
CTHRC1	0.962	2.23164	0.924	3.21958	0.963	0.307	EXMC	CTHRC1		LOC102137032	0.93	1.73566	0.86	2.50403	1	0.077	blastocyst	LOC102137032		LOC102131360	0.935	1.22157	0.87	1.76235	0.938	0.117	blastocyst	LOC102131360		HEBP1	0.98	1.51894	0.96	2.19136	1	0.238	blastocyst	HEBP1
SERPINH1	0.961	1.65326	0.922	2.38515	1	0.898	EXMC	SERPINH1		LOC102134263	0.93	1.81528	0.86	2.6189	1	0.103	blastocyst	LOC102134263		LOC102136006	0.935	0.880643	0.87	1.2705	1	0.304	blastocyst	LOC102136006		RDH11	0.98	1.1103	0.96	1.60183	1	0.441	blastocyst	RDH11
IL6ST	0.961	1.98855	0.922	2.86888	0.986	0.556	EXMC	IL6ST		WDR38	0.93	0.68014	0.86	0.981234	0.912	0.054	blastocyst	WDR38		RBM14	0.935	0.970542	0.87	1.4002	1	0.421	blastocyst	RBM14		TRIM26	0.98	1.19503	0.96	1.72407	1	0.171	blastocyst	TRIM26
COL1A1	0.959	3.23451	0.918	4.66641	0.968	0.261	EXMC	COL1A1		SLC7A6OS	0.929	0.948716	0.858	1.36871	0.963	0.151	blastocyst	SLC7A6OS		PRDX3	0.935	0.815173	0.87	1.17605	1	0.981	blastocyst	PRDX3		LYPLA2	0.98	1.19015	0.96	1.71703	1	0.746	blastocyst	LYPLA2
COL4A1	0.958	2.01809	0.916	2.91149	0.998	0.572	EXMC	COL4A1		TMEM208	0.929	0.835841	0.858	1.20586	0.988	0.989	blastocyst	TMEM208		CFL2	0.935	1.17174	0.87	1.69047	0.979	0.709	blastocyst	CFL2		LOC102131151	0.98	1.81323	0.96	2.61594	0.978	0.265	blastocyst	LOC102131151
PITX2	0.953	2.03232	0.906	2.93203	0.937	0.105	EXMC	PITX2		APLP1	0.929	1.10505	0.858	1.59426	0.9	0.063	blastocyst	APLP1		RPUSD2	0.935	1.16549	0.87	1.68145	0.958	0.492	blastocyst	RPUSD2		ATP6AP2	0.979	1.17235	0.958	1.69135	1	0.84	blastocyst	ATP6AP2
VCAN	0.95	2.32539	0.9	3.35483	0.964	0.273	EXMC	VCAN		PFAS	0.929	1.04296	0.858	1.50468	1	0.254	blastocyst	PFAS		NOP16	0.935	0.998368	0.87	1.44034	1	0.858	blastocyst	NOP16		KHSRP	0.979	1.19122	0.958	1.71857	1	0.755	blastocyst	KHSRP
SULT1C4	0.948	2.51369	0.896	3.62649	0.911	0.076	EXMC	SULT1C4		SURF1	0.929	0.835545	0.858	1.20544	1	0.964	blastocyst	SURF1		LOC102117102	0.935	1.4724	0.87	2.12423	0.896	0.039	blastocyst	LOC102117102		LOC102136006	0.979	1.07124	0.958	1.54547	1	0.336	blastocyst	LOC102136006
TMEM88	0.944	2.08199	0.888	3.00367	0.952	0.27	EXMC	TMEM88		MRPL16	0.929	0.745947	0.858	1.07617	1	0.99	blastocyst	MRPL16		MSTO1	0.935	1.00993	0.87	1.45702	0.917	0.036	blastocyst	MSTO1		TPP11	0.979	1.83326	0.958	2.64484	0.978	0.305	blastocyst	TPP1
SPARC	0.942	2.15043	0.884	3.10241	0.993	0.617	EXMC	SPARC		AAMP	0.929	0.719376	0.858	1.03784	1	0.972	blastocyst	AAMP		METTL23	0.934	1.00262	0.868	1.44647	1	0.854	blastocyst	METTL23		SLC7A4	0.979	2.10229	0.958	3.03297	0.978	0.067	blastocyst	SLC7A4
BAMBI	0.938	1.85864	0.876	2.68145	0.992	0.595	EXMC	BAMBI		EMG1	0.929	0.728555	0.858	1.05108	1	0.994	blastocyst	EMG1		CLK1	0.934	1.19639	0.868	1.72603	1	0.317	blastocyst	CLK1		CKMT1A	0.979	2.00686	0.958	2.89529	1	0.349	blastocyst	CKMT1A
HAPLN1	0.935	1.67686	0.87	2.4192	0.998	0.714	EXMC	HAPLN1		LOC102130015	0.929	1.87582	0.858	2.70623	1	0.085	blastocyst	LOC102130015		IMP4	0.934	0.95016	0.868	1.37079	1	0.861	blastocyst	IMP4		RPUSD2	0.979	1.18443	0.958	1.70877	1	0.737	blastocyst	RPUSD2
LGALS11	0.932	1.81546	0.864	2.61915	1	0.615	EXMC	LGALS1		COQ6	0.929	0.925423	0.858	1.3351	1	0.488	blastocyst	COQ6		LOC102127795	0.934	0.856805	0.868	1.23611	0.938	0.055	blastocyst	LOC102127795		LY6G6C	0.979	2.2432	0.958	3.23626	0.978	0.062	blastocyst	LY6G6C
FN1	0.931	1.81725	0.862	2.62173	0.996	0.538	EXMC	FN1		POM121L2	0.929	1.48454	0.858	2.14174	1	0.073	blastocyst	POM121L2		EIF1B	0.934	0.79472	0.868	1.14654	1	0.997	blastocyst	EIF1B		LOC102136971	0.979	0.723764	0.958	1.04417	0.978	0.018	blastocyst	LOC102136971
MAGED2	0.926	1.53219	0.852	2.21048	0.985	0.632	EXMC	MAGED2		KDF1	0.929	1.02311	0.858	1.47603	0.963	0.286	blastocyst	KDF1		C1H1orf210	0.934	1.37063	0.868	1.9774	0.917	0.078	blastocyst	C1H1orf210		CLDN4	0.979	1.40209	0.958	2.02278	1	0.905	blastocyst	CLDN4
TWSG1	0.925	1.62363	0.85	2.3424	0.923	0.387	EXMC	TWSG1		MRPS12	0.928	0.664857	0.856	0.959186	1	0.999	blastocyst	MRPS12		THEM4	0.934	0.984801	0.868	1.42077	1	0.443	blastocyst	THEM4		ZNF57	0.978	0.817727	0.956	1.17973	0.978	0.025	blastocyst	ZNF57
CNN31	0.925	1.32717	0.85	1.9147	1	0.811	EXMC	CNN3		LOC102143207	0.928	1.77998	0.856	2.56796	1	0.202	blastocyst	LOC102143207		TMEM86B	0.933	1.0704	0.866	1.54426	1	0.583	blastocyst	TMEM86B		FLII	0.978	1.13997	0.956	1.64462	1	0.514	blastocyst	FLII
ZEB2	0.922	2.08157	0.844	3.00306	0.855	0.029	EXMC	ZEB2		RNF167	0.928	0.90581	0.856	1.30681	1	0.844	blastocyst	RNF167		TUBG1	0.933	0.948262	0.866	1.36805	1	0.864	blastocyst	TUBG1		TYMP	0.978	1.52135	0.956	2.19485	1	0.369	blastocyst	TYMP
COL1A2	0.922	3.02001	0.844	4.35696	0.895	0.19	EXMC	COL1A2		MED11	0.928	1.32185	0.856	1.90702	0.988	0.758	blastocyst	MED11		WDR38	0.933	0.678787	0.866	0.979282	0.896	0.036	blastocyst	WDR38		SH3BGR	0.978	0.823855	0.956	1.18857	0.978	0.025	blastocyst	SH3BGR
COLEC11	0.919	1.65391	0.838	2.38609	0.916	0.327	EXMC	COLEC11		NDN	0.928	1.71847	0.856	2.47923	0.963	0.463	blastocyst	NDN		PNMA1	0.933	1.5661	0.866	2.25941	0.958	0.472	blastocyst	PNMA1		SLC30A2	0.978	1.98892	0.956	2.8694	1	0.129	blastocyst	SLC30A2
IGFBP3	0.919	2.50929	0.838	3.62014	0.955	0.507	EXMC	IGFBP3		WDR77	0.928	0.835143	0.856	1.20486	1	0.926	blastocyst	WDR77		LOC102133057	0.933	0.811187	0.866	1.1703	1	1	blastocyst	LOC102133057		SLC7A6OS	0.977	1.24128	0.954	1.79079	0.978	0.09	blastocyst	SLC7A6OS
PPIC	0.918	1.28054	0.836	1.84743	1	0.864	EXMC	PPIC		SHC1	0.928	1.07587	0.856	1.55215	1	0.254	blastocyst	SHC1		SAMD11	0.933	0.911034	0.866	1.31434	1	0.262	blastocyst	SAMD11		LOC102125710	0.977	1.42877	0.954	2.06128	0.978	0.07	blastocyst	LOC102125710
COL5A1	0.916	2.03061	0.832	2.92956	0.858	0.051	EXMC	COL5A1		LOC102144405	0.927	1.44836	0.854	2.08954	1	0.505	blastocyst	LOC102144405		NFATC2IP	0.932	0.956106	0.864	1.37937	1	0.327	blastocyst	NFATC2IP		TMEM205	0.977	1.21914	0.954	1.75885	1	0.702	blastocyst	TMEM205
COL5A2	0.911	1.71674	0.822	2.47673	0.848	0.073	EXMC	COL5A2		TMUB2	0.927	1.00702	0.854	1.45282	0.95	0.169	blastocyst	TMUB2		HN1L	0.932	0.911244	0.864	1.31465	1	0.663	blastocyst	HN1L		TRIP10	0.977	1.11828	0.954	1.61333	1	0.268	blastocyst	TRIP10
MAP1B	0.907	1.60831	0.814	2.32031	0.951	0.453	EXMC	MAP1B		SCD	0.927	0.994988	0.854	1.43546	1	0.934	blastocyst	SCD		CTSL	0.932	0.930006	0.864	1.34172	1	0.994	blastocyst	CTSL		KLF5	0.977	1.82376	0.954	2.63114	1	0.451	blastocyst	KLF5
NID2	0.903	1.51775	0.806	2.18966	0.867	0.095	EXMC	NID2		DCAF4L2	0.927	1.43005	0.854	2.06312	0.938	0.37	blastocyst	DCAF4L2		POLE3	0.932	1.22654	0.864	1.76953	1	0.832	blastocyst	POLE3		ATP12A	0.977	1.93445	0.954	2.79083	0.978	0.155	blastocyst	ATP12A
PLTP	0.902	1.22991	0.804	1.77438	0.985	0.691	EXMC	PLTP		LOC102120544	0.927	1.54355	0.854	2.22687	1	0.357	blastocyst	LOC102120544		FAM98A	0.932	1.00624	0.864	1.4517	1	0.864	blastocyst	FAM98A		WDR38	0.977	0.834747	0.954	1.20429	0.956	0.003	blastocyst	WDR38
HAND2	0.901	1.77301	0.802	2.55792	0.817	0.043	EXMC	HAND2		LOC102145925	0.927	1.15653	0.854	1.66852	1	0.091	blastocyst	LOC102145925		ORMDL2	0.932	1.02084	0.864	1.47275	1	0.89	blastocyst	ORMDL2		SIAE	0.977	0.775536	0.954	1.11886	0.978	0.027	blastocyst	SIAE
CKAP4	0.895	1.22951	0.79	1.77381	0.967	0.76	EXMC	CKAP4		LOC102140364	0.927	1.27656	0.854	1.84169	0.988	0.656	blastocyst	LOC102140364		ACTB	0.932	0.986508	0.864	1.42323	1	1	blastocyst	ACTB		SF1	0.977	1.01034	0.954	1.45761	1	0.913	blastocyst	SF1
CALU	0.894	1.22759	0.788	1.77104	0.991	0.95	EXMC	CALU		SOD11	0.927	0.800918	0.854	1.15548	1	0.992	blastocyst	SOD1		GADD45A	0.932	1.24913	0.864	1.80212	0.979	0.851	blastocyst	GADD45A		ULK1	0.977	1.40439	0.954	2.02611	1	0.188	blastocyst	ULK1
LOC101867429	0.893	1.12767	0.786	1.62689	1	0.831	EXMC	LOC101867429		DPH3	0.927	0.779356	0.854	1.12437	1	0.986	blastocyst	DPH3		FANCB	0.931	0.724742	0.862	1.04558	0.979	0.142	blastocyst	FANCB		LOC102128732	0.977	1.78296	0.954	2.57227	0.956	0.003	blastocyst	LOC102128732
PITX1	0.89	2.59493	0.78	3.74369	0.84	0.239	EXMC	PITX1		LOC102121047	0.927	0.994713	0.854	1.43507	0.9	0.08	blastocyst	LOC102121047		H3F3B	0.931	0.83981	0.862	1.21159	1	1	blastocyst	H3F3B		KIF20A	0.977	1.68977	0.954	2.43782	0.978	0.197	blastocyst	KIF20A
MDK1	0.889	1.17846	0.778	1.70016	1	0.93	EXMC	MDK		SLC6A8	0.926	1.65904	0.852	2.39349	1	0.513	blastocyst	SLC6A8		ERAL1	0.931	0.962529	0.862	1.38864	1	0.819	blastocyst	ERAL1		PTTG2	0.977	1.34983	0.954	1.94739	0.956	0.005	blastocyst	PTTG2
EGFLAM	0.887	1.66666	0.774	2.40449	0.796	0.053	EXMC	EGFLAM		PEX12	0.926	1.23298	0.852	1.77882	0.9	0.062	blastocyst	PEX12		RIC8A	0.931	1.11652	0.862	1.61079	1	0.282	blastocyst	RIC8A		NICN1	0.977	1.48874	0.954	2.1478	0.978	0.232	blastocyst	NICN1
F5	0.886	1.71224	0.772	2.47024	0.786	0.024	EXMC	F5		TMEM199	0.926	0.997114	0.852	1.43853	0.988	0.491	blastocyst	TMEM199		MBD6	0.931	1.03416	0.862	1.49197	0.979	0.382	blastocyst	MBD6		TPRG1L	0.977	1.37678	0.954	1.98628	1	0.694	blastocyst	TPRG1L
PMP22	0.883	2.22402	0.766	3.20858	0.815	0.141	EXMC	PMP22		LOC102132314	0.926	1.16824	0.852	1.68541	1	0.954	blastocyst	LOC102132314		GDI1	0.93	1.04892	0.86	1.51327	1	0.608	blastocyst	GDI1		ELOVL1	0.977	1.06702	0.954	1.53939	1	0.916	blastocyst	ELOVL1
MEIS2	0.883	1.73685	0.766	2.50575	0.79	0.057	EXMC	MEIS2		OST4	0.926	0.518365	0.852	0.747842	1	1	blastocyst	OST4		LOC102119359	0.93	2.1202	0.86	3.0588	0.917	0.049	blastocyst	LOC102119359		TAF13	0.977	1.35638	0.954	1.95685	1	0.485	blastocyst	TAF13
FBN2	0.88	1.47847	0.76	2.13299	0.827	0.146	EXMC	FBN2		ZNF513	0.926	1.02974	0.852	1.4856	0.975	0.224	blastocyst	ZNF513		RPL28	0.93	0.770526	0.86	1.11163	1	0.984	blastocyst	RPL28		LGALS8	0.977	1.06607	0.954	1.53802	1	0.257	blastocyst	LGALS8
POSTN	0.875	2.80978	0.75	4.05365	0.758	0.021	EXMC	POSTN		GPRC5A	0.926	1.31574	0.852	1.8982	0.912	0.1	blastocyst	GPRC5A		ARFIP2	0.93	0.94632	0.86	1.36525	1	0.851	blastocyst	ARFIP2		B3GNT9	0.976	1.71315	0.952	2.47155	0.956	0.002	blastocyst	B3GNT9
OLFML3	0.875	1.68158	0.75	2.42601	0.795	0.089	EXMC	OLFML3		C7H14orf119	0.926	1.2683	0.852	1.82977	0.975	0.735	blastocyst	C7H14orf119		KLF11	0.93	1.10393	0.86	1.59263	1	0.249	blastocyst	KLF11		LOC101867369	0.976	1.95434	0.952	2.81951	0.978	0.145	blastocyst	LOC101867369
AKR1B1	0.871	0.981226	0.742	1.41561	0.998	0.94	EXMC	AKR1B1		NDC1	0.926	0.929391	0.852	1.34083	0.975	0.392	blastocyst	NDC1		PCGF1	0.93	1.42893	0.86	2.0615	0.938	0.197	blastocyst	PCGF1		LENG9	0.976	1.99371	0.952	2.87631	0.956	0.016	blastocyst	LENG9
CREB3L1	0.87	1.50203	0.74	2.16698	0.748	0.017	EXMC	CREB3L1		PSMD10	0.925	1.10274	0.85	1.59092	0.963	0.374	blastocyst	PSMD10		CIAO1	0.93	0.853877	0.86	1.23188	1	0.858	blastocyst	CIAO1		MYO19	0.976	0.974732	0.952	1.40624	1	0.117	blastocyst	MYO19
TSPAN6	0.864	1.03857	0.728	1.49834	0.947	0.636	EXMC	TSPAN6		B3GNT9	0.925	1.42306	0.85	2.05304	0.912	0.063	blastocyst	B3GNT9		B3GNT4	0.93	0.975207	0.86	1.40693	0.958	0.139	blastocyst	B3GNT4		LOC102146369	0.976	0.923583	0.952	1.33245	0.956	0.003	blastocyst	LOC102146369
2022-09-07	0.864	0.759366	0.728	1.09553	1	0.983	EXMC	2022-09-07		CNTD1	0.925	0.689442	0.85	0.994654	0.925	0.079	blastocyst	CNTD1		ARRDC4	0.93	1.26599	0.86	1.82643	0.938	0.155	blastocyst	ARRDC4		TUBB4B	0.976	1.03267	0.952	1.48983	1	0.993	blastocyst	TUBB4B
MYH101	0.858	1.1108	0.716	1.60255	0.933	0.492	EXMC	MYH10		ELAC2	0.925	0.836321	0.85	1.20656	0.975	0.26	blastocyst	ELAC2		TUBB2A	0.93	1.39443	0.86	2.01174	0.979	0.44	blastocyst	TUBB2A		CCDC84	0.976	1.22481	0.952	1.76702	1	0.579	blastocyst	CCDC84
HES1	0.858	1.55409	0.716	2.24207	0.944	0.52	EXMC	HES1		FADD	0.925	1.03388	0.85	1.49158	0.963	0.54	blastocyst	FADD		KLHDC3	0.93	0.914292	0.86	1.31904	1	0.832	blastocyst	KLHDC3		LOC102123539	0.976	1.23062	0.952	1.77542	1	0.76	blastocyst	LOC102123539
LUM	0.857	3.24259	0.714	4.67807	0.741	0.051	EXMC	LUM		PRELID3B	0.925	0.7877	0.85	1.13641	1	0.892	blastocyst	PRELID3B		MANF	0.93	0.818023	0.86	1.18016	1	0.997	blastocyst	MANF		NOP56	0.976	1.10694	0.952	1.59698	1	0.943	blastocyst	NOP56
ATP1B1	0.857	1.40971	0.714	2.03379	0.998	0.848	EXMC	ATP1B1		METTL17	0.925	1.14568	0.85	1.65286	0.95	0.236	blastocyst	METTL17		ATMIN	0.929	0.98237	0.858	1.41726	0.979	0.608	blastocyst	ATMIN		CUTA	0.976	1.54407	0.952	2.22763	0.978	0.852	blastocyst	CUTA
COL18A1	0.856	1.47701	0.712	2.13088	0.8	0.204	EXMC	COL18A1		SLC26A6	0.925	1.02778	0.85	1.48277	1	0.495	blastocyst	SLC26A6		BOLA2B	0.929	0.771341	0.858	1.11281	1	0.997	blastocyst	BOLA2B		QARS	0.976	1.0092	0.952	1.45597	1	0.965	blastocyst	QARS
TEK	0.855	1.26121	0.71	1.81955	0.721	0.02	EXMC	TEK		KARS	0.924	0.734847	0.848	1.06016	1	0.927	blastocyst	KARS		ZNF177	0.929	1.38509	0.858	1.99827	0.938	0.136	blastocyst	ZNF177		SLC51A	0.976	1.36912	0.952	1.97522	1	0.205	blastocyst	SLC51A
TMSB4X1	0.854	1.28513	0.708	1.85405	0.999	0.861	EXMC	TMSB4X		NIP7	0.924	0.753117	0.848	1.08652	1	0.992	blastocyst	NIP7		UBB1	0.929	1.16801	0.858	1.68508	1	1	blastocyst	UBB		KTI12	0.976	1.61603	0.952	2.33144	1	0.409	blastocyst	KTI12
TPM2	0.853	0.859631	0.706	1.24019	0.998	0.799	EXMC	TPM2		TMEM86B	0.924	0.940612	0.848	1.35702	1	0.668	blastocyst	TMEM86B		SLC35F6	0.929	0.925371	0.858	1.33503	0.938	0.117	blastocyst	SLC35F6		RMI2	0.975	1.39587	0.95	2.01382	1	0.459	blastocyst	RMI2
CSRP21	0.853	1.19669	0.706	1.72646	0.98	0.673	EXMC	CSRP2		LOC102143881	0.924	1.02955	0.848	1.48533	0.988	0.76	blastocyst	LOC102143881		MFSD5	0.929	1.39783	0.858	2.01665	0.938	0.197	blastocyst	MFSD5		TRIM28	0.975	1.03431	0.95	1.4922	1	0.981	blastocyst	TRIM28
WNT2	0.852	1.49388	0.704	2.15521	0.72	0.036	EXMC	WNT2		METTL23	0.924	0.931745	0.848	1.34422	1	0.905	blastocyst	METTL23		RPUSD3	0.929	1.13842	0.858	1.64239	0.979	0.45	blastocyst	RPUSD3		ZNF823	0.975	1.26769	0.95	1.8289	0.978	0.13	blastocyst	ZNF823
HSP90B1	0.851	0.677905	0.702	0.978011	1	0.999	EXMC	HSP90B1		LOC102136006	0.924	0.867652	0.848	1.25176	1	0.414	blastocyst	LOC102136006		EIF4A2	0.929	0.981591	0.858	1.41614	1	0.948	blastocyst	EIF4A2		ERAL1	0.975	1.07301	0.95	1.54803	1	0.848	blastocyst	ERAL1
IGF2BP2	0.849	1.20847	0.698	1.74345	0.817	0.235	EXMC	IGF2BP2		DHX33	0.924	0.774693	0.848	1.11765	0.975	0.16	blastocyst	DHX33		SOAT1	0.929	0.982803	0.858	1.41789	1	0.269	blastocyst	SOAT1		RRAGA	0.975	1.1554	0.95	1.66689	1	0.945	blastocyst	RRAGA
P4HA1	0.847	1.22876	0.694	1.77273	0.998	0.852	EXMC	P4HA1		SLC35F6	0.924	0.80135	0.848	1.1561	0.938	0.116	blastocyst	SLC35F6		PHF23	0.928	1.19174	0.856	1.71931	0.958	0.563	blastocyst	PHF23		CTSA	0.975	1.23599	0.95	1.78316	1	0.893	blastocyst	CTSA
NME41	0.845	1.0512	0.69	1.51657	0.994	0.692	EXMC	NME4		IFRD2	0.924	1.02781	0.848	1.48282	0.988	0.402	blastocyst	IFRD2		TIMM10	0.928	0.94585	0.856	1.36457	1	0.971	blastocyst	TIMM10		LOC102119402	0.975	1.39318	0.95	2.00994	0.956	0.018	blastocyst	LOC102119402
GLIPR2	0.845	0.998709	0.69	1.44083	0.954	0.615	EXMC	GLIPR2		PINK1	0.924	0.951321	0.848	1.37247	1	0.544	blastocyst	PINK1		LOC102130753	0.928	1.08338	0.856	1.56299	0.938	0.055	blastocyst	LOC102130753		LOC102123032	0.975	0.952487	0.95	1.37415	1	0.999	blastocyst	LOC102123032
ASPH	0.844	1.01429	0.688	1.46331	0.969	0.777	EXMC	ASPH		PPP1R8	0.924	0.825868	0.848	1.19148	1	0.567	blastocyst	PPP1R8		SLC35B2	0.928	1.34541	0.856	1.94101	0.958	0.421	blastocyst	SLC35B2		ABT1	0.975	1.2243	0.95	1.7663	1	0.901	blastocyst	ABT1
PRKCDBP	0.843	1.39316	0.686	2.0099	0.764	0.159	EXMC	PRKCDBP		LIN37	0.923	1.1027	0.846	1.59087	0.95	0.251	blastocyst	LIN37		FIGNL1	0.928	1.12003	0.856	1.61586	1	0.369	blastocyst	FIGNL1		LOC102143138	0.975	1.10248	0.95	1.59054	1	0.952	blastocyst	LOC102143138
APCDD1	0.841	1.72851	0.682	2.49372	0.732	0.122	EXMC	APCDD1		FN3KRP	0.923	1.00283	0.846	1.44678	0.95	0.197	blastocyst	FN3KRP		PRPF38A	0.928	0.924647	0.856	1.33398	1	0.641	blastocyst	PRPF38A		NELFE	0.975	1.02467	0.95	1.47828	1	0.89	blastocyst	NELFE
CD81	0.841	1.10155	0.682	1.5892	0.97	0.711	EXMC	CD81		POLE3	0.923	0.988395	0.846	1.42595	1	0.918	blastocyst	POLE3		PPP1R15B	0.928	1.05308	0.856	1.51928	1	0.489	blastocyst	PPP1R15B		RING1	0.975	1.25768	0.95	1.81445	1	0.588	blastocyst	RING1
DPYSL3	0.841	1.31371	0.682	1.89529	0.795	0.17	EXMC	DPYSL3		RPL311	0.923	0.7371	0.846	1.06341	1	1	blastocyst	RPL31		UTS2R	0.927	0.638365	0.854	0.920966	0.896	0.036	blastocyst	UTS2R		KLHDC3	0.975	1.00411	0.95	1.44862	1	0.838	blastocyst	KLHDC3
PCDH7	0.841	1.35522	0.682	1.95517	0.751	0.117	EXMC	PCDH7		HES6	0.923	1.6591	0.846	2.39358	0.925	0.298	blastocyst	HES6		LOC102146369	0.927	0.63953	0.854	0.922647	0.938	0.049	blastocyst	LOC102146369		LOC102144489	0.975	0.97427	0.95	1.40557	1	0.107	blastocyst	LOC102144489
COL4A2	0.837	1.2077	0.674	1.74234	0.793	0.23	EXMC	COL4A2		GRIP2	0.923	0.953863	0.846	1.37613	0.9	0.072	blastocyst	GRIP2		PELO	0.927	1.31922	0.854	1.90324	0.979	0.812	blastocyst	PELO		AK4	0.975	1.19994	0.95	1.73115	1	0.2	blastocyst	AK4
MARCKS	0.833	0.966987	0.666	1.39507	0.994	0.649	EXMC	MARCKS		IFI27L2	0.923	1.46151	0.846	2.10851	0.963	0.555	blastocyst	IFI27L2		LOC102129218	0.927	1.79405	0.854	2.58827	0.896	0.104	blastocyst	LOC102129218		TUFM	0.974	0.788877	0.948	1.13811	1	0.993	blastocyst	TUFM
ALDH2	0.832	0.77851	0.664	1.12315	1	0.938	EXMC	ALDH2		NDUFA3	0.922	0.691626	0.844	0.997806	1	0.999	blastocyst	NDUFA3		LOC102126915	0.927	1.22354	0.854	1.76519	0.979	0.456	blastocyst	LOC102126915		ZNF177	0.974	1.66035	0.948	2.39538	0.956	0.042	blastocyst	ZNF177
RBMS3	0.832	1.55297	0.664	2.24047	0.695	0.061	EXMC	RBMS3		ZNF830	0.922	1.54219	0.844	2.22491	0.938	0.45	blastocyst	ZNF830		LOC102136971	0.927	0.660038	0.854	0.952234	0.958	0.094	blastocyst	LOC102136971		LOC102132314	0.974	1.31233	0.948	1.89329	1	0.941	blastocyst	LOC102132314
CFDP11	0.829	0.765281	0.658	1.10407	0.998	0.98	EXMC	CFDP1		TMEM261	0.922	0.707763	0.844	1.02109	1	0.997	blastocyst	TMEM261		TBRG4	0.927	0.844165	0.854	1.21787	1	0.812	blastocyst	TBRG4		PCSK7	0.974	1.00832	0.948	1.4547	1	0.24	blastocyst	PCSK7
NRP2	0.828	1.18349	0.656	1.70742	0.894	0.512	EXMC	NRP2		MTMR9	0.922	0.746428	0.844	1.07687	0.963	0.155	blastocyst	MTMR9		LRRC47	0.927	0.825149	0.854	1.19044	1	0.55	blastocyst	LRRC47		TWF1	0.974	0.978654	0.948	1.4119	1	0.897	blastocyst	TWF1
ADAM12	0.827	1.23152	0.654	1.77671	0.664	0.014	EXMC	ADAM12		HAVCR1	0.922	2.05056	0.844	2.95833	0.85	0.013	blastocyst	HAVCR1		PRPS1	0.926	1.01754	0.852	1.468	0.917	0.1	blastocyst	PRPS1		SLC35A4	0.974	1.77313	0.948	2.55809	0.978	0.453	blastocyst	SLC35A4
DCN	0.826	2.99738	0.652	4.3243	0.673	0.036	EXMC	DCN		PNRC2	0.922	0.922972	0.844	1.33157	1	0.994	blastocyst	PNRC2		SLC7A6OS	0.926	1.06	0.852	1.52926	0.917	0.094	blastocyst	SLC7A6OS		PPP1R11	0.974	1.28542	0.948	1.85447	1	0.842	blastocyst	PPP1R11
PKM	0.823	0.71721	0.646	1.03472	1	0.993	EXMC	PKM		RSRP1	0.922	1.24498	0.844	1.79613	0.975	0.434	blastocyst	RSRP1		CENPT	0.926	1.10768	0.852	1.59804	1	0.531	blastocyst	CENPT		BAG6	0.974	1.00828	0.948	1.45464	1	0.871	blastocyst	BAG6
S100A10	0.823	0.835055	0.646	1.20473	1	0.975	EXMC	S100A10		NLRP12	0.921	0.78354	0.842	1.13041	0.875	0.04	blastocyst	NLRP12		SF1	0.926	0.843076	0.852	1.2163	1	0.926	blastocyst	SF1		TBCC	0.974	1.79	0.948	2.58243	1	0.706	blastocyst	TBCC
LOC1021469351	0.822	0.847087	0.644	1.22209	0.999	0.693	EXMC	LOC102146935		POP5	0.921	0.930457	0.842	1.34237	1	0.988	blastocyst	POP5		CDCA3	0.926	1.32202	0.852	1.90727	0.979	0.612	blastocyst	CDCA3		RNF187	0.974	0.96455	0.948	1.39155	1	0.921	blastocyst	RNF187
TERF11	0.82	0.859493	0.64	1.23999	1	0.95	EXMC	TERF1		SPATA2	0.921	0.806076	0.842	1.16292	0.988	0.255	blastocyst	SPATA2		SALL4	0.926	1.04053	0.852	1.50117	1	0.647	blastocyst	SALL4		ZNF581	0.973	1.46532	0.946	2.11401	1	0.632	blastocyst	ZNF581
FSTL1	0.817	0.888802	0.634	1.28227	0.961	0.753	EXMC	FSTL1		FBXO6	0.921	0.839911	0.842	1.21174	0.988	0.241	blastocyst	FBXO6		IL17RA	0.926	0.748625	0.852	1.08004	0.917	0.068	blastocyst	IL17RA		NAPA	0.973	1.05895	0.946	1.52774	1	0.209	blastocyst	NAPA
UACA	0.816	1.03099	0.632	1.48741	0.944	0.69	EXMC	UACA		ZNF281	0.921	0.976698	0.842	1.40908	1	0.923	blastocyst	ZNF281		MARCKS	0.926	0.959225	0.852	1.38387	1	0.984	blastocyst	MARCKS		SLC25A11	0.973	1.2321	0.946	1.77754	1	0.862	blastocyst	SLC25A11
TSPAN3	0.815	0.834307	0.63	1.20365	0.93	0.703	EXMC	TSPAN3		MAP1LC3C	0.921	1.0854	0.842	1.56591	0.85	0.015	blastocyst	MAP1LC3C		LOC102138737	0.925	1.17899	0.85	1.70093	0.917	0.094	blastocyst	LOC102138737		MED22	0.973	1.32248	0.946	1.90794	0.978	0.127	blastocyst	MED22
TUBA1A1	0.814	0.98951	0.628	1.42756	0.947	0.637	EXMC	TUBA1A		CNEP1R1	0.92	0.934552	0.84	1.34827	0.912	0.167	blastocyst	CNEP1R1		GPRC5B	0.925	1.56049	0.85	2.25131	0.958	0.479	blastocyst	GPRC5B		ABHD1	0.973	1.12341	0.946	1.62074	0.956	0.016	blastocyst	ABHD1
MMP28	0.813	1.13638	0.626	1.63944	0.747	0.191	EXMC	MMP28		ZNF101	0.92	0.870637	0.84	1.25606	0.988	0.341	blastocyst	ZNF101		MEN1	0.925	1.0857	0.85	1.56633	0.979	0.259	blastocyst	MEN1		CLK1	0.973	1.34953	0.946	1.94696	1	0.297	blastocyst	CLK1
NDRG2	0.811	1.09629	0.622	1.58161	0.711	0.145	EXMC	NDRG2		REEP6	0.92	1.16053	0.84	1.67429	0.963	0.289	blastocyst	REEP6		PQLC3	0.925	0.996747	0.85	1.438	1	0.472	blastocyst	PQLC3		CDKN1B	0.973	1.63199	0.946	2.35447	0.978	0.425	blastocyst	CDKN1B
PAPSS1	0.811	0.935453	0.622	1.34957	0.891	0.618	EXMC	PAPSS1		C15H9orf40	0.92	0.882453	0.84	1.27311	0.975	0.74	blastocyst	C15H9orf40		CCDC115	0.925	1.07953	0.85	1.55744	1	0.712	blastocyst	CCDC115		DNMT3B1	0.973	1.60429	0.946	2.3145	1	0.52	blastocyst	DNMT3B
SNAI2	0.81	1.2639	0.62	1.82342	0.634	0.016	EXMC	SNAI2		LOC102147078	0.92	1.03747	0.84	1.49675	0.925	0.2	blastocyst	LOC102147078		DNMT3B	0.925	1.17494	0.85	1.69508	1	0.806	blastocyst	DNMT3B		F2RL1	0.973	1.42147	0.946	2.05075	1	0.335	blastocyst	F2RL1
IKBIP	0.809	0.933522	0.618	1.34679	0.933	0.769	EXMC	IKBIP		ENDOG	0.92	0.805691	0.84	1.16237	0.938	0.134	blastocyst	ENDOG		TMEM70	0.925	0.829559	0.85	1.1968	1	0.974	blastocyst	TMEM70		MAD2L1BP	0.973	1.45515	0.946	2.09934	0.978	0.516	blastocyst	MAD2L1BP
HAND1	0.808	0.724022	0.616	1.04454	0.948	0.559	EXMC	HAND1		DNAJC5	0.92	0.863261	0.84	1.24542	1	0.569	blastocyst	DNAJC5		LOC102145925	0.925	1.41041	0.85	2.0348	0.938	0.055	blastocyst	LOC102145925		AMOTL2	0.973	1.48886	0.946	2.14797	1	0.338	blastocyst	AMOTL2
SRPX2	0.806	1.10918	0.612	1.6002	0.63	0.028	EXMC	SRPX2		MEST	0.92	0.814147	0.84	1.17457	1	0.498	blastocyst	MEST		LOC102142587	0.925	0.778521	0.85	1.12317	0.896	0.049	blastocyst	LOC102142587		LOC1021186191	0.972	1.28695	0.944	1.85667	1	0.763	blastocyst	LOC102118619
EBPL	0.806	1.17833	0.612	1.69997	1	0.964	EXMC	EBPL		SLC25A38	0.92	0.945452	0.84	1.364	0.988	0.475	blastocyst	SLC25A38		LOC102131829	0.925	0.87695	0.85	1.26517	0.958	0.142	blastocyst	LOC102131829		DAZAP2	0.972	1.38458	0.944	1.99753	1	0.412	blastocyst	DAZAP2
HOXA10	0.806	1.21512	0.612	1.75305	0.678	0.095	EXMC	HOXA10		CGN	0.92	0.889906	0.84	1.28386	1	0.33	blastocyst	CGN		METTL13	0.925	0.935645	0.85	1.34985	0.958	0.152	blastocyst	METTL13		RPP21	0.972	0.916443	0.944	1.32215	1	0.983	blastocyst	RPP21
LRP11	0.804	1.15238	0.608	1.66254	0.659	0.095	EXMC	LRP11		RRAGA	0.919	1.01458	0.838	1.46373	1	0.971	blastocyst	RRAGA		COPS7A	0.924	0.926408	0.848	1.33652	1	0.731	blastocyst	COPS7A		PITHD1	0.972	1.13042	0.944	1.63085	1	0.239	blastocyst	PITHD1
ATP1B3	0.804	0.633831	0.608	0.914425	1	0.986	EXMC	ATP1B3		LOC102130365	0.919	0.83308	0.838	1.20188	1	0.902	blastocyst	LOC102130365		CIB1	0.924	0.890216	0.848	1.28431	1	0.945	blastocyst	CIB1		TSEN34	0.971	1.36663	0.942	1.97163	1	0.75	blastocyst	TSEN34
SMCO3	0.803	1.24078	0.606	1.79007	0.654	0.074	EXMC	SMCO3		ACTR1B	0.919	0.936743	0.838	1.35143	1	0.486	blastocyst	ACTR1B		CPSF4	0.924	0.871048	0.848	1.25666	1	0.395	blastocyst	CPSF4		MRPL34	0.971	0.682659	0.942	0.984869	1	0.997	blastocyst	MRPL34
TWIST1	0.803	1.3565	0.606	1.95701	0.686	0.149	EXMC	TWIST1		MRFAP1L1	0.919	1.49476	0.838	2.15648	0.95	0.325	blastocyst	MRFAP1L1		TRIM11	0.924	0.926744	0.848	1.33701	1	0.294	blastocyst	TRIM11		C19H19orf52	0.971	1.22334	0.942	1.76491	1	0.88	blastocyst	C19H19orf52
EMP3	0.801	1.18504	0.602	1.70965	0.737	0.242	EXMC	EMP3		LOC102142852	0.918	2.34302	0.836	3.38027	0.863	0.067	blastocyst	LOC102142852		EMC10	0.923	0.884742	0.846	1.27641	1	0.809	blastocyst	EMC10		NKIRAS2	0.971	1.0977	0.942	1.58364	1	0.559	blastocyst	NKIRAS2
ITGA1	0.801	0.775551	0.602	1.11888	0.924	0.494	EXMC	ITGA1		NUP62	0.918	0.868766	0.836	1.25336	1	0.647	blastocyst	NUP62		SLC25A39	0.923	0.817889	0.846	1.17996	1	0.951	blastocyst	SLC25A39		POLDIP2	0.971	1.03067	0.942	1.48694	1	0.866	blastocyst	POLDIP2
CDH2	0.8	1.25353	0.6	1.80845	0.706	0.123	EXMC	CDH2		ZNF177	0.918	1.39299	0.836	2.00965	0.925	0.199	blastocyst	ZNF177		DHX33	0.923	0.82735	0.846	1.19361	0.917	0.074	blastocyst	DHX33		NXF1	0.971	1.19493	0.942	1.72392	1	0.436	blastocyst	NXF1
IDH2	0.8	0.728196	0.6	1.05057	0.983	0.892	EXMC	IDH2		DUSP3	0.918	0.967727	0.836	1.39613	0.95	0.205	blastocyst	DUSP3		RPL12	0.923	0.922133	0.846	1.33036	1	1	blastocyst	RPL12		LOC102144419	0.971	1.16952	0.942	1.68726	0.956	0.025	blastocyst	LOC102144419
ISM1	0.799	1.30176	0.598	1.87804	0.607	0.015	EXMC	ISM1		MYO19	0.918	0.8064	0.836	1.16339	1	0.22	blastocyst	MYO19		PPP2CB	0.923	0.767249	0.846	1.10691	1	0.858	blastocyst	PPP2CB		DAXX	0.971	1.23188	0.942	1.77723	1	0.816	blastocyst	DAXX
SHOX2	0.799	1.33281	0.598	1.92283	0.608	0.017	EXMC	SHOX2		RPL27A1	0.918	1.07765	0.836	1.55473	1	0.992	blastocyst	RPL27A		MRPL46	0.923	0.823491	0.846	1.18805	1	0.922	blastocyst	MRPL46		C1H1orf115	0.971	1.1712	0.942	1.68969	1	0.648	blastocyst	C1H1orf115
RRBP1	0.798	0.728913	0.596	1.0516	0.978	0.944	EXMC	RRBP1		VAMP3	0.918	0.867922	0.836	1.25215	0.988	0.799	blastocyst	VAMP3		LOC101925409	0.923	0.957511	0.846	1.3814	0.896	0.061	blastocyst	LOC101925409		GLUL	0.971	1.25169	0.942	1.80581	1	0.849	blastocyst	GLUL
LRP4	0.797	1.22461	0.594	1.76674	0.633	0.069	EXMC	LRP4		UBE2Q1	0.918	0.877753	0.836	1.26633	0.988	0.753	blastocyst	UBE2Q1		FAM8A1	0.923	1.17844	0.846	1.70012	0.958	0.298	blastocyst	FAM8A1		TLDC1	0.97	1.12716	0.94	1.62615	1	0.168	blastocyst	TLDC1
FRMD4B	0.797	1.28637	0.594	1.85584	0.673	0.162	EXMC	FRMD4B		BTG2	0.918	1.58791	0.836	2.29088	0.938	0.327	blastocyst	BTG2		CNKSR3	0.923	0.575376	0.846	0.830091	0.917	0.061	blastocyst	CNKSR3		RNF167	0.97	1.04365	0.94	1.50567	1	0.856	blastocyst	RNF167
MSRB3	0.796	0.977552	0.592	1.41031	0.689	0.18	EXMC	MSRB3		TAF1C	0.917	0.8656	0.834	1.2488	1	0.473	blastocyst	TAF1C		KLHDC8B	0.923	1.08714	0.846	1.56841	0.917	0.117	blastocyst	KLHDC8B		ARFIP2	0.97	1.1202	0.94	1.6161	1	0.868	blastocyst	ARFIP2
EIF4EBP1	0.796	0.627943	0.592	0.90593	1	0.943	EXMC	EIF4EBP1		LOC102137984	0.917	1.29881	0.834	1.87379	1	0.745	blastocyst	LOC102137984		TLCD1	0.922	1.18951	0.844	1.7161	1	0.557	blastocyst	TLCD1		ZNF513	0.97	1.30725	0.94	1.88596	0.978	0.163	blastocyst	ZNF513
HAS21	0.794	0.84593	0.588	1.22042	0.87	0.37	EXMC	HAS2		SDHAF1	0.917	1.4186	0.834	2.04661	0.963	0.559	blastocyst	SDHAF1		MRPS2	0.922	1.12288	0.844	1.61998	0.979	0.806	blastocyst	MRPS2		NMI	0.97	1.46965	0.94	2.12026	1	0.453	blastocyst	NMI
BMP4	0.794	1.22076	0.588	1.76118	0.711	0.174	EXMC	BMP4		SLC9A3R1	0.917	0.878582	0.834	1.26753	1	0.961	blastocyst	SLC9A3R1		SNX17	0.922	0.765768	0.844	1.10477	1	0.958	blastocyst	SNX17		LOC101926166	0.97	1.02275	0.94	1.47552	1	0.676	blastocyst	LOC101926166
MME	0.794	1.34267	0.588	1.93707	0.685	0.16	EXMC	MME		LOC102115187	0.917	1.09203	0.834	1.57547	0.887	0.088	blastocyst	LOC102115187		IFI27L2	0.922	1.20547	0.844	1.73912	1	0.78	blastocyst	IFI27L2		HNRNPA0	0.97	0.954581	0.94	1.37717	1	0.97	blastocyst	HNRNPA0
RABAC1	0.793	0.671534	0.586	0.968819	1	0.989	EXMC	RABAC1		PCGF1	0.917	1.29944	0.834	1.87469	0.925	0.188	blastocyst	PCGF1		LOC102119634	0.922	0.677984	0.844	0.978124	1	1	blastocyst	LOC102119634		LOC102129218	0.97	2.07426	0.94	2.99253	0.956	0.05	blastocyst	LOC102129218
LIN28B	0.792	0.766702	0.584	1.10612	0.998	0.948	EXMC	LIN28B		FAM134A	0.917	1.06744	0.834	1.53998	0.975	0.563	blastocyst	FAM134A		PAICS	0.922	0.821181	0.844	1.18471	1	0.644	blastocyst	PAICS		MARCKS1	0.97	1.92056	0.94	2.77079	1	0.551	blastocyst	MARCKS
LOC102145630	0.791	0.615189	0.582	0.88753	1	0.994	EXMC	LOC102145630		ADO	0.917	1.165	0.834	1.68074	0.988	0.452	blastocyst	ADO		DPPA2	0.922	1.05558	0.844	1.52288	0.979	0.217	blastocyst	DPPA2		TFE3	0.969	1.08384	0.938	1.56366	0.978	0.115	blastocyst	TFE3
ITGB1	0.791	0.594159	0.582	0.85719	1	0.995	EXMC	ITGB1		ASAH1	0.917	0.956785	0.834	1.38035	0.975	0.436	blastocyst	ASAH1		PDHB	0.922	0.803839	0.844	1.15969	1	0.997	blastocyst	PDHB		DDX28	0.969	1.84699	0.938	2.66464	0.978	0.245	blastocyst	DDX28
ARL6IP5	0.791	0.8129	0.582	1.17277	0.915	0.647	EXMC	ARL6IP5		CPSF4	0.917	0.834777	0.834	1.20433	1	0.493	blastocyst	CPSF4		TPRG1L	0.922	0.905444	0.844	1.30628	1	0.835	blastocyst	TPRG1L		SNAPC2	0.969	1.34189	0.938	1.93594	0.978	0.532	blastocyst	SNAPC2
MSN	0.79	0.933144	0.58	1.34624	0.811	0.48	EXMC	MSN		LGALS8	0.917	0.844289	0.834	1.21805	1	0.266	blastocyst	LGALS8		NDC1	0.922	0.938696	0.844	1.35425	1	0.265	blastocyst	NDC1		BTG1	0.969	1.48405	0.938	2.14104	1	0.883	blastocyst	BTG1
TSPAN4	0.79	0.836865	0.58	1.20734	0.867	0.625	EXMC	TSPAN4		LOC102119362	0.916	1.66837	0.832	2.40695	0.85	0.054	blastocyst	LOC102119362		LOC101866282	0.922	1.256	0.844	1.81203	0.875	0.042	blastocyst	LOC101866282		PHB2	0.969	0.704504	0.938	1.01638	1	0.992	blastocyst	PHB2
BMP2	0.79	1.78697	0.58	2.57805	0.644	0.083	EXMC	BMP2		LOC102137613	0.916	1.61687	0.832	2.33266	1	0.576	blastocyst	LOC102137613		PINLYP	0.921	0.884364	0.842	1.27587	0.875	0.039	blastocyst	PINLYP		DDX41	0.969	1.09123	0.938	1.57431	1	0.573	blastocyst	DDX41
LOC102123433	0.789	1.83273	0.578	2.64407	0.93	0.733	EXMC	LOC102123433		ZNF598	0.916	0.897657	0.832	1.29505	1	0.431	blastocyst	ZNF598		LOC102130961	0.921	0.954458	0.842	1.37699	0.896	0.074	blastocyst	LOC102130961		LOC102126915	0.969	1.24703	0.938	1.79909	1	0.648	blastocyst	LOC102126915
RHOBTB3	0.789	1.10191	0.578	1.58972	0.914	0.736	EXMC	RHOBTB3		LOC102132849	0.916	0.719357	0.832	1.03781	0.875	0.051	blastocyst	LOC102132849		DPPA3	0.921	1.01853	0.842	1.46943	1	0.864	blastocyst	DPPA3		NOA1	0.969	1.1198	0.938	1.61552	1	0.519	blastocyst	NOA1
ITGB5	0.789	0.80177	0.578	1.15671	0.855	0.558	EXMC	ITGB5		MED24	0.916	0.695208	0.832	1.00297	1	0.187	blastocyst	MED24		DPPA4	0.921	0.90802	0.842	1.31	0.979	0.201	blastocyst	DPPA4		CSNK2B	0.969	0.80467	0.938	1.16089	1	0.997	blastocyst	CSNK2B
OSBPL1A	0.786	1.13037	0.572	1.63077	0.698	0.245	EXMC	OSBPL1A		AQP3	0.916	1.92606	0.832	2.77872	0.85	0.054	blastocyst	AQP3		EDC4	0.92	0.91742	0.84	1.32356	1	0.333	blastocyst	EDC4		REPIN1	0.969	1.34185	0.938	1.93588	0.978	0.17	blastocyst	REPIN1
CADM1	0.786	1.05825	0.572	1.52673	0.718	0.215	EXMC	CADM1		LOC102136999	0.916	1.20967	0.832	1.74518	0.963	0.15	blastocyst	LOC102136999		ZNF598	0.92	0.94391	0.84	1.36177	0.979	0.304	blastocyst	ZNF598		MKRN1	0.969	1.01885	0.938	1.46989	1	0.85	blastocyst	MKRN1
PKDCC	0.786	1.28669	0.572	1.8563	0.737	0.385	EXMC	PKDCC		CCDC115	0.916	0.892033	0.832	1.28693	1	0.874	blastocyst	CCDC115		TMEM86A	0.92	1.59276	0.84	2.29787	0.896	0.184	blastocyst	TMEM86A		LOC102136267	0.969	0.956543	0.938	1.38	1	0.963	blastocyst	LOC102136267
PLAU	0.786	1.41651	0.572	2.04359	0.764	0.41	EXMC	PLAU		LOC102116612	0.916	1.03197	0.832	1.48881	0.875	0.09	blastocyst	LOC102116612		MTA2	0.92	0.919051	0.84	1.32591	1	0.54	blastocyst	MTA2		RNF113A	0.968	1.65193	0.936	2.38323	1	0.579	blastocyst	RNF113A
GALNT1	0.785	0.776592	0.57	1.12039	0.977	0.822	EXMC	GALNT1		SYS1	0.916	1.2711	0.832	1.8338	0.912	0.158	blastocyst	SYS1		DAZAP2	0.92	1.10694	0.84	1.59698	1	0.288	blastocyst	DAZAP2		LOC102130087	0.968	1.06428	0.936	1.53543	1	0.23	blastocyst	LOC102130087
SMURF2	0.785	0.951695	0.57	1.37301	0.745	0.394	EXMC	SMURF2		CSRP2BP	0.916	0.800489	0.832	1.15486	1	0.294	blastocyst	CSRP2BP		C4H6orf62	0.92	0.800668	0.84	1.15512	1	0.835	blastocyst	C4H6orf62		LOC102131997	0.968	0.862742	0.936	1.24467	1	0.096	blastocyst	LOC102131997
TGFBI	0.785	1.96836	0.57	2.83974	0.595	0.034	EXMC	TGFBI		RNF44	0.916	0.932267	0.832	1.34498	1	0.458	blastocyst	RNF44		SMIM12	0.92	0.976693	0.84	1.40907	0.979	0.725	blastocyst	SMIM12		LOC102146981	0.968	1.17919	0.936	1.70122	0.978	0.094	blastocyst	LOC102146981
PDLIM3	0.784	1.21835	0.568	1.75771	0.588	0.026	EXMC	PDLIM3		FASTKD3	0.916	0.955091	0.832	1.37791	0.963	0.255	blastocyst	FASTKD3		JTB	0.92	0.699923	0.84	1.00978	1	1	blastocyst	JTB		KAT2A	0.968	1.2341	0.936	1.78043	0.978	0.262	blastocyst	KAT2A
LOC102131610	0.783	1.24336	0.566	1.79379	0.698	0.158	EXMC	LOC102131610		ING2	0.916	0.821459	0.832	1.18512	1	0.921	blastocyst	ING2		TAF9B	0.919	1.31357	0.838	1.89509	0.875	0.081	blastocyst	TAF9B		RPL23A	0.968	0.682902	0.936	0.98522	1	1	blastocyst	RPL23A
TAGLN	0.783	1.29332	0.566	1.86586	0.891	0.572	EXMC	TAGLN		NAA11	0.916	1.08667	0.832	1.56773	0.875	0.058	blastocyst	NAA11		KLHL15	0.919	0.841616	0.838	1.2142	0.958	0.168	blastocyst	KLHL15		ALG2	0.968	1.14124	0.936	1.64646	1	0.835	blastocyst	ALG2
PAMR1	0.782	1.0852	0.564	1.56562	0.608	0.06	EXMC	PAMR1		LOC102118097	0.916	1.32071	0.832	1.90539	0.95	0.087	blastocyst	LOC102118097		SLC1A5	0.919	1.58405	0.838	2.2853	0.917	0.291	blastocyst	SLC1A5		RIC8A	0.968	1.2005	0.936	1.73196	1	0.276	blastocyst	RIC8A
NAP1L11	0.782	0.526543	0.564	0.759641	1	0.989	EXMC	NAP1L1		ZFP57	0.916	1.06115	0.832	1.53092	0.988	0.473	blastocyst	ZFP57		LOC102136403	0.919	0.820434	0.838	1.18364	1	0.997	blastocyst	LOC102136403		LOC102136999	0.968	1.43016	0.936	2.06329	0.956	0.083	blastocyst	LOC102136999
EXT1	0.782	0.992285	0.564	1.43156	0.664	0.168	EXMC	EXT1		DDX43	0.916	1.15678	0.832	1.66888	0.963	0.332	blastocyst	DDX43		KAT2A	0.919	1.11275	0.838	1.60536	0.979	0.265	blastocyst	KAT2A		SMPDL3A	0.968	1.10742	0.936	1.59767	1	0.191	blastocyst	SMPDL3A
HSPB1	0.782	0.588378	0.564	0.84885	1	0.931	EXMC	HSPB1		DPPA2	0.916	1.09807	0.832	1.58418	1	0.696	blastocyst	DPPA2		TUBB4B	0.919	0.788385	0.838	1.1374	1	0.997	blastocyst	TUBB4B		TXNIP1	0.968	1.9864	0.936	2.86577	0.956	0.097	blastocyst	TXNIP
LMO3	0.781	1.27883	0.562	1.84496	0.586	0.044	EXMC	LMO3		HEXIM1	0.915	1.07033	0.83	1.54416	0.988	0.406	blastocyst	HEXIM1		C8H8orf58	0.919	1.19746	0.838	1.72756	0.896	0.045	blastocyst	C8H8orf58		UXT	0.967	1.09867	0.934	1.58504	1	0.886	blastocyst	UXT
SNRPN1	0.781	0.368792	0.562	0.532054	0.989	0.593	EXMC	SNRPN		TLCD1	0.915	1.18933	0.83	1.71583	0.988	0.649	blastocyst	TLCD1		EDEM1	0.919	0.965152	0.838	1.39242	1	0.528	blastocyst	EDEM1		SLC25A29	0.967	1.258	0.934	1.8149	1	0.398	blastocyst	SLC25A29
NAB1	0.779	0.992143	0.558	1.43136	0.614	0.093	EXMC	NAB1		LOC102118253	0.915	0.832557	0.83	1.20113	0.975	0.385	blastocyst	LOC102118253		LOC102132273	0.918	1.17433	0.836	1.69419	0.896	0.065	blastocyst	LOC102132273		ISCA2	0.967	1.80801	0.934	2.6084	0.978	0.67	blastocyst	ISCA2
TPST1	0.779	0.948264	0.558	1.36806	0.699	0.259	EXMC	TPST1		MFSD5	0.915	1.48908	0.83	2.14829	0.912	0.212	blastocyst	MFSD5		DDX28	0.918	1.69361	0.836	2.44337	0.896	0.172	blastocyst	DDX28		LOC102125177	0.967	1.1072	0.934	1.59736	0.978	0.138	blastocyst	LOC102125177
AP2M1	0.779	0.458409	0.558	0.661344	1	0.997	EXMC	AP2M1		HNRNPA0	0.915	0.855395	0.83	1.23407	1	0.997	blastocyst	HNRNPA0		POLR2C	0.918	0.761303	0.836	1.09833	1	0.958	blastocyst	POLR2C		TMEM69	0.967	0.923209	0.934	1.33191	0.978	0.072	blastocyst	TMEM69
LOC102145539	0.778	1.30925	0.556	1.88884	0.623	0.1	EXMC	LOC102145539		LOC102130617	0.915	0.859004	0.83	1.23928	1	0.996	blastocyst	LOC102130617		C18H18orf32	0.918	0.770468	0.836	1.11155	1	0.968	blastocyst	C18H18orf32		NDC1	0.967	1.21124	0.934	1.74744	0.978	0.255	blastocyst	NDC1
TTC3	0.777	0.848983	0.554	1.22482	0.848	0.553	EXMC	TTC3		C4H6orf62	0.915	0.798129	0.83	1.15146	1	0.837	blastocyst	C4H6orf62		KLF9	0.918	0.826048	0.836	1.19174	0.896	0.071	blastocyst	KLF9		SOAT1	0.967	1.04153	0.934	1.50261	1	0.44	blastocyst	SOAT1
ADAMTS1	0.776	0.760631	0.552	1.09736	0.929	0.596	EXMC	ADAMTS1		DAXX	0.915	0.959063	0.83	1.38364	1	0.927	blastocyst	DAXX		ATG9A	0.918	0.901605	0.836	1.30074	0.979	0.256	blastocyst	ATG9A		ALDOA	0.966	1.09183	0.932	1.57517	1	0.866	blastocyst	ALDOA
ENPEP	0.773	0.925694	0.546	1.33549	0.789	0.442	EXMC	ENPEP		TUSC2	0.915	0.959273	0.83	1.38394	1	0.705	blastocyst	TUSC2		HSPB8	0.918	1.30792	0.836	1.88693	0.917	0.129	blastocyst	HSPB8		MRPS2	0.966	1.08427	0.932	1.56427	1	0.829	blastocyst	MRPS2
PDGFRA	0.773	1.13062	0.546	1.63113	0.584	0.047	EXMC	PDGFRA		PUSL1	0.915	0.911871	0.83	1.31555	0.975	0.234	blastocyst	PUSL1		BMI1	0.918	0.99677	0.836	1.43803	1	0.553	blastocyst	BMI1		TEX261	0.966	1.07105	0.932	1.5452	1	0.671	blastocyst	TEX261
PRSS35	0.773	1.61014	0.546	2.32294	0.565	0.028	EXMC	PRSS35		LOC102124448	0.914	1.63846	0.828	2.3638	0.838	0.022	blastocyst	LOC102124448		DPH2	0.918	1.35192	0.836	1.9504	0.938	0.34	blastocyst	DPH2		DNAJC5	0.966	1.04845	0.932	1.51259	1	0.736	blastocyst	DNAJC5
ITIH5	0.772	1.31877	0.544	1.90258	0.564	0.03	EXMC	ITIH5		SBK3	0.914	0.719165	0.828	1.03754	0.95	0.085	blastocyst	SBK3		MAPRE2	0.917	0.932604	0.834	1.34546	0.938	0.175	blastocyst	MAPRE2		PPRC1	0.966	1.0823	0.932	1.56142	1	0.357	blastocyst	PPRC1
PDIA4	0.772	0.524506	0.544	0.756703	0.998	0.992	EXMC	PDIA4		JUND	0.914	0.800782	0.828	1.15528	1	0.993	blastocyst	JUND		LOC102132849	0.917	0.656108	0.834	0.946563	0.875	0.049	blastocyst	LOC102132849		RPL26L1	0.966	1.11418	0.932	1.60742	1	0.717	blastocyst	RPL26L1
PHACTR2	0.771	0.797898	0.542	1.15112	0.974	0.809	EXMC	PHACTR2		ARL16	0.914	0.989618	0.828	1.42772	0.975	0.632	blastocyst	ARL16		AP5B1	0.917	1.21621	0.834	1.75462	0.896	0.152	blastocyst	AP5B1		MEA1	0.966	0.898033	0.932	1.29559	1	0.976	blastocyst	MEA1
TMEM45A	0.771	0.836285	0.542	1.2065	0.792	0.407	EXMC	TMEM45A		RPS6	0.914	0.796474	0.828	1.14907	1	0.999	blastocyst	RPS6		DALRD3	0.917	0.981936	0.834	1.41663	1	0.553	blastocyst	DALRD3		LFNG	0.966	1.08026	0.932	1.55849	1	0.425	blastocyst	LFNG
MLLT3	0.77	0.976155	0.54	1.40829	0.577	0.049	EXMC	MLLT3		EXOSC2	0.914	0.905121	0.828	1.30581	1	0.52	blastocyst	EXOSC2		RFK	0.916	0.882102	0.832	1.2726	1	0.741	blastocyst	RFK		DNMT3L	0.966	1.71987	0.932	2.48125	1	0.241	blastocyst	DNMT3L
ADD31	0.77	0.851078	0.54	1.22785	0.783	0.392	EXMC	ADD3		TSFM	0.914	0.737652	0.828	1.06421	1	0.906	blastocyst	TSFM		COQ6	0.916	0.893464	0.832	1.289	1	0.45	blastocyst	COQ6		LOC102142564	0.966	1.1016	0.932	1.58928	0.933	0.003	blastocyst	LOC102142564
PRTG	0.77	0.806228	0.54	1.16314	0.696	0.201	EXMC	PRTG		NOP2	0.914	0.873135	0.828	1.25967	1	0.587	blastocyst	NOP2		NSMCE3	0.916	1.52499	0.832	2.2001	0.938	0.411	blastocyst	NSMCE3		KIF2C	0.966	1.11547	0.932	1.60929	1	0.252	blastocyst	KIF2C
TSPAN13	0.77	0.78576	0.54	1.13361	0.872	0.645	EXMC	TSPAN13		RPL3	0.914	0.726172	0.828	1.04764	1	0.939	blastocyst	RPL3		LOC102134014	0.916	0.867552	0.832	1.25161	1	1	blastocyst	LOC102134014		STS	0.965	0.826275	0.93	1.19206	0.956	0.036	blastocyst	STS
GPX8	0.769	0.654768	0.538	0.944631	0.991	0.825	EXMC	GPX8		PURA	0.914	1.13692	0.828	1.64023	0.963	0.413	blastocyst	PURA		GLMP	0.916	1.22346	0.832	1.76508	0.958	0.579	blastocyst	GLMP		SLC44A21	0.965	1.07051	0.93	1.54443	1	0.683	blastocyst	SLC44A2
SBSPON	0.767	1.30516	0.534	1.88295	0.552	0.032	EXMC	SBSPON		LOC102126003	0.914	0.744925	0.828	1.0747	0.887	0.072	blastocyst	LOC102126003		B4GALT3	0.916	0.866977	0.832	1.25078	1	0.78	blastocyst	B4GALT3		SLC25A39	0.965	0.961394	0.93	1.387	1	0.928	blastocyst	SLC25A39
RPP25	0.766	1.14545	0.532	1.65254	0.637	0.177	EXMC	RPP25		TRIML2	0.914	0.909439	0.828	1.31204	1	0.847	blastocyst	TRIML2		TMEM256	0.915	0.899574	0.83	1.29781	1	0.994	blastocyst	TMEM256		TNK1	0.965	1.25278	0.93	1.80738	0.956	0.085	blastocyst	TNK1
BMP5	0.766	1.30022	0.532	1.87581	0.542	0.013	EXMC	BMP5		USP19	0.914	0.825002	0.828	1.19023	0.988	0.318	blastocyst	USP19		ATXN7L3B	0.915	1.26691	0.83	1.82777	0.979	0.896	blastocyst	ATXN7L3B		GPAA1	0.965	1.00707	0.93	1.4529	1	0.884	blastocyst	GPAA1
PON2	0.766	0.690803	0.532	0.996617	0.999	0.899	EXMC	PON2		LOC102142548	0.914	1.03551	0.828	1.49393	0.988	0.63	blastocyst	LOC102142548		SRXN1	0.915	1.50281	0.83	2.16809	0.938	0.278	blastocyst	SRXN1		SMIM1	0.965	1.45756	0.93	2.10281	1	0.849	blastocyst	SMIM1
LMAN1	0.764	0.50247	0.528	0.72491	1	0.991	EXMC	LMAN1		LRRC59	0.913	0.667115	0.826	0.962443	1	0.955	blastocyst	LRRC59		LOC102119761	0.915	2.1479	0.83	3.09876	0.854	0.042	blastocyst	LOC102119761		DCLRE1B	0.965	1.30372	0.93	1.88087	0.978	0.229	blastocyst	DCLRE1B
LOXL2	0.764	0.88073	0.528	1.27063	0.641	0.153	EXMC	LOXL2		LOC102130753	0.913	0.986401	0.826	1.42308	0.925	0.084	blastocyst	LOC102130753		MEST	0.915	1.11667	0.83	1.61101	1	0.544	blastocyst	MEST		S100A14	0.965	2.11484	0.93	3.05107	1	0.123	blastocyst	S100A14
GFPT2	0.764	0.894249	0.528	1.29013	0.603	0.111	EXMC	GFPT2		MESDC1	0.913	1.16918	0.826	1.68677	0.938	0.228	blastocyst	MESDC1		ACOX2	0.915	0.789105	0.83	1.13844	0.938	0.107	blastocyst	ACOX2		NME7	0.965	1.11738	0.93	1.61205	0.978	0.226	blastocyst	NME7
ANXA6	0.764	0.769922	0.528	1.11076	0.804	0.453	EXMC	ANXA6		SRF	0.913	0.913492	0.826	1.31789	1	0.475	blastocyst	SRF		P3H1	0.915	0.838533	0.83	1.20975	0.958	0.159	blastocyst	P3H1		GPRC5C	0.964	1.25246	0.928	1.80691	1	0.376	blastocyst	GPRC5C
LPP	0.764	0.892241	0.528	1.28723	0.814	0.555	EXMC	LPP		BEND3	0.913	0.822944	0.826	1.18726	0.963	0.218	blastocyst	BEND3		NUP62	0.914	0.811259	0.828	1.1704	1	0.547	blastocyst	NUP62		AURKB	0.964	1.48924	0.928	2.14852	1	0.721	blastocyst	AURKB
FOXF1	0.763	0.903957	0.526	1.30413	0.548	0.025	EXMC	FOXF1		DNAJC30	0.913	1.43179	0.826	2.06563	0.912	0.223	blastocyst	DNAJC30		CEBPA	0.913	1.50504	0.826	2.17132	0.958	0.324	blastocyst	CEBPA		EML6	0.964	0.719203	0.928	1.03759	0.933	0.005	blastocyst	EML6
RSPO2	0.763	1.00353	0.526	1.44779	0.532	0.006	EXMC	RSPO2		PPP1R15B	0.913	0.929853	0.826	1.34149	0.963	0.542	blastocyst	PPP1R15B		PPP2R5B	0.913	0.867325	0.826	1.25129	0.938	0.149	blastocyst	PPP2R5B		RETSAT	0.964	1.10748	0.928	1.59775	0.933	0.008	blastocyst	RETSAT
NT5DC2	0.763	0.861257	0.526	1.24253	0.77	0.485	EXMC	NT5DC2		WDR83OS	0.912	0.559827	0.824	0.80766	1	1	blastocyst	WDR83OS		PRKAB1	0.913	0.926744	0.826	1.33701	0.979	0.275	blastocyst	PRKAB1		RNF31	0.964	1.00706	0.928	1.45289	1	0.181	blastocyst	RNF31
DZIP1	0.762	0.893198	0.524	1.28861	0.622	0.134	EXMC	DZIP1		LOC102144516	0.912	2.08641	0.824	3.01005	0.825	0.002	blastocyst	LOC102144516		SMIM15	0.913	1.13203	0.826	1.63317	0.979	0.861	blastocyst	SMIM15		CIB1	0.964	1.06773	0.928	1.54041	1	0.955	blastocyst	CIB1
LHFPL2	0.762	0.830436	0.524	1.19807	0.72	0.324	EXMC	LHFPL2		TPP1	0.912	1.18749	0.824	1.71319	0.963	0.307	blastocyst	TPP1		LOC102143138	0.913	1.1014	0.826	1.58898	0.979	0.896	blastocyst	LOC102143138		UTP3	0.964	1.8988	0.928	2.73939	0.956	0.521	blastocyst	UTP3
LAMB1	0.762	0.671085	0.524	0.968171	0.942	0.705	EXMC	LAMB1		LOC102115428	0.912	0.820631	0.824	1.18392	0.838	0.015	blastocyst	LOC102115428		MRPL14	0.913	0.579387	0.826	0.835878	1	0.997	blastocyst	MRPL14		LOC102145925	0.964	1.98867	0.928	2.86904	0.933	0.008	blastocyst	LOC102145925
PCOLCE2	0.762	0.953279	0.524	1.37529	0.614	0.128	EXMC	PCOLCE2		BAP1	0.912	0.851535	0.824	1.22851	1	0.339	blastocyst	BAP1		VAMP3	0.913	0.897363	0.826	1.29462	1	0.786	blastocyst	VAMP3		MRPS18B	0.964	1.00265	0.928	1.44651	1	0.901	blastocyst	MRPS18B
ETFB	0.761	0.604577	0.522	0.87222	0.997	0.971	EXMC	ETFB		UBIAD1	0.912	0.835648	0.824	1.20559	1	0.406	blastocyst	UBIAD1		DCLRE1B	0.913	1.18621	0.826	1.71134	0.896	0.155	blastocyst	DCLRE1B		PDE12	0.964	1.00309	0.928	1.44715	1	0.836	blastocyst	PDE12
MAGED1	0.759	0.902242	0.518	1.30166	0.827	0.557	EXMC	MAGED1		DPH2	0.912	1.15853	0.824	1.67141	0.988	0.665	blastocyst	DPH2		PPP1R13L	0.912	0.882936	0.824	1.27381	1	0.411	blastocyst	PPP1R13L		ATP6AP1	0.963	1.18886	0.926	1.71516	1	0.805	blastocyst	ATP6AP1
METTL9	0.759	0.557053	0.518	0.803657	0.986	0.894	EXMC	METTL9		PYGO2	0.912	1.05965	0.824	1.52876	0.938	0.238	blastocyst	PYGO2		SMG8	0.912	1.16506	0.824	1.68083	0.938	0.239	blastocyst	SMG8		NR2C2AP	0.963	1.18823	0.926	1.71426	1	0.647	blastocyst	NR2C2AP
EID11	0.758	0.549774	0.516	0.793157	0.948	0.762	EXMC	EID1		NEK2	0.912	0.92506	0.824	1.33458	0.988	0.423	blastocyst	NEK2		TMEM203	0.912	1.44274	0.824	2.08143	0.938	0.706	blastocyst	TMEM203		CAMSAP3	0.963	0.945389	0.926	1.36391	0.978	0.101	blastocyst	CAMSAP3
FLNA	0.757	0.724105	0.514	1.04466	0.94	0.829	EXMC	FLNA		LOC102125991	0.911	1.23004	0.822	1.77457	0.863	0.047	blastocyst	LOC102125991		SH3TC1	0.912	0.556698	0.824	0.803145	0.896	0.049	blastocyst	SH3TC1		ACER2	0.963	1.09797	0.926	1.58403	1	0.239	blastocyst	ACER2
CNPY2	0.757	0.518802	0.514	0.748473	0.999	0.979	EXMC	CNPY2		EMC10	0.911	0.820767	0.822	1.18412	1	0.832	blastocyst	EMC10		RCAN1	0.912	1.25763	0.824	1.81438	0.896	0.178	blastocyst	RCAN1		ZPR1	0.963	0.898485	0.926	1.29624	1	0.911	blastocyst	ZPR1
HOXA9	0.757	0.92128	0.514	1.32913	0.564	0.062	EXMC	HOXA9		PSMC3IP	0.911	0.873259	0.822	1.25985	1	0.755	blastocyst	PSMC3IP		QARS	0.912	0.734982	0.824	1.06035	1	0.971	blastocyst	QARS		TSPAN15	0.963	1.02597	0.926	1.48016	1	0.11	blastocyst	TSPAN15
PDCD5	0.756	0.435365	0.512	0.628099	0.999	0.995	EXMC	PDCD5		PPRC1	0.911	0.847587	0.822	1.22281	1	0.435	blastocyst	PPRC1		LOC102125177	0.912	0.881311	0.824	1.27146	0.938	0.168	blastocyst	LOC102125177		CCNG1	0.963	0.94854	0.926	1.36845	1	0.963	blastocyst	CCNG1
ZNF503	0.756	1.12224	0.512	1.61905	0.545	0.04	EXMC	ZNF503		C8H8orf82	0.911	0.997915	0.822	1.43969	0.975	0.417	blastocyst	C8H8orf82		PRR14	0.911	1.0351	0.822	1.49333	0.917	0.129	blastocyst	PRR14		C5H4orf3	0.963	0.744014	0.926	1.07339	1	0.995	blastocyst	C5H4orf3
STXBP6	0.756	0.933688	0.512	1.34703	0.674	0.266	EXMC	STXBP6		NGDN	0.911	0.888102	0.822	1.28126	0.975	0.816	blastocyst	NGDN		BOD1L2	0.911	0.823247	0.822	1.18769	0.854	0.042	blastocyst	BOD1L2		LOC102118347	0.963	1.33977	0.926	1.93288	0.956	0.131	blastocyst	LOC102118347
RAB34	0.755	0.594419	0.51	0.857566	0.934	0.709	EXMC	RAB34		OIP5	0.911	0.845322	0.822	1.21954	0.988	0.606	blastocyst	OIP5		GAST	0.911	2.05026	0.822	2.95791	0.854	0.068	blastocyst	GAST		TPMT	0.963	1.08601	0.926	1.56678	1	0.211	blastocyst	TPMT
LOC102131687	0.755	0.471396	0.51	0.68008	1	0.995	EXMC	LOC102131687		PAGE2B	0.91	1.53263	0.82	2.21111	0.85	0.072	blastocyst	PAGE2B		METTL5	0.911	0.814035	0.822	1.1744	1	0.854	blastocyst	METTL5		PIGC	0.963	1.57438	0.926	2.27134	0.956	0.323	blastocyst	PIGC
KDELR3	0.755	0.674381	0.51	0.972925	0.936	0.782	EXMC	KDELR3		GPKOW	0.91	0.989356	0.82	1.42734	0.963	0.313	blastocyst	GPKOW		DDX41	0.911	0.954982	0.822	1.37775	0.979	0.495	blastocyst	DDX41		ZDHHC7	0.962	0.919298	0.924	1.32627	1	0.56	blastocyst	ZDHHC7
ZNF608	0.755	0.866501	0.51	1.2501	0.626	0.157	EXMC	ZNF608		GPRC5C	0.91	0.907828	0.82	1.30972	0.988	0.405	blastocyst	GPRC5C		HMGCR	0.911	0.871218	0.822	1.2569	1	0.809	blastocyst	HMGCR		PNPO	0.962	1.13695	0.924	1.64028	1	0.435	blastocyst	PNPO
LOC102132250	0.754	0.869682	0.508	1.25469	0.662	0.228	EXMC	LOC102132250		SLC25A39	0.91	0.666708	0.82	0.961857	1	0.997	blastocyst	SLC25A39		TRIML2	0.911	0.867309	0.822	1.25126	1	0.786	blastocyst	TRIML2		FOLR1	0.962	1.35227	0.924	1.95091	1	0.715	blastocyst	FOLR1
LIFR	0.754	0.882427	0.508	1.27307	0.731	0.393	EXMC	LIFR		CREB3	0.91	0.936919	0.82	1.35169	0.988	0.668	blastocyst	CREB3		DEGS1	0.911	0.997937	0.822	1.43972	1	0.958	blastocyst	DEGS1		ANKZF1	0.962	1.02574	0.924	1.47983	1	0.706	blastocyst	ANKZF1
GATA6	0.753	0.759418	0.506	1.09561	0.659	0.178	EXMC	GATA6		FEN1	0.91	0.969965	0.82	1.39936	0.988	0.833	blastocyst	FEN1		TMEM208	0.91	0.799399	0.82	1.15329	1	0.984	blastocyst	TMEM208		GAS2L1	0.962	1.21757	0.924	1.75658	1	0.561	blastocyst	GAS2L1
COPS8	0.753	0.54934	0.506	0.79253	0.998	0.981	EXMC	COPS8		CDK4	0.91	0.679845	0.82	0.980809	1	0.993	blastocyst	CDK4		CNEP1R1	0.91	0.960034	0.82	1.38504	0.875	0.11	blastocyst	CNEP1R1		CPSF1	0.962	1.0001	0.924	1.44283	1	0.573	blastocyst	CPSF1
ARL31	0.752	0.567452	0.504	0.81866	0.999	0.872	EXMC	ARL3		TNFRSF1A	0.91	0.897629	0.82	1.295	0.988	0.362	blastocyst	TNFRSF1A		TSEN34	0.91	1.06744	0.82	1.54	0.979	0.492	blastocyst	TSEN34		ZNRD1	0.962	1.01499	0.924	1.46433	1	0.912	blastocyst	ZNRD1
LAMTOR5	0.752	0.552907	0.504	0.797676	0.992	0.925	EXMC	LAMTOR5		TFAP2C	0.91	1.46473	0.82	2.11316	0.925	0.493	blastocyst	TFAP2C		GSG2	0.91	1.22101	0.82	1.76155	0.896	0.181	blastocyst	GSG2		LIPH	0.962	1.11335	0.924	1.60622	0.978	0.111	blastocyst	LIPH
FURIN	0.75	0.769886	0.5	1.11071	0.88	0.679	EXMC	FURIN		CYP11A	0.91	0.814188	0.82	1.17462	0.975	0.452	blastocyst	CYP11A		TSR1	0.91	0.768136	0.82	1.10819	1	0.838	blastocyst	TSR1		TMEM95	0.961	0.945959	0.922	1.36473	0.933	0.01	blastocyst	TMEM95
SPTBN11	0.75	0.636942	0.5	0.918913	0.93	0.714	EXMC	SPTBN1		MED10	0.91	0.807034	0.82	1.1643	1	0.816	blastocyst	MED10		ZCCHC3	0.91	1.08567	0.82	1.56629	0.958	0.54	blastocyst	ZCCHC3		CENPO	0.961	1.00284	0.922	1.44679	1	0.239	blastocyst	CENPO
IGF2BP1	0.749	0.513447	0.498	0.740747	0.998	0.962	EXMC	IGF2BP1		PPT2	0.91	1.50101	0.82	2.1655	0.975	0.489	blastocyst	PPT2		TBC1D20	0.91	0.801576	0.82	1.15643	0.917	0.104	blastocyst	TBC1D20		TMBIM11	0.961	1.09723	0.922	1.58297	1	0.648	blastocyst	TMBIM1
ADAMTS6	0.749	0.952891	0.498	1.37473	0.658	0.261	EXMC	ADAMTS6		MYD88	0.91	1.2817	0.82	1.84911	0.938	0.227	blastocyst	MYD88		NGDN	0.91	0.95127	0.82	1.37239	1	0.731	blastocyst	NGDN		OTUD1	0.961	2.07677	0.922	2.99615	0.933	0.067	blastocyst	OTUD1
ENO1	0.749	0.4007	0.498	0.578088	1	0.996	EXMC	ENO1		FAM32A	0.909	0.820817	0.818	1.18419	0.988	0.91	blastocyst	FAM32A		PURA	0.91	1.27308	0.82	1.83666	0.979	0.57	blastocyst	PURA		METTL3	0.961	1.26927	0.922	1.83117	0.956	0.151	blastocyst	METTL3
VEGFC	0.748	0.868959	0.496	1.25364	0.504	0.009	EXMC	VEGFC		H3F3B1	0.909	0.660922	0.818	0.95351	1	1	blastocyst	H3F3B		PRMT6	0.91	1.06421	0.82	1.53534	0.896	0.094	blastocyst	PRMT6		MRPS17	0.961	0.824616	0.922	1.18967	1	0.975	blastocyst	MRPS17
GSTM51	0.748	0.934536	0.496	1.34825	0.954	0.706	EXMC	GSTM5		C16H17orf96	0.909	1.56982	0.818	2.26477	0.863	0.129	blastocyst	C16H17orf96		LOC102130087	0.909	0.907465	0.818	1.3092	0.958	0.288	blastocyst	LOC102130087		RCAN1	0.961	1.41542	0.922	2.04202	0.956	0.164	blastocyst	RCAN1
FKBP10	0.747	0.891408	0.494	1.28603	0.569	0.094	EXMC	FKBP10		TMEM17	0.909	0.858494	0.818	1.23854	1	0.458	blastocyst	TMEM17		B3GNT3	0.909	0.680531	0.818	0.981799	0.896	0.071	blastocyst	B3GNT3		BAP1	0.961	0.995406	0.922	1.43607	1	0.289	blastocyst	BAP1
PLGRKT	0.747	0.834962	0.494	1.2046	0.702	0.333	EXMC	PLGRKT		LOC102144060	0.909	0.87066	0.818	1.2561	0.963	0.242	blastocyst	LOC102144060		SLC35B1	0.909	0.766253	0.818	1.10547	1	0.971	blastocyst	SLC35B1		CLK2	0.961	1.27157	0.922	1.83449	0.978	0.281	blastocyst	CLK2
ADAMTS9	0.747	0.969611	0.494	1.39885	0.516	0.028	EXMC	ADAMTS9		YARS2	0.909	0.689331	0.818	0.994494	1	0.912	blastocyst	YARS2		CAPN5	0.909	0.839145	0.818	1.21063	0.854	0.052	blastocyst	CAPN5		CDIPT	0.96	1.03846	0.92	1.49819	1	0.663	blastocyst	CDIPT
GPM6B	0.746	0.786103	0.492	1.13411	0.546	0.072	EXMC	GPM6B		RPP25	0.909	1.50914	0.818	2.17722	0.912	0.324	blastocyst	RPP25		DPM1	0.909	0.822471	0.818	1.18657	1	0.434	blastocyst	DPM1		LOC102146106	0.96	1.44937	0.92	2.091	1	0.317	blastocyst	LOC102146106
IDH11	0.746	0.752724	0.492	1.08595	0.883	0.687	EXMC	IDH1		TMED6	0.908	0.673208	0.816	0.971234	0.863	0.051	blastocyst	TMED6		ZSWIM1	0.909	1.09828	0.818	1.58448	0.938	0.304	blastocyst	ZSWIM1		MED11	0.96	1.58768	0.92	2.29054	0.978	0.746	blastocyst	MED11
PTTG11	0.746	0.769763	0.492	1.11053	1	0.923	EXMC	PTTG1		HIRIP3	0.908	0.915663	0.816	1.32102	0.988	0.728	blastocyst	HIRIP3		ACOT2	0.909	0.899053	0.818	1.29706	0.979	0.553	blastocyst	ACOT2		GNS	0.96	1.06793	0.92	1.5407	1	0.769	blastocyst	GNS
SMARCA1	0.745	0.791004	0.49	1.14118	0.664	0.218	EXMC	SMARCA1		CDKN2D	0.908	1.51927	0.816	2.19185	0.912	0.403	blastocyst	CDKN2D		GPX1	0.909	0.634661	0.818	0.915623	1	1	blastocyst	GPX1		MED10	0.96	0.963229	0.92	1.38965	1	0.864	blastocyst	MED10
NGFRAP11	0.745	0.508162	0.49	0.733123	1	0.948	EXMC	NGFRAP1		BOD1L2	0.908	0.888286	0.816	1.28153	0.875	0.057	blastocyst	BOD1L2		GORASP1	0.909	1.00898	0.818	1.45565	0.917	0.129	blastocyst	GORASP1		DXO	0.96	1.61385	0.92	2.32829	0.956	0.393	blastocyst	DXO
LOC102141397	0.744	0.726142	0.488	1.0476	0.983	0.923	EXMC	LOC102141397		NXF1	0.908	0.903908	0.816	1.30406	1	0.43	blastocyst	NXF1		LOC102121047	0.909	0.870011	0.818	1.25516	0.896	0.094	blastocyst	LOC102121047		ABHD11	0.96	1.17162	0.92	1.69029	1	0.847	blastocyst	ABHD11
GNG2	0.744	0.87779	0.488	1.26638	0.539	0.066	EXMC	GNG2		RIC8A	0.908	1.09173	0.816	1.57504	0.963	0.365	blastocyst	RIC8A		TAF1C	0.908	0.802471	0.816	1.15772	1	0.398	blastocyst	TAF1C		SLC15A2	0.96	1.20236	0.92	1.73464	0.978	0.187	blastocyst	SLC15A2
ARHGAP5	0.744	0.835097	0.488	1.20479	0.713	0.426	EXMC	ARHGAP5		RTKN	0.908	0.869311	0.816	1.25415	0.988	0.402	blastocyst	RTKN		VAT1	0.908	0.893224	0.816	1.28865	1	0.56	blastocyst	VAT1		C1H1orf35	0.96	1.17043	0.92	1.68858	0.978	0.849	blastocyst	C1H1orf35
PTPRG	0.744	0.820846	0.488	1.18423	0.561	0.099	EXMC	PTPRG		CDCA3	0.908	1.04148	0.816	1.50255	0.988	0.902	blastocyst	CDCA3		ALAD	0.908	0.927107	0.816	1.33753	0.896	0.146	blastocyst	ALAD		ATP6V1B1	0.959	1.03126	0.918	1.48779	1	0.129	blastocyst	ATP6V1B1
ETS1	0.743	0.895614	0.486	1.2921	0.551	0.076	EXMC	ETS1		ANPEP	0.908	1.65807	0.816	2.39209	0.863	0.13	blastocyst	ANPEP		SOWAHC	0.908	1.2882	0.816	1.85848	0.958	0.492	blastocyst	SOWAHC		TUBA1B	0.959	0.771015	0.918	1.11234	1	0.984	blastocyst	TUBA1B
FXYD6	0.743	0.900162	0.486	1.29866	0.548	0.082	EXMC	FXYD6		EIF4A2	0.908	0.855543	0.816	1.23429	1	0.976	blastocyst	EIF4A2		CDKN1B	0.908	1.26022	0.816	1.81811	0.938	0.265	blastocyst	CDKN1B		ADO	0.959	1.4573	0.918	2.10244	0.956	0.262	blastocyst	ADO
LAMA2	0.743	1.02876	0.486	1.48419	0.523	0.043	EXMC	LAMA2		MFN2	0.908	0.782324	0.816	1.12866	1	0.566	blastocyst	MFN2		TXNDC5	0.908	0.763528	0.816	1.10154	1	0.667	blastocyst	TXNDC5		CFL2	0.959	1.07034	0.918	1.54417	1	0.845	blastocyst	CFL2
TUBA1B	0.742	0.418035	0.484	0.603097	1	0.988	EXMC	TUBA1B		CLK2	0.908	0.982398	0.816	1.4173	0.988	0.431	blastocyst	CLK2		HSD17B8	0.908	1.57516	0.816	2.27247	0.896	0.188	blastocyst	HSD17B8		NEU1	0.959	1.33142	0.918	1.92084	1	0.794	blastocyst	NEU1
UBB	0.74	0.579389	0.48	0.835882	1	0.999	EXMC	UBB		LOC102115898	0.907	0.883681	0.814	1.27488	1	0.451	blastocyst	LOC102115898		MYD88	0.908	1.34607	0.816	1.94196	0.938	0.246	blastocyst	MYD88		UBIAD1	0.959	1.01161	0.918	1.45944	1	0.443	blastocyst	UBIAD1
HDLBP	0.74	0.477004	0.48	0.688171	1	0.994	EXMC	HDLBP		LRG1	0.907	0.774079	0.814	1.11676	0.988	0.256	blastocyst	LRG1		IL10	0.908	0.751075	0.816	1.08357	0.979	0.194	blastocyst	IL10		APOA1BP	0.959	1.11259	0.918	1.60513	1	0.938	blastocyst	APOA1BP
GAL	0.739	0.827871	0.478	1.19436	0.967	0.818	EXMC	GAL		PRKAB1	0.907	0.97796	0.814	1.4109	0.95	0.252	blastocyst	PRKAB1		FGD1	0.907	0.578432	0.814	0.834502	0.938	0.087	blastocyst	FGD1		EDC4	0.958	1.10085	0.916	1.58819	0.978	0.313	blastocyst	EDC4
DCBLD2	0.739	0.830156	0.478	1.19766	0.683	0.347	EXMC	DCBLD2		SNAPIN	0.907	1.03293	0.814	1.49021	0.95	0.634	blastocyst	SNAPIN		GTF3C4	0.907	0.894349	0.814	1.29027	0.979	0.337	blastocyst	GTF3C4		PVRL2	0.958	1.01402	0.916	1.46292	1	0.541	blastocyst	PVRL2
TMED2	0.738	0.485561	0.476	0.700517	0.999	0.992	EXMC	TMED2		PDP2	0.906	1.75186	0.812	2.5274	0.85	0.079	blastocyst	PDP2		GTF3C2	0.907	0.764801	0.814	1.10337	1	0.65	blastocyst	GTF3C2		PRKACA	0.958	0.861961	0.916	1.24355	0.978	0.097	blastocyst	PRKACA
CHSY1	0.738	0.714363	0.476	1.03061	0.842	0.609	EXMC	CHSY1		LOC102145024	0.906	0.828706	0.812	1.19557	0.925	0.184	blastocyst	LOC102145024		RETSAT	0.907	0.91381	0.814	1.31835	0.854	0.039	blastocyst	RETSAT		PLEKHM1	0.958	0.901781	0.916	1.30099	1	0.172	blastocyst	PLEKHM1
PPIB	0.738	0.435516	0.476	0.628317	1	0.996	EXMC	PPIB		TXNDC17	0.906	0.586704	0.812	0.846435	1	1	blastocyst	TXNDC17		CLDND1	0.907	0.83234	0.814	1.20081	1	0.864	blastocyst	CLDND1		SOX15	0.958	1.72025	0.916	2.48179	0.933	0.052	blastocyst	SOX15
TAX1BP1	0.738	0.588604	0.476	0.849177	0.995	0.952	EXMC	TAX1BP1		CD151	0.906	0.746327	0.812	1.07672	1	0.931	blastocyst	CD151		SS18L2	0.907	0.862435	0.814	1.24423	1	0.951	blastocyst	SS18L2		CTDNEP1	0.958	0.812561	0.916	1.17228	1	0.947	blastocyst	CTDNEP1
LOC102124370	0.737	0.631874	0.474	0.911602	0.999	0.95	EXMC	LOC102124370		TTC31	0.906	0.865802	0.812	1.24909	0.938	0.22	blastocyst	TTC31		CD53	0.907	1.08435	0.814	1.56439	1	0.304	blastocyst	CD53		CDK4	0.958	0.832689	0.916	1.20132	1	0.966	blastocyst	CDK4
NFE2L2	0.737	0.686645	0.474	0.990619	0.965	0.851	EXMC	NFE2L2		RETSAT	0.906	1.35987	0.812	1.96187	0.825	0.027	blastocyst	RETSAT		NDUFS3	0.906	0.633424	0.812	0.913837	1	0.971	blastocyst	NDUFS3		EID11	0.958	1.67513	0.916	2.41671	0.956	0.696	blastocyst	EID1
PLAC1	0.736	1.07235	0.472	1.54708	0.482	0.012	EXMC	PLAC1		ATG16L1	0.906	0.759945	0.812	1.09637	1	0.418	blastocyst	ATG16L1		SSRP1	0.906	0.742817	0.812	1.07166	1	0.961	blastocyst	SSRP1		LOC102120517	0.958	1.01391	0.916	1.46276	1	0.998	blastocyst	LOC102120517
CENPV	0.736	1.17067	0.472	1.68892	0.718	0.444	EXMC	CENPV		NABP1	0.906	1.12865	0.812	1.6283	0.938	0.375	blastocyst	NABP1		PARD6B	0.906	1.09659	0.812	1.58204	0.958	0.356	blastocyst	PARD6B		LOC102122295	0.958	1.5644	0.916	2.25696	0.956	0.15	blastocyst	LOC102122295
UNC5B	0.736	0.792896	0.472	1.14391	0.601	0.16	EXMC	UNC5B		CABP7	0.906	0.759258	0.812	1.09538	0.85	0.042	blastocyst	CABP7		A4GALT	0.906	1.24341	0.812	1.79386	0.917	0.181	blastocyst	A4GALT		VAMP3	0.958	0.952725	0.916	1.37449	1	0.856	blastocyst	VAMP3
FAM46A	0.736	0.629388	0.472	0.908015	0.879	0.658	EXMC	FAM46A		LOC102119402	0.906	1.12897	0.812	1.62875	0.9	0.083	blastocyst	LOC102119402		LOC102118347	0.906	1.01077	0.812	1.45823	0.917	0.155	blastocyst	LOC102118347		MANEAL	0.958	0.880893	0.916	1.27086	0.933	0.027	blastocyst	MANEAL
LSAMP	0.736	0.831092	0.472	1.19901	0.532	0.081	EXMC	LSAMP		ARRDC4	0.906	1.18835	0.812	1.71443	0.85	0.069	blastocyst	ARRDC4		C4H6orf136	0.906	1.08732	0.812	1.56866	0.958	0.333	blastocyst	C4H6orf136		HAX11	0.958	0.888072	0.916	1.28122	1	0.981	blastocyst	HAX1
P3H1	0.736	0.816438	0.472	1.17787	0.589	0.173	EXMC	P3H1		PAQR3	0.906	0.803657	0.812	1.15943	0.95	0.219	blastocyst	PAQR3		CUTA	0.906	0.917501	0.812	1.32367	1	0.942	blastocyst	CUTA		PYCR2	0.958	1.32264	0.916	1.90817	0.956	0.182	blastocyst	PYCR2
PLEKHO1	0.736	0.795619	0.472	1.14783	0.64	0.262	EXMC	PLEKHO1		TRIM26	0.906	0.882398	0.812	1.27303	0.988	0.364	blastocyst	TRIM26		OARD1	0.906	0.711277	0.812	1.02616	1	0.99	blastocyst	OARD1		HINFP	0.957	1.03043	0.914	1.48659	0.978	0.158	blastocyst	HINFP
TMEM263	0.735	0.771046	0.47	1.11238	0.606	0.197	EXMC	TMEM263		MRPL32	0.906	0.579052	0.812	0.835395	1	0.999	blastocyst	MRPL32		UROD	0.906	0.997254	0.812	1.43873	1	0.816	blastocyst	UROD		C7H14orf119	0.957	1.32036	0.914	1.90488	0.978	0.835	blastocyst	C7H14orf119
TGFB1I1	0.734	0.976359	0.468	1.40859	0.492	0.034	EXMC	TGFB1I1		LOC102143181	0.906	0.623661	0.812	0.899752	0.925	0.076	blastocyst	LOC102143181		LOC102144280	0.905	0.577658	0.81	0.833384	1	1	blastocyst	LOC102144280		CXADR	0.957	1.07866	0.914	1.55618	1	0.409	blastocyst	CXADR
DPP7	0.734	0.641911	0.468	0.926082	0.922	0.793	EXMC	DPP7		CHTOP	0.906	0.644088	0.812	0.929222	1	0.985	blastocyst	CHTOP		DNAJB1	0.905	0.928254	0.81	1.33919	1	0.68	blastocyst	DNAJB1		PLCD1	0.957	0.965641	0.914	1.39313	0.956	0.071	blastocyst	PLCD1
PTPRN	0.734	0.881345	0.468	1.27151	0.48	0.014	EXMC	PTPRN		LOC102135658	0.905	1.64587	0.81	2.37449	1	0.797	blastocyst	LOC102135658		ZPR1	0.905	0.812019	0.81	1.1715	1	0.939	blastocyst	ZPR1		LOC102131829	0.957	0.974772	0.914	1.4063	0.956	0.102	blastocyst	LOC102131829
CBX5	0.734	0.582797	0.468	0.840799	0.986	0.878	EXMC	CBX5		SCRN2	0.905	1.15371	0.81	1.66446	0.912	0.311	blastocyst	SCRN2		LOC102118616	0.905	0.826898	0.81	1.19296	0.833	0.032	blastocyst	LOC102118616		NUP62	0.956	0.978683	0.912	1.41194	1	0.66	blastocyst	NUP62
RSPO3	0.734	0.812505	0.468	1.1722	0.542	0.07	EXMC	RSPO3		RFK	0.905	1.04367	0.81	1.5057	1	0.721	blastocyst	RFK		TEX261	0.905	0.973249	0.81	1.4041	0.958	0.502	blastocyst	TEX261		GTF3C4	0.956	0.997231	0.912	1.4387	1	0.276	blastocyst	GTF3C4
ACOT13	0.733	0.603958	0.466	0.871327	0.927	0.814	EXMC	ACOT13		CCDC86	0.905	0.966495	0.81	1.39436	0.975	0.443	blastocyst	CCDC86		TTL	0.905	0.72241	0.81	1.04222	0.979	0.239	blastocyst	TTL		ACTR1B	0.956	1.13089	0.912	1.63153	0.978	0.33	blastocyst	ACTR1B
AFAP1L2	0.732	0.784141	0.464	1.13128	0.5	0.051	EXMC	AFAP1L2		CNPPD1	0.905	1.0241	0.81	1.47746	0.975	0.394	blastocyst	CNPPD1		TMBIM1	0.905	0.820509	0.81	1.18374	1	0.657	blastocyst	TMBIM1		FRAT2	0.956	1.94802	0.912	2.81039	0.933	0.1	blastocyst	FRAT2
GATA4	0.731	0.727508	0.462	1.04957	0.541	0.08	EXMC	GATA4		MARS2	0.905	1.08093	0.81	1.55946	0.9	0.148	blastocyst	MARS2		GEMIN7	0.905	1.43652	0.81	2.07247	0.938	0.524	blastocyst	GEMIN7		JAGN1	0.956	1.03073	0.912	1.48703	1	0.899	blastocyst	JAGN1
MGST21	0.73	0.638995	0.46	0.921875	0.778	0.474	EXMC	MGST2		SHMT2	0.905	0.779743	0.81	1.12493	1	0.893	blastocyst	SHMT2		DNAJC5	0.905	0.840786	0.81	1.213	1	0.592	blastocyst	DNAJC5		PPP1R8	0.956	0.875492	0.912	1.26307	1	0.617	blastocyst	PPP1R8
LOC107129917	0.729	0.511986	0.458	0.738639	0.975	0.958	EXMC	LOC107129917		C9H10orf99	0.905	2.04427	0.81	2.94926	0.812	0.008	blastocyst	C9H10orf99		LOC102145737	0.905	0.555968	0.81	0.802092	1	1	blastocyst	LOC102145737		TAF1C	0.955	0.864016	0.91	1.24651	1	0.425	blastocyst	TAF1C
TCF41	0.729	0.704232	0.458	1.01599	0.701	0.316	EXMC	TCF4		ARF6	0.905	0.827994	0.81	1.19454	0.988	0.988	blastocyst	ARF6		BLOC1S4	0.905	1.19636	0.81	1.72598	0.979	0.644	blastocyst	BLOC1S4		ATMIN	0.955	1.06213	0.91	1.53233	1	0.66	blastocyst	ATMIN
ITGA5	0.729	0.637149	0.458	0.919212	0.748	0.384	EXMC	ITGA5		LOC102134014	0.905	0.824447	0.81	1.18943	1	1	blastocyst	LOC102134014		LOC102117118	0.905	1.16899	0.81	1.6865	0.854	0.042	blastocyst	LOC102117118		CENPT	0.955	1.06025	0.91	1.52962	1	0.6	blastocyst	CENPT
VCL	0.729	0.598811	0.458	0.863901	0.949	0.85	EXMC	VCL		KLHDC8B	0.905	1.00206	0.81	1.44566	0.963	0.357	blastocyst	KLHDC8B		DDX56	0.905	0.76875	0.81	1.10907	1	0.693	blastocyst	DDX56		TMEM86B	0.955	1.03445	0.91	1.49239	1	0.69	blastocyst	TMEM86B
TMEM98	0.728	0.681773	0.456	0.98359	0.795	0.572	EXMC	TMEM98		LOC102125177	0.905	0.826161	0.81	1.1919	0.95	0.166	blastocyst	LOC102125177		DR1	0.905	0.780696	0.81	1.12631	1	0.663	blastocyst	DR1		LOC102131360	0.955	1.34993	0.91	1.94754	0.933	0.084	blastocyst	LOC102131360
RSRC1	0.728	0.559606	0.456	0.807341	0.973	0.901	EXMC	RSRC1		TMEM69	0.905	0.885863	0.81	1.27803	0.938	0.206	blastocyst	TMEM69		TMEM186	0.904	1.41185	0.808	2.03686	0.875	0.123	blastocyst	TMEM186		BABAM1	0.955	0.867101	0.91	1.25096	1	0.908	blastocyst	BABAM1
DYNLL11	0.727	0.530833	0.454	0.765831	1	0.993	EXMC	DYNLL1		LOC102130087	0.904	0.886125	0.808	1.27841	1	0.354	blastocyst	LOC102130087		POLDIP2	0.904	0.762557	0.808	1.10014	1	0.871	blastocyst	POLDIP2		CDX2	0.955	1.35494	0.91	1.95476	1	0.364	blastocyst	CDX2
SLC39A8	0.727	0.665131	0.454	0.959581	0.93	0.741	EXMC	SLC39A8		IRF2BP1	0.904	0.902309	0.808	1.30176	0.963	0.297	blastocyst	IRF2BP1		FLII	0.904	0.849876	0.808	1.22611	1	0.566	blastocyst	FLII		SCRN2	0.955	1.29702	0.91	1.87121	0.978	0.315	blastocyst	SCRN2
CALD1	0.726	0.376701	0.452	0.543465	0.976	0.952	EXMC	CALD1		IPPK	0.904	0.655159	0.808	0.945195	0.9	0.109	blastocyst	IPPK		TPP1	0.904	1.2267	0.808	1.76976	0.958	0.482	blastocyst	TPP1		LOC102131918	0.955	1.08055	0.91	1.5589	0.911	0.003	blastocyst	LOC102131918
UBA1	0.726	0.563767	0.452	0.813343	0.925	0.819	EXMC	UBA1		ISCU	0.904	0.709262	0.808	1.02325	1	0.992	blastocyst	ISCU		TUBA1B	0.904	0.87371	0.808	1.2605	1	0.994	blastocyst	TUBA1B		CAD	0.955	0.927952	0.91	1.33875	1	0.414	blastocyst	CAD
IL6R	0.726	0.782655	0.452	1.12913	0.622	0.252	EXMC	IL6R		OSGEP	0.904	0.86514	0.808	1.24813	0.975	0.57	blastocyst	OSGEP		TM9SF1	0.904	0.965438	0.808	1.39283	0.979	0.65	blastocyst	TM9SF1		GTF3C2	0.955	0.886261	0.91	1.2786	1	0.701	blastocyst	GTF3C2
CAPN2	0.726	0.674644	0.452	0.973306	0.594	0.181	EXMC	CAPN2		MED7	0.904	0.889219	0.808	1.28287	1	0.675	blastocyst	MED7		OXSM	0.904	1.01166	0.808	1.45951	0.896	0.23	blastocyst	OXSM		NANOG	0.955	1.10757	0.91	1.59789	0.933	0.031	blastocyst	NANOG
COLGALT1	0.725	0.6657	0.45	0.960402	0.78	0.559	EXMC	COLGALT1		LOC102117118	0.904	1.10475	0.808	1.59382	0.9	0.07	blastocyst	LOC102117118		PHF13	0.904	1.0418	0.808	1.503	0.917	0.194	blastocyst	PHF13		MOCS3	0.955	1.27761	0.91	1.8432	0.978	0.253	blastocyst	MOCS3
ERLEC1	0.725	0.511933	0.45	0.738564	0.998	0.965	EXMC	ERLEC1		ADIPOR1	0.904	0.692719	0.808	0.999383	1	0.753	blastocyst	ADIPOR1		ELOVL1	0.904	0.84681	0.808	1.22169	1	0.871	blastocyst	ELOVL1		PCDH1	0.955	0.893408	0.91	1.28892	0.933	0.03	blastocyst	PCDH1
SLC39A2	0.725	0.809628	0.45	1.16805	0.511	0.072	EXMC	SLC39A2		DUS1L	0.903	0.760608	0.806	1.09733	1	0.611	blastocyst	DUS1L		INPP5E	0.903	0.844802	0.806	1.21879	0.938	0.22	blastocyst	INPP5E		SLC26A6	0.955	1.14366	0.91	1.64995	0.978	0.454	blastocyst	SLC26A6
PDLIM7	0.725	0.655564	0.45	0.94578	0.814	0.603	EXMC	PDLIM7		TMEM223	0.903	0.972881	0.806	1.40357	1	0.977	blastocyst	TMEM223		CREBZF	0.903	1.18053	0.806	1.70314	0.896	0.217	blastocyst	CREBZF		S100A16	0.955	1.86956	0.91	2.69721	1	0.316	blastocyst	S100A16
JUN	0.725	1.3191	0.45	1.90306	0.555	0.148	EXMC	JUN		TUBA3E	0.903	1.22153	0.806	1.76229	0.912	0.26	blastocyst	TUBA3E		FADD	0.903	1.10411	0.806	1.5929	0.938	0.43	blastocyst	FADD		DNAJB1	0.954	1.10342	0.908	1.59189	1	0.728	blastocyst	DNAJB1
WBP5	0.723	0.480018	0.446	0.692519	0.992	0.904	EXMC	WBP5		TBC1D20	0.903	0.715072	0.806	1.03163	0.887	0.098	blastocyst	TBC1D20		TMEM127	0.903	0.821592	0.806	1.18531	1	0.398	blastocyst	TMEM127		KLF4	0.954	1.09835	0.908	1.58458	1	0.107	blastocyst	KLF4
DOK4	0.723	0.880314	0.446	1.27003	0.635	0.315	EXMC	DOK4		TM9SF1	0.903	0.856922	0.806	1.23628	0.963	0.586	blastocyst	TM9SF1		LOC102128802	0.903	0.728776	0.806	1.0514	1	1	blastocyst	LOC102128802		PTGR1	0.954	1.46349	0.908	2.11137	0.978	0.334	blastocyst	PTGR1
2022-09-02	0.722	0.473173	0.444	0.682645	0.977	0.954	EXMC	2022-09-02		GRPEL2	0.903	0.859827	0.806	1.24047	0.975	0.548	blastocyst	GRPEL2		GOLT1B	0.903	0.78164	0.806	1.12767	1	0.673	blastocyst	GOLT1B		LOC102118498	0.954	1.36302	0.908	1.96643	0.978	0.396	blastocyst	LOC102118498
DPYSL21	0.722	0.892503	0.444	1.28761	0.637	0.23	EXMC	DPYSL2		NELFE	0.903	0.703112	0.806	1.01438	1	0.964	blastocyst	NELFE		TMEM189	0.903	0.643863	0.806	0.928899	0.979	0.178	blastocyst	TMEM189		RBM14	0.954	1.05886	0.908	1.52761	1	0.492	blastocyst	RBM14
FGF7	0.721	1.10821	0.442	1.59881	0.451	0.01	EXMC	FGF7		KLHDC3	0.903	0.71506	0.806	1.03161	1	0.884	blastocyst	KLHDC3		SOX17	0.903	1.35525	0.806	1.95521	0.979	0.741	blastocyst	SOX17		YTHDF1	0.954	0.94086	0.908	1.35737	1	0.83	blastocyst	YTHDF1
MEST	0.721	0.611601	0.442	0.882354	0.817	0.597	EXMC	MEST		MRPS17	0.903	0.577596	0.806	0.833294	1	0.995	blastocyst	MRPS17		S100P	0.903	1.24375	0.806	1.79435	1	0.799	blastocyst	S100P		PARD6B	0.954	1.10491	0.908	1.59405	1	0.373	blastocyst	PARD6B
ECE1	0.721	0.588552	0.442	0.849101	0.845	0.687	EXMC	ECE1		RPL321	0.903	0.81011	0.806	1.16874	1	0.997	blastocyst	RPL32		PSMD10	0.902	0.953811	0.804	1.37606	0.958	0.385	blastocyst	PSMD10		FASTKD5	0.954	1.12043	0.908	1.61643	0.956	0.216	blastocyst	FASTKD5
LAMC1	0.721	0.567521	0.442	0.81876	0.917	0.741	EXMC	LAMC1		OXSM	0.903	0.92299	0.806	1.33159	0.975	0.402	blastocyst	OXSM		KIF22	0.902	0.760941	0.804	1.09781	1	0.838	blastocyst	KIF22		LOC102119761	0.954	1.98746	0.908	2.8673	0.911	0.002	blastocyst	LOC102119761
UXT	0.72	0.539459	0.44	0.778275	0.971	0.899	EXMC	UXT		LSM10	0.903	0.740283	0.806	1.068	1	0.976	blastocyst	LSM10		LOC102133457	0.902	0.607842	0.804	0.876931	0.854	0.042	blastocyst	LOC102133457		CLPS	0.954	2.29184	0.908	3.30642	0.978	0.191	blastocyst	CLPS
ITM2C1	0.72	0.627802	0.44	0.905727	0.984	0.89	EXMC	ITM2C		UXT	0.902	0.851061	0.804	1.22782	1	0.925	blastocyst	UXT		RNF181	0.902	0.595286	0.804	0.858816	1	1	blastocyst	RNF181		LOC102117118	0.954	1.40151	0.908	2.02195	0.911	0.004	blastocyst	LOC102117118
TRPV2	0.719	0.759322	0.438	1.09547	0.483	0.055	EXMC	TRPV2		LOC102123101	0.902	1.16201	0.804	1.67642	0.9	0.231	blastocyst	LOC102123101		MCM4	0.902	0.857018	0.804	1.23642	1	0.803	blastocyst	MCM4		CPSF4	0.954	0.95136	0.908	1.37252	1	0.552	blastocyst	CPSF4
SOD3	0.717	0.7521	0.434	1.08505	0.456	0.028	EXMC	SOD3		FAM214B	0.902	0.857166	0.804	1.23663	0.912	0.181	blastocyst	FAM214B		METTL3	0.902	0.97619	0.804	1.40834	0.917	0.168	blastocyst	METTL3		SCAMP3	0.954	0.976298	0.908	1.4085	1	0.611	blastocyst	SCAMP3
TBX4	0.716	0.729156	0.432	1.05195	0.439	0.008	EXMC	TBX4		FOXR1	0.902	0.74548	0.804	1.0755	1	0.369	blastocyst	FOXR1		SH3BGR	0.902	0.682035	0.804	0.983968	0.875	0.058	blastocyst	SH3BGR		MSTO1	0.954	0.94035	0.908	1.35664	0.911	0.004	blastocyst	MSTO1
AHNAK	0.716	0.517402	0.432	0.746453	0.948	0.785	EXMC	AHNAK		C14H11orf68	0.902	1.03339	0.804	1.49087	0.95	0.286	blastocyst	C14H11orf68		LOC102125991	0.901	1.10465	0.802	1.59368	0.833	0.039	blastocyst	LOC102125991		LOC102119359	0.953	2.28787	0.906	3.30069	0.911	0.003	blastocyst	LOC102119359
SLC35B3	0.716	0.707859	0.432	1.02122	0.613	0.288	EXMC	SLC35B3		KIAA0930	0.902	0.743297	0.804	1.07235	0.963	0.237	blastocyst	KIAA0930		MLX	0.901	0.897059	0.802	1.29418	1	0.44	blastocyst	MLX		SLC35A2	0.953	1.17234	0.906	1.69132	0.978	0.465	blastocyst	SLC35A2
ENAH1	0.716	0.504717	0.432	0.728153	0.95	0.764	EXMC	ENAH		HSD17B8	0.902	1.44588	0.804	2.08596	0.887	0.19	blastocyst	HSD17B8		MED11	0.901	1.2974	0.802	1.87175	0.938	0.728	blastocyst	MED11		SLC9A3R1	0.953	1.52406	0.906	2.19876	1	0.74	blastocyst	SLC9A3R1
PRRX2	0.715	0.890071	0.43	1.2841	0.505	0.102	EXMC	PRRX2		ATXN1L	0.901	1.0419	0.802	1.50315	0.912	0.22	blastocyst	ATXN1L		NABP1	0.901	1.03433	0.802	1.49222	1	0.618	blastocyst	NABP1		LOC102123193	0.953	1.26782	0.906	1.82908	0.911	0.003	blastocyst	LOC102123193
FJX1	0.715	1.02514	0.43	1.47897	0.53	0.139	EXMC	FJX1		CDIPT	0.901	0.941406	0.802	1.35816	0.95	0.504	blastocyst	CDIPT		RAB5B	0.901	0.70058	0.802	1.01072	0.938	0.168	blastocyst	RAB5B		GYLTL1B	0.953	1.25269	0.906	1.80724	0.978	0.275	blastocyst	GYLTL1B
ZCCHC24	0.715	0.705819	0.43	1.01828	0.465	0.044	EXMC	ZCCHC24		KCTD5	0.901	0.74819	0.802	1.07941	1	0.344	blastocyst	KCTD5		PPIF	0.901	1.13993	0.802	1.64457	0.958	0.686	blastocyst	PPIF		RAB17	0.953	0.958184	0.906	1.38237	0.933	0.047	blastocyst	RAB17
NRP1	0.715	0.523633	0.43	0.755443	0.854	0.542	EXMC	NRP1		NKIRAS2	0.901	0.858621	0.802	1.23873	0.988	0.587	blastocyst	NKIRAS2		RPA3	0.901	0.660531	0.802	0.952944	1	0.987	blastocyst	RPA3		AAMP	0.953	0.878736	0.906	1.26775	1	0.901	blastocyst	AAMP
PVRL3	0.715	0.694295	0.43	1.00166	0.594	0.216	EXMC	PVRL3		GAST	0.901	2.00165	0.802	2.88778	0.812	0.03	blastocyst	GAST		APOA1BP	0.901	0.74486	0.802	1.07461	1	0.968	blastocyst	APOA1BP		CABP7	0.953	0.781723	0.906	1.12779	0.911	0.006	blastocyst	CABP7
MYC	0.714	0.765852	0.428	1.10489	0.791	0.567	EXMC	MYC		SHMT1	0.901	0.736188	0.802	1.06209	1	0.558	blastocyst	SHMT1		SLC35A2	0.9	0.983055	0.8	1.41825	0.958	0.375	blastocyst	SLC35A2		LOC102133057	0.953	0.706753	0.906	1.01963	1	0.999	blastocyst	LOC102133057
NADK2	0.714	0.58392	0.428	0.842418	0.864	0.752	EXMC	NADK2		NDUFS3	0.901	0.537757	0.802	0.77582	1	0.999	blastocyst	NDUFS3		CDR2	0.9	0.864997	0.8	1.24793	0.938	0.181	blastocyst	CDR2		CCNA2	0.953	1.05332	0.906	1.51963	1	0.845	blastocyst	CCNA2
RECK	0.713	0.705306	0.426	1.01754	0.55	0.179	EXMC	RECK		LETMD1	0.901	0.817459	0.802	1.17934	0.988	0.346	blastocyst	LETMD1		FBL	0.9	0.637689	0.8	0.919991	1	0.964	blastocyst	FBL		CHDH	0.953	0.939222	0.906	1.35501	1	0.46	blastocyst	CHDH
LEF1	0.713	0.707661	0.426	1.02094	0.473	0.056	EXMC	LEF1		C7H14orf142	0.901	1.218	0.802	1.7572	0.938	0.497	blastocyst	C7H14orf142		IFT20	0.9	0.804727	0.8	1.16098	1	0.919	blastocyst	IFT20		STRIP1	0.953	0.881015	0.906	1.27104	1	0.175	blastocyst	STRIP1
TXNDC5	0.713	0.499139	0.426	0.720106	0.946	0.857	EXMC	TXNDC5		LOC102133744	0.901	0.592308	0.802	0.85452	0.863	0.061	blastocyst	LOC102133744		BBS10	0.9	0.788034	0.8	1.13689	1	0.304	blastocyst	BBS10		CD3EAP	0.952	1.23296	0.904	1.77879	0.978	0.536	blastocyst	CD3EAP
IFI16	0.713	1.0327	0.426	1.48987	0.473	0.058	EXMC	IFI16		CAD	0.9	0.806827	0.8	1.164	1	0.502	blastocyst	CAD		RPS261	0.9	0.727113	0.8	1.049	1	0.997	blastocyst	RPS26		S1PR2	0.952	0.827307	0.904	1.19355	0.933	0.038	blastocyst	S1PR2
KPNA3	0.711	0.545134	0.422	0.786462	0.959	0.879	EXMC	KPNA3		GTF3C2	0.9	0.792494	0.8	1.14333	1	0.698	blastocyst	GTF3C2		PLPP5	0.9	1.01853	0.8	1.46943	0.979	0.654	blastocyst	PLPP5		NATD1	0.952	0.935678	0.904	1.3499	0.911	0.009	blastocyst	NATD1
PAPSS2	0.711	0.707376	0.422	1.02053	0.495	0.082	EXMC	PAPSS2		C12H2orf69	0.9	0.807391	0.8	1.16482	0.988	0.318	blastocyst	C12H2orf69		WDR55	0.9	0.792636	0.8	1.14353	1	0.628	blastocyst	WDR55		MIEF2	0.952	1.05626	0.904	1.52387	0.956	0.13	blastocyst	MIEF2
ELOVL6	0.711	0.58709	0.422	0.846991	0.833	0.626	EXMC	ELOVL6		TARBP2	0.9	0.818965	0.8	1.18152	0.988	0.73	blastocyst	TARBP2		PDE12	0.9	0.843863	0.8	1.21744	0.979	0.848	blastocyst	PDE12		LOC102118616	0.952	0.993495	0.904	1.43331	0.911	0.009	blastocyst	LOC102118616
ATF3	0.711	0.91879	0.422	1.32553	0.606	0.235	EXMC	ATF3		RPP38	0.9	0.783262	0.8	1.13001	0.988	0.761	blastocyst	RPP38		NPRL2	0.9	1.18996	0.8	1.71675	0.896	0.227	blastocyst	NPRL2		CDK2AP2	0.952	1.10275	0.904	1.59094	1	0.864	blastocyst	CDK2AP2
EGR1	0.71	0.773983	0.42	1.11662	0.724	0.466	EXMC	EGR1		NOP16	0.9	0.611294	0.8	0.881911	1	0.996	blastocyst	NOP16		LOC102142564	0.9	0.736129	0.8	1.06201	0.854	0.055	blastocyst	LOC102142564		TFAP2C	0.952	1.14148	0.904	1.64681	1	0.828	blastocyst	TFAP2C
LIX1	0.71	0.89486	0.42	1.29101	0.628	0.302	EXMC	LIX1		TEC	0.9	0.54097	0.8	0.780454	0.925	0.117	blastocyst	TEC		B3GNT9	0.899	1.40261	0.798	2.02354	0.833	0.039	blastocyst	B3GNT9		ANPEP	0.952	1.32976	0.904	1.91843	0.956	0.117	blastocyst	ANPEP
CDH11	0.709	1.10087	0.418	1.58822	0.51	0.145	EXMC	CDH11		LOC102144125	0.9	2.12186	0.8	3.0612	0.812	0.029	blastocyst	LOC102144125		NKIRAS2	0.899	0.859768	0.798	1.24038	1	0.592	blastocyst	NKIRAS2		FAM53C	0.952	0.979135	0.904	1.41259	0.978	0.142	blastocyst	FAM53C
C5H4orf3	0.709	0.37469	0.418	0.540564	1	0.997	EXMC	C5H4orf3		IRF6	0.9	0.878193	0.8	1.26696	0.875	0.132	blastocyst	IRF6		CDK2AP2	0.899	0.894195	0.798	1.29005	1	0.877	blastocyst	CDK2AP2		PSMG1	0.952	0.75719	0.904	1.09239	1	0.977	blastocyst	PSMG1
MORF4L2	0.708	0.494828	0.416	0.713886	0.992	0.975	EXMC	MORF4L2		LOC102121606	0.899	0.73723	0.798	1.0636	0.925	0.18	blastocyst	LOC102121606		C12H2orf47	0.899	0.891361	0.798	1.28596	0.979	0.696	blastocyst	C12H2orf47		LOC102134014	0.952	1.10955	0.904	1.60074	1	0.997	blastocyst	LOC102134014
PRAF2	0.708	0.676605	0.416	0.976134	0.576	0.199	EXMC	PRAF2		RRP8	0.899	0.950355	0.798	1.37107	0.975	0.582	blastocyst	RRP8		MEA1	0.899	0.699884	0.798	1.00972	1	0.984	blastocyst	MEA1		DHCR24	0.952	1.01103	0.904	1.45861	0.978	0.274	blastocyst	DHCR24
PRSS23	0.708	0.792592	0.416	1.14347	0.515	0.118	EXMC	PRSS23		MTA2	0.899	0.877035	0.798	1.26529	1	0.528	blastocyst	MTA2		RGS2	0.899	1.54294	0.798	2.22599	0.938	0.34	blastocyst	RGS2		LOC102142548	0.952	1.19062	0.904	1.7177	1	0.705	blastocyst	LOC102142548
FOSL2	0.708	0.648246	0.416	0.935221	0.667	0.333	EXMC	FOSL2		C9H10orf2	0.899	0.819205	0.798	1.18186	1	0.434	blastocyst	C9H10orf2		FN3KRP	0.898	0.948002	0.796	1.36768	0.938	0.272	blastocyst	FN3KRP		ETV3	0.952	0.956492	0.904	1.37993	0.978	0.225	blastocyst	ETV3
HEG1	0.708	0.742665	0.416	1.07144	0.484	0.091	EXMC	HEG1		MLH3	0.899	0.742194	0.798	1.07076	1	0.273	blastocyst	MLH3		TXNDC17	0.898	0.640914	0.796	0.924643	1	1	blastocyst	TXNDC17		ATXN1L	0.951	1.15814	0.902	1.67084	0.933	0.129	blastocyst	ATXN1L
PRDX4	0.707	0.485663	0.414	0.700664	0.998	0.98	EXMC	PRDX4		IRF9	0.899	0.804451	0.798	1.16058	1	0.543	blastocyst	IRF9		NXF1	0.898	0.943204	0.796	1.36076	1	0.476	blastocyst	NXF1		ARL2BP	0.951	1.03418	0.902	1.49201	1	0.728	blastocyst	ARL2BP
EMILIN2	0.707	0.777871	0.414	1.12223	0.487	0.104	EXMC	EMILIN2		RPL37	0.899	0.65649	0.798	0.947114	1	0.957	blastocyst	RPL37		UNC119B	0.898	0.931421	0.796	1.34376	1	0.476	blastocyst	UNC119B		NFATC2IP	0.951	0.882189	0.902	1.27273	1	0.538	blastocyst	NFATC2IP
PXDN	0.707	0.615512	0.414	0.887996	0.87	0.64	EXMC	PXDN		TFE3	0.898	0.915406	0.796	1.32065	0.912	0.183	blastocyst	TFE3		CTDSP2	0.898	0.768791	0.796	1.10913	1	0.57	blastocyst	CTDSP2		SRPRA	0.951	1.00244	0.902	1.44622	1	0.939	blastocyst	SRPRA
ADI1	0.707	0.613926	0.414	0.885708	0.981	0.882	EXMC	ADI1		GTF3C5	0.898	0.750637	0.796	1.08294	1	0.465	blastocyst	GTF3C5		APOL5	0.898	1.04141	0.796	1.50244	0.854	0.068	blastocyst	APOL5		IVNS1ABP	0.951	1.12607	0.902	1.62458	1	0.699	blastocyst	IVNS1ABP
LOC102116649	0.706	0.369528	0.412	0.533116	0.975	0.959	EXMC	LOC102116649		PCSK7	0.898	0.614068	0.796	0.885913	1	0.336	blastocyst	PCSK7		LOC102123097	0.898	1.5009	0.796	2.16533	0.833	0.032	blastocyst	LOC102123097		CDCA8	0.95	1.04657	0.9	1.50989	1	0.628	blastocyst	CDCA8
TUBB6	0.706	0.421404	0.412	0.607958	0.992	0.832	EXMC	TUBB6		SF1	0.898	0.740193	0.796	1.06787	0.988	0.958	blastocyst	SF1		LFNG	0.898	0.858174	0.796	1.23808	1	0.472	blastocyst	LFNG		FADD	0.95	1.14924	0.9	1.65801	0.978	0.572	blastocyst	FADD
EPB41L2	0.706	0.6665	0.412	0.961556	0.585	0.239	EXMC	EPB41L2		PTRHD1	0.898	0.806337	0.796	1.1633	1	0.957	blastocyst	PTRHD1		SLC35A5	0.898	0.896467	0.796	1.29333	0.979	0.495	blastocyst	SLC35A5		CTDSP1	0.95	1.2029	0.9	1.73542	0.978	0.339	blastocyst	CTDSP1
CCND11	0.705	0.919472	0.41	1.32652	0.767	0.51	EXMC	CCND1		RDH11	0.898	0.839716	0.796	1.21145	1	0.625	blastocyst	RDH11		PTPN22	0.898	0.606342	0.796	0.874767	0.833	0.029	blastocyst	PTPN22		ESYT11	0.95	0.967406	0.9	1.39567	0.978	0.254	blastocyst	ESYT1
NAV3	0.705	0.800218	0.41	1.15447	0.422	0.016	EXMC	NAV3		CPOX	0.898	0.803816	0.796	1.15966	0.963	0.299	blastocyst	CPOX		PEX12	0.897	1.30888	0.794	1.88831	0.833	0.036	blastocyst	PEX12		SLC2A31	0.95	1.31883	0.9	1.90267	1	0.741	blastocyst	SLC2A3
MAPK6	0.705	0.530689	0.41	0.765622	0.855	0.71	EXMC	MAPK6		LOC102117102	0.898	1.41525	0.796	2.04177	0.825	0.041	blastocyst	LOC102117102		EIF2B4	0.897	0.885312	0.794	1.27723	1	0.796	blastocyst	EIF2B4		HNF4A	0.95	0.689844	0.9	0.995235	0.911	0.012	blastocyst	HNF4A
ZNF644	0.705	0.530567	0.41	0.765446	0.87	0.737	EXMC	ZNF644		LOC102142564	0.898	0.766213	0.796	1.10541	0.875	0.067	blastocyst	LOC102142564		ZNF513	0.897	1.01222	0.794	1.46033	0.938	0.324	blastocyst	ZNF513		ARF6	0.95	0.969918	0.9	1.3993	1	0.968	blastocyst	ARF6
LOC107126576	0.704	0.656762	0.408	0.947508	0.705	0.451	EXMC	LOC107126576		IL10	0.898	0.66495	0.796	0.959321	0.975	0.191	blastocyst	IL10		LOC102146804	0.897	0.816638	0.794	1.17816	0.833	0.036	blastocyst	LOC102146804		SP8	0.95	1.30314	0.9	1.88004	0.911	0.022	blastocyst	SP8
TNNT11	0.704	0.72937	0.408	1.05226	0.635	0.281	EXMC	TNNT1		PACSIN3	0.897	0.927516	0.794	1.33812	0.9	0.186	blastocyst	PACSIN3		EMG1	0.897	0.720731	0.794	1.03979	1	0.968	blastocyst	EMG1		PINK1	0.95	0.939358	0.9	1.35521	1	0.437	blastocyst	PINK1
KLK81	0.704	0.608578	0.408	0.877992	0.589	0.188	EXMC	KLK8		CDCA5	0.897	0.774256	0.794	1.11702	1	0.716	blastocyst	CDCA5		MIEF1	0.897	0.831764	0.794	1.19998	0.979	0.65	blastocyst	MIEF1		CREB3	0.949	1.11145	0.898	1.60348	1	0.732	blastocyst	CREB3
LOC102119459	0.704	0.600528	0.408	0.866379	0.889	0.762	EXMC	LOC102119459		SUPT7L	0.897	0.740597	0.794	1.06845	0.988	0.544	blastocyst	SUPT7L		GMPR2	0.897	0.761761	0.794	1.09899	0.979	0.948	blastocyst	GMPR2		ATF4	0.949	0.846096	0.898	1.22066	1	0.995	blastocyst	ATF4
HM13	0.704	0.449012	0.408	0.647788	0.986	0.931	EXMC	HM13		LRP10	0.897	1.02656	0.794	1.48101	0.925	0.223	blastocyst	LRP10		TEC	0.897	0.568036	0.794	0.819503	0.833	0.039	blastocyst	TEC		ACO2	0.949	0.86535	0.898	1.24844	1	0.226	blastocyst	ACO2
SMAD5	0.704	0.559488	0.408	0.80717	0.851	0.725	EXMC	SMAD5		TRIM52	0.897	1.1035	0.794	1.59201	0.9	0.291	blastocyst	TRIM52		LOC101866545	0.897	0.77519	0.794	1.11836	0.854	0.074	blastocyst	LOC101866545		TMEM70	0.949	0.743668	0.898	1.07289	1	0.988	blastocyst	TMEM70
CRTAP	0.704	0.53218	0.408	0.767773	0.868	0.727	EXMC	CRTAP		FIGNL1	0.897	1.07378	0.794	1.54914	0.925	0.374	blastocyst	FIGNL1		LOC102118337	0.896	1.45914	0.792	2.10509	0.938	0.356	blastocyst	LOC102118337		IRF9	0.949	0.953457	0.898	1.37555	1	0.465	blastocyst	IRF9
KRAS	0.703	0.431738	0.406	0.622867	0.989	0.941	EXMC	KRAS		BRPF1	0.897	0.770787	0.794	1.11201	0.963	0.255	blastocyst	BRPF1		UBE2A	0.896	0.821296	0.792	1.18488	0.979	0.909	blastocyst	UBE2A		TUSC2	0.949	1.02056	0.898	1.47236	1	0.789	blastocyst	TUSC2
FAM114A1	0.703	0.75484	0.406	1.089	0.53	0.172	EXMC	FAM114A1		OTUD6A	0.896	0.770872	0.792	1.11213	0.963	0.341	blastocyst	OTUD6A		KPTN	0.896	0.760671	0.792	1.09742	1	0.589	blastocyst	KPTN		FBXO6	0.949	0.927152	0.898	1.3376	1	0.285	blastocyst	FBXO6
CPXM1	0.702	0.581266	0.404	0.83859	0.611	0.243	EXMC	CPXM1		PIM2	0.896	0.99269	0.792	1.43215	0.95	0.192	blastocyst	PIM2		SPHK1	0.896	0.995771	0.792	1.43659	0.958	0.32	blastocyst	SPHK1		MRPS14	0.949	0.722107	0.898	1.04178	1	0.986	blastocyst	MRPS14
FNDC3B	0.702	0.500497	0.404	0.722065	0.956	0.805	EXMC	FNDC3B		ZNF263	0.896	0.933435	0.792	1.34666	0.925	0.213	blastocyst	ZNF263		ZBTB39	0.896	1.01238	0.792	1.46056	0.875	0.165	blastocyst	ZBTB39		COASY	0.948	1.24947	0.896	1.80261	0.978	0.617	blastocyst	COASY
ERRFI1	0.702	0.741922	0.404	1.07037	0.665	0.392	EXMC	ERRFI1		OCEL1	0.896	0.915921	0.792	1.32139	1	0.605	blastocyst	OCEL1		OIP5	0.896	0.860128	0.792	1.2409	0.958	0.285	blastocyst	OIP5		GSG2	0.948	1.29202	0.896	1.86399	0.933	0.198	blastocyst	GSG2
GPC6	0.701	0.679807	0.402	0.980755	0.452	0.058	EXMC	GPC6		DDIAS	0.896	0.770731	0.792	1.11193	0.925	0.206	blastocyst	DDIAS		PPP1R8	0.896	0.786308	0.792	1.1344	1	0.521	blastocyst	PPP1R8		PRCP	0.948	0.83565	0.896	1.20559	1	0.636	blastocyst	PRCP
TENM4	0.701	0.69284	0.402	0.999557	0.483	0.108	EXMC	TENM4		EPPK1	0.896	0.973556	0.792	1.40455	0.875	0.096	blastocyst	EPPK1		CLCA1	0.896	1.08305	0.792	1.56251	0.896	0.126	blastocyst	CLCA1		SYS1	0.948	1.36231	0.896	1.9654	0.956	0.445	blastocyst	SYS1
C11H12orf75	0.701	0.654421	0.402	0.94413	0.989	0.89	EXMC	C11H12orf75		PPP2CB	0.896	0.668765	0.792	0.964824	1	0.789	blastocyst	PPP2CB		PLP2	0.895	1.46589	0.79	2.11483	0.896	0.252	blastocyst	PLP2		IPO4	0.948	1.12421	0.896	1.62189	0.978	0.468	blastocyst	IPO4
NEXN	0.701	0.752065	0.402	1.085	0.582	0.238	EXMC	NEXN		UTP15	0.896	0.788796	0.792	1.13799	0.975	0.409	blastocyst	UTP15		ELAC2	0.895	0.699974	0.79	1.00985	0.958	0.191	blastocyst	ELAC2		RXRB	0.948	0.955619	0.896	1.37867	0.978	0.167	blastocyst	RXRB
APOA1	0.993	5.93637	0.986	8.56437	0.997	0.528	HYPO	APOA1		TMEM150C	0.896	0.750887	0.792	1.0833	0.9	0.151	blastocyst	TMEM150C		RPP25L	0.895	1.18709	0.79	1.71261	0.938	0.767	blastocyst	RPP25L		HSD17B8	0.948	1.83101	0.896	2.6416	0.933	0.218	blastocyst	HSD17B8
SERPINE2	0.949	2.51603	0.898	3.62987	0.966	0.314	HYPO	SERPINE2		MTERF1	0.896	0.886261	0.792	1.2786	0.988	0.366	blastocyst	MTERF1		TMEM17	0.895	0.763528	0.79	1.10154	1	0.398	blastocyst	TMEM17		EIF2B5	0.948	0.939425	0.896	1.3553	1	0.564	blastocyst	EIF2B5
CDH21	0.945	2.40221	0.89	3.46566	0.969	0.17	HYPO	CDH2		RCAN1	0.896	0.949011	0.792	1.36913	0.9	0.194	blastocyst	RCAN1		CTDSP1	0.895	0.836477	0.79	1.20678	1	0.366	blastocyst	CTDSP1		CD53	0.948	1.18235	0.896	1.70577	1	0.241	blastocyst	CD53
SLC2A31	0.941	1.70623	0.882	2.46158	1	0.825	HYPO	SLC2A3		DEGS1	0.896	0.903492	0.792	1.30346	1	0.876	blastocyst	DEGS1		C10H20orf24	0.895	0.668399	0.79	0.964296	1	0.997	blastocyst	C10H20orf24		NOL6	0.947	1.05064	0.894	1.51575	0.978	0.294	blastocyst	NOL6
LOC101865018	0.93	2.26628	0.86	3.26956	0.902	0.164	HYPO	LOC101865018		PAPD5	0.895	0.654591	0.79	0.944375	0.975	0.301	blastocyst	PAPD5		TUBGCP4	0.895	0.586777	0.79	0.846541	0.917	0.11	blastocyst	TUBGCP4		KIAA1161	0.947	1.12514	0.894	1.62323	0.978	0.393	blastocyst	KIAA1161
S100A16	0.924	1.68321	0.848	2.42836	0.958	0.281	HYPO	S100A16		PTBP1	0.895	0.547542	0.79	0.789936	1	0.997	blastocyst	PTBP1		LOC102145024	0.894	0.811319	0.788	1.17049	0.938	0.233	blastocyst	LOC102145024		UBXN1	0.947	0.6865	0.894	0.99041	1	0.998	blastocyst	UBXN1
AK41	0.923	1.70987	0.846	2.46682	0.969	0.334	HYPO	AK4		PLD2	0.895	0.801014	0.79	1.15562	0.925	0.18	blastocyst	PLD2		SHKBP1	0.894	0.750123	0.788	1.0822	1	0.66	blastocyst	SHKBP1		DHRS1	0.947	1.06262	0.894	1.53304	1	0.538	blastocyst	DHRS1
FN11	0.919	2.04193	0.838	2.94589	0.992	0.583	HYPO	FN1		CTSD	0.895	0.867782	0.79	1.25194	0.975	0.265	blastocyst	CTSD		HTRA2	0.894	0.964649	0.788	1.39169	0.958	0.472	blastocyst	HTRA2		NGDN	0.947	1.0002	0.894	1.44298	0.978	0.81	blastocyst	NGDN
EPCAM1	0.917	1.39494	0.834	2.01248	1	0.896	HYPO	EPCAM		MAPK1IP1L	0.895	0.684336	0.79	0.987289	1	0.934	blastocyst	MAPK1IP1L		FAM84B	0.894	1.43302	0.788	2.06741	1	0.595	blastocyst	FAM84B		OIP5	0.947	0.946945	0.894	1.36615	1	0.381	blastocyst	OIP5
RRM1	0.914	1.52287	0.828	2.19704	0.994	0.914	HYPO	RRM1		RNF31	0.895	0.794736	0.79	1.14656	0.963	0.262	blastocyst	RNF31		LOC102144965	0.894	1.53438	0.788	2.21365	0.896	0.314	blastocyst	LOC102144965		B3GALNT1	0.947	1.10491	0.894	1.59405	1	0.336	blastocyst	B3GALNT1
PLTP1	0.901	1.63181	0.802	2.35421	0.978	0.72	HYPO	PLTP		JAGN1	0.895	0.812108	0.79	1.17162	1	0.916	blastocyst	JAGN1		ARF6	0.894	0.820686	0.788	1.184	1	0.987	blastocyst	ARF6		WDR77	0.947	0.91892	0.894	1.32572	1	0.859	blastocyst	WDR77
GJA11	0.901	1.39976	0.802	2.01943	1	0.575	HYPO	GJA1		STRIP1	0.895	0.853288	0.79	1.23103	0.912	0.271	blastocyst	STRIP1		IPO4	0.894	1.04432	0.788	1.50663	0.938	0.301	blastocyst	IPO4		EFNA11	0.947	1.18568	0.894	1.71057	0.978	0.191	blastocyst	EFNA1
DPPA3	0.899	1.97391	0.798	2.84775	0.882	0.18	HYPO	DPPA3		BABAM1	0.894	0.69653	0.788	1.00488	1	0.859	blastocyst	BABAM1		MEPCE	0.894	1.20903	0.788	1.74427	0.917	0.285	blastocyst	MEPCE		HIRIP3	0.946	1.15382	0.892	1.66462	0.978	0.591	blastocyst	HIRIP3
SLC9A3R1	0.896	1.22701	0.792	1.7702	0.997	0.794	HYPO	SLC9A3R1		SNAPC2	0.894	0.946479	0.788	1.36548	0.975	0.553	blastocyst	SNAPC2		SLC26A6	0.894	0.920976	0.788	1.32869	0.979	0.369	blastocyst	SLC26A6		TMEM186	0.946	1.54019	0.892	2.22202	0.933	0.215	blastocyst	TMEM186
METTL91	0.895	1.55472	0.79	2.24299	0.994	0.903	HYPO	METTL9		ORMDL3	0.894	0.974131	0.788	1.40537	0.95	0.311	blastocyst	ORMDL3		TMEM69	0.894	0.702903	0.788	1.01408	0.875	0.084	blastocyst	TMEM69		FN3KRP	0.946	1.08764	0.892	1.56914	0.956	0.183	blastocyst	FN3KRP
APOC1	0.894	1.52145	0.788	2.19499	0.986	0.859	HYPO	APOC1		SMG8	0.894	1.1701	0.788	1.6881	0.912	0.258	blastocyst	SMG8		MRPL55	0.894	0.763528	0.788	1.10154	1	0.955	blastocyst	MRPL55		SRF	0.946	0.992648	0.892	1.43209	1	0.564	blastocyst	SRF
IHH	0.889	2.10321	0.778	3.0343	0.782	0.009	HYPO	IHH		GORASP1	0.894	0.881619	0.788	1.27191	0.887	0.129	blastocyst	GORASP1		LOC102137984	0.893	1.05194	0.786	1.51762	1	0.744	blastocyst	LOC102137984		MUL1	0.946	1.09738	0.892	1.58319	0.933	0.124	blastocyst	MUL1
FOXA2	0.889	1.82965	0.778	2.63962	0.81	0.079	HYPO	FOXA2		GALE	0.894	0.895685	0.788	1.2922	1	0.787	blastocyst	GALE		STX4	0.893	1.13523	0.786	1.6378	0.917	0.278	blastocyst	STX4		AK21	0.946	0.878284	0.892	1.2671	1	0.813	blastocyst	AK2
CDA	0.888	1.82299	0.776	2.63001	0.804	0.077	HYPO	CDA		CA14	0.894	0.842575	0.788	1.21558	0.988	0.277	blastocyst	CA14		NTMT1	0.893	1.18426	0.786	1.70853	0.875	0.214	blastocyst	NTMT1		AKIRIN1	0.946	0.824841	0.892	1.18999	1	0.918	blastocyst	AKIRIN1
LIFR1	0.883	1.61678	0.766	2.33251	0.919	0.419	HYPO	LIFR		FGD1	0.893	0.710908	0.786	1.02562	0.925	0.171	blastocyst	FGD1		TEX40	0.893	1.11807	0.786	1.61304	0.875	0.097	blastocyst	TEX40		NMRK2	0.945	1.25667	0.89	1.813	1	0.366	blastocyst	NMRK2
LAMB11	0.882	1.27273	0.764	1.83616	0.98	0.726	HYPO	LAMB1		POP4	0.893	0.857897	0.786	1.23768	0.963	0.476	blastocyst	POP4		HDAC3	0.893	0.832909	0.786	1.20163	0.979	0.327	blastocyst	HDAC3		TK1	0.945	1.47258	0.89	2.12449	0.956	0.242	blastocyst	TK1
LOC1018674291	0.878	1.6232	0.756	2.34179	1	0.847	HYPO	LOC101867429		STK25	0.893	0.59947	0.786	0.864853	1	0.942	blastocyst	STK25		ZBTB9	0.893	1.35633	0.786	1.95677	0.854	0.12	blastocyst	ZBTB9		H3F3B	0.945	0.88155	0.89	1.27181	1	1	blastocyst	H3F3B
SOX17	0.878	2.40584	0.756	3.47089	0.773	0.038	HYPO	SOX17		CDK2	0.893	0.820949	0.786	1.18438	1	0.774	blastocyst	CDK2		YKT6	0.893	0.769218	0.786	1.10975	1	0.579	blastocyst	YKT6		TXNDC17	0.945	0.682891	0.89	0.985203	1	0.994	blastocyst	TXNDC17
HMOX2	0.877	1.38651	0.754	2.00031	0.992	0.795	HYPO	HMOX2		ITFG2	0.893	0.872186	0.786	1.2583	0.963	0.345	blastocyst	ITFG2		SBDS	0.893	0.747903	0.786	1.079	1	0.929	blastocyst	SBDS		WBP1	0.945	1.26106	0.89	1.81933	0.956	0.344	blastocyst	WBP1
GAMT	0.872	1.8136	0.744	2.61647	0.854	0.337	HYPO	GAMT		SS18L2	0.893	0.648173	0.786	0.935115	1	0.99	blastocyst	SS18L2		TRMT10C	0.893	0.884498	0.786	1.27606	0.979	0.958	blastocyst	TRMT10C		TARBP2	0.945	0.964426	0.89	1.39137	1	0.724	blastocyst	TARBP2
PVRL2	0.871	1.04423	0.742	1.5065	0.966	0.648	HYPO	PVRL2		ACTA1	0.893	0.540679	0.786	0.780035	0.938	0.142	blastocyst	ACTA1		IFRD2	0.893	1.06226	0.786	1.53252	0.875	0.142	blastocyst	IFRD2		MAPK1IP1L	0.945	0.757094	0.89	1.09226	1	0.962	blastocyst	MAPK1IP1L
F2	0.871	1.76621	0.742	2.5481	0.745	0.008	HYPO	F2		LOC102142483	0.892	1.64096	0.784	2.36741	0.812	0.061	blastocyst	LOC102142483		GNB4	0.893	0.697153	0.786	1.00578	0.833	0.045	blastocyst	GNB4		CHMP4A	0.945	1.08671	0.89	1.56778	1	0.815	blastocyst	CHMP4A
FLRT3	0.871	1.64267	0.742	2.36988	0.759	0.027	HYPO	FLRT3		PRAF2	0.892	1.15085	0.784	1.66032	0.938	0.308	blastocyst	PRAF2		DPH3	0.893	0.734428	0.786	1.05956	0.979	0.984	blastocyst	DPH3		FAM103A1	0.945	0.822225	0.89	1.18622	1	0.958	blastocyst	FAM103A1
LOC102120093	0.87	1.89389	0.74	2.73231	0.773	0.06	HYPO	LOC102120093		FAM89B	0.892	0.994115	0.784	1.4342	0.925	0.35	blastocyst	FAM89B		GALE	0.893	0.874391	0.786	1.26148	1	0.819	blastocyst	GALE		PUSL1	0.945	1.20369	0.89	1.73656	0.956	0.291	blastocyst	PUSL1
ADAM19	0.866	1.38948	0.732	2.0046	0.804	0.135	HYPO	ADAM19		BTG1	0.892	1.04273	0.784	1.50435	1	0.926	blastocyst	BTG1		DCTPP1	0.892	0.619591	0.784	0.89388	1	0.977	blastocyst	DCTPP1		FUCA1	0.945	0.786411	0.89	1.13455	1	0.975	blastocyst	FUCA1
MARCKS1	0.864	1.38465	0.728	1.99763	0.986	0.683	HYPO	MARCKS		ESPL1	0.892	0.749068	0.784	1.08068	0.95	0.241	blastocyst	ESPL1		HCFC1R1	0.892	1.15308	0.784	1.66354	0.979	0.803	blastocyst	HCFC1R1		MRPL9	0.945	0.71338	0.89	1.02919	1	0.992	blastocyst	MRPL9
SC5D1	0.862	1.22801	0.724	1.77164	0.978	0.786	HYPO	SC5D		IRF2BPL	0.892	1.17924	0.784	1.70128	0.95	0.597	blastocyst	IRF2BPL		ATP6V0C	0.892	0.552466	0.784	0.79704	1	1	blastocyst	ATP6V0C		TMEM208	0.944	0.884805	0.888	1.2765	1	0.981	blastocyst	TMEM208
MDK2	0.862	1.12903	0.724	1.62884	1	0.937	HYPO	MDK		TRIM56	0.892	1.18349	0.784	1.70741	0.887	0.204	blastocyst	TRIM56		GRB7	0.892	0.790657	0.784	1.14068	1	0.54	blastocyst	GRB7		NPB	0.944	1.41231	0.888	2.03753	0.911	0.046	blastocyst	NPB
GATA41	0.861	1.37128	0.722	1.97834	0.784	0.116	HYPO	GATA4		TBC1D10B	0.891	0.737309	0.782	1.06371	0.963	0.376	blastocyst	TBC1D10B		PHF12	0.892	0.690503	0.784	0.996185	0.875	0.11	blastocyst	PHF12		PSMC3IP	0.944	1.18573	0.888	1.71065	0.956	0.607	blastocyst	PSMC3IP
ALPL	0.861	1.47357	0.722	2.12592	0.824	0.204	HYPO	ALPL		C19H19orf48	0.891	0.7913	0.782	1.1416	1	0.707	blastocyst	C19H19orf48		NANOG	0.892	0.895104	0.784	1.29136	0.875	0.081	blastocyst	NANOG		MBD6	0.944	1.29262	0.888	1.86486	0.956	0.257	blastocyst	MBD6
CRB3	0.857	1.21046	0.714	1.74632	0.913	0.59	HYPO	CRB3		LOC102145938	0.891	0.918491	0.782	1.3251	1	0.999	blastocyst	LOC102145938		FASTKD5	0.892	0.957546	0.784	1.38145	0.917	0.172	blastocyst	FASTKD5		RNF44	0.944	1.0115	0.888	1.45928	0.956	0.128	blastocyst	RNF44
VTN	0.857	2.50086	0.714	3.60798	0.759	0.1	HYPO	VTN		C12H2orf47	0.891	0.749625	0.782	1.08148	1	0.738	blastocyst	C12H2orf47		MRPS18C	0.892	0.575387	0.784	0.830108	1	0.994	blastocyst	MRPS18C		TRIM63	0.944	0.959662	0.888	1.3845	0.956	0.093	blastocyst	TRIM63
TMEM150C	0.854	1.29291	0.708	1.86527	0.754	0.111	HYPO	TMEM150C		HNF4A	0.891	0.737162	0.782	1.0635	0.8	0.021	blastocyst	HNF4A		TUSC2	0.892	0.988831	0.784	1.42658	0.958	0.65	blastocyst	TUSC2		PEX19	0.944	0.89147	0.888	1.28612	1	0.595	blastocyst	PEX19
PDZK1	0.852	1.76539	0.704	2.54693	0.751	0.102	HYPO	PDZK1		GUCD1	0.891	0.765696	0.782	1.10467	1	0.484	blastocyst	GUCD1		SDHAF1	0.891	1.35402	0.782	1.95344	0.896	0.434	blastocyst	SDHAF1		LOC102125991	0.943	1.35139	0.886	1.94964	0.889	0.002	blastocyst	LOC102125991
KHDC1L	0.848	1.93222	0.696	2.78761	0.768	0.127	HYPO	KHDC1L		CFL2	0.891	1.11676	0.782	1.61115	0.925	0.636	blastocyst	CFL2		LRG1	0.891	0.670144	0.782	0.966813	0.979	0.21	blastocyst	LRG1		KARS	0.943	0.782534	0.886	1.12896	1	0.898	blastocyst	KARS
CXADR1	0.839	0.96676	0.678	1.39474	0.966	0.536	HYPO	CXADR		HDGFL1	0.891	1.74165	0.782	2.51267	0.875	0.232	blastocyst	HDGFL1		AURKB	0.891	1.09083	0.782	1.57373	0.958	0.547	blastocyst	AURKB		LOC102143881	0.943	1.36841	0.886	1.9742	0.956	0.499	blastocyst	LOC102143881
METTL7B	0.838	1.48548	0.676	2.14309	0.72	0.074	HYPO	METTL7B		FKBPL	0.891	1.11159	0.782	1.60369	0.925	0.649	blastocyst	FKBPL		CCDC84	0.891	0.974109	0.782	1.40534	1	0.67	blastocyst	CCDC84		PINLYP	0.943	1.0171	0.886	1.46737	0.889	0.004	blastocyst	PINLYP
BMP21	0.838	1.77389	0.676	2.55918	0.773	0.133	HYPO	BMP2		VPS52	0.891	0.717135	0.782	1.03461	0.988	0.345	blastocyst	VPS52		C14H11orf68	0.891	1.07983	0.782	1.55787	0.917	0.301	blastocyst	C14H11orf68		PDCD2L	0.943	0.983003	0.886	1.41817	1	0.489	blastocyst	PDCD2L
GPC3	0.836	2.2828	0.672	3.29339	0.711	0.092	HYPO	GPC3		RGS2	0.891	1.87449	0.782	2.70431	0.85	0.238	blastocyst	RGS2		TTC31	0.891	0.869131	0.782	1.25389	0.896	0.227	blastocyst	TTC31		PTBP1	0.943	0.718319	0.886	1.03632	1	0.989	blastocyst	PTBP1
LOC1071305071	0.835	1.94523	0.67	2.80637	0.798	0.382	HYPO	LOC107130507		CDK3	0.89	1.07198	0.78	1.54654	0.85	0.1	blastocyst	CDK3		PUS1	0.891	0.780593	0.782	1.12616	0.979	0.485	blastocyst	PUS1		PTRHD1	0.943	0.991042	0.886	1.42977	1	0.926	blastocyst	PTRHD1
NLRP7	0.835	1.06471	0.67	1.53605	0.947	0.539	HYPO	NLRP7		SLC52A1	0.89	0.753346	0.78	1.08685	0.963	0.241	blastocyst	SLC52A1		SEC23B	0.891	0.718487	0.782	1.03656	1	0.641	blastocyst	SEC23B		DNAJB2	0.943	1.01099	0.886	1.45856	0.978	0.344	blastocyst	DNAJB2
ATP2B1	0.834	1.10592	0.668	1.5955	1	0.886	HYPO	ATP2B1		LOC102115008	0.89	1.36228	0.78	1.96535	0.8	0.034	blastocyst	LOC102115008		FOXA2	0.891	1.0094	0.782	1.45626	0.979	0.783	blastocyst	FOXA2		HPS6	0.943	1.29333	0.886	1.86588	0.956	0.336	blastocyst	HPS6
PROS1	0.833	1.20392	0.666	1.73688	0.725	0.101	HYPO	PROS1		PUS1	0.89	0.691077	0.78	0.997013	1	0.686	blastocyst	PUS1		CNIH1	0.891	0.787475	0.782	1.13609	1	0.822	blastocyst	CNIH1		LRP10	0.943	1.19098	0.886	1.71823	0.978	0.429	blastocyst	LRP10
ADM	0.831	1.56156	0.662	2.25286	0.742	0.107	HYPO	ADM		GABARAPL1	0.89	0.960025	0.78	1.38502	0.988	0.787	blastocyst	GABARAPL1		RNF44	0.891	0.854777	0.782	1.23318	0.958	0.236	blastocyst	RNF44		RPL37	0.943	0.8559	0.886	1.2348	1	0.979	blastocyst	RPL37
APOE1	0.83	2.44838	0.66	3.53226	1	0.949	HYPO	APOE		FAM84B	0.89	1.26996	0.78	1.83216	0.95	0.395	blastocyst	FAM84B		MFSD1	0.891	0.750194	0.782	1.0823	0.979	0.252	blastocyst	MFSD1		FAM8A1	0.943	1.11724	0.886	1.61184	0.956	0.312	blastocyst	FAM8A1
REEP6	0.83	1.10455	0.66	1.59353	0.77	0.26	HYPO	REEP6		CUTA	0.89	0.770387	0.78	1.11143	1	0.988	blastocyst	CUTA		ZNF581	0.89	1.06721	0.78	1.53966	0.958	0.654	blastocyst	ZNF581		PRSS16	0.943	1.054	0.886	1.5206	0.978	0.772	blastocyst	PRSS16
S100A101	0.83	1.01276	0.66	1.46111	1	0.977	HYPO	S100A10		UROD	0.89	0.845362	0.78	1.2196	1	0.877	blastocyst	UROD		LOC102115187	0.89	1.04837	0.78	1.51247	0.833	0.081	blastocyst	LOC102115187		PPP1R35	0.943	1.51878	0.886	2.19114	0.956	0.698	blastocyst	PPP1R35
CADM11	0.827	1.37454	0.654	1.98304	0.829	0.261	HYPO	CADM1		BRDT	0.89	0.727636	0.78	1.04976	0.975	0.194	blastocyst	BRDT		CNTD1	0.89	0.674649	0.78	0.973312	0.854	0.078	blastocyst	CNTD1		NLRP7	0.942	1.63785	0.884	2.36291	1	0.518	blastocyst	NLRP7
ADD32	0.827	1.18526	0.654	1.70997	0.874	0.427	HYPO	ADD3		RRNAD1	0.89	0.821202	0.78	1.18474	0.925	0.198	blastocyst	RRNAD1		CTDNEP1	0.89	0.70009	0.78	1.01002	1	0.909	blastocyst	CTDNEP1		APLP1	0.942	1.16218	0.884	1.67667	0.956	0.215	blastocyst	APLP1
OTX2	0.827	1.8055	0.654	2.60478	0.681	0.038	HYPO	OTX2		TRIM11	0.89	0.784518	0.78	1.13182	0.975	0.313	blastocyst	TRIM11		PDP1	0.89	1.04741	0.78	1.5111	0.958	0.356	blastocyst	PDP1		SNX17	0.942	0.816132	0.884	1.17743	1	0.944	blastocyst	SNX17
LARP71	0.825	1.96328	0.65	2.83242	0.997	0.968	HYPO	LARP7		NUDT15	0.889	0.776049	0.778	1.1196	1	0.83	blastocyst	NUDT15		DIMT1	0.89	0.761718	0.78	1.09893	0.979	0.443	blastocyst	DIMT1		DYNLL1	0.942	0.940042	0.884	1.35619	1	0.991	blastocyst	DYNLL1
TMEM881	0.824	1.23815	0.648	1.78628	0.88	0.339	HYPO	TMEM88		CDC6	0.889	0.819266	0.778	1.18195	0.988	0.514	blastocyst	CDC6		PPP1R11	0.89	1.02824	0.78	1.48344	0.979	0.835	blastocyst	PPP1R11		C19H19orf48	0.941	0.950236	0.882	1.3709	1	0.601	blastocyst	C19H19orf48
TM4SF5	0.824	1.58182	0.648	2.28208	0.664	0.031	HYPO	TM4SF5		E2F6	0.889	0.730437	0.778	1.0538	1	0.368	blastocyst	E2F6		LOC102115898	0.889	0.824045	0.778	1.18885	1	0.392	blastocyst	LOC102115898		NFKBIA	0.941	1.27361	0.882	1.83743	1	0.774	blastocyst	NFKBIA
SERPINH11	0.824	0.739999	0.648	1.06759	1	0.908	HYPO	SERPINH1		PEX19	0.889	0.754077	0.778	1.0879	1	0.634	blastocyst	PEX19		LOC102140106	0.889	0.507221	0.778	0.731765	1	0.207	blastocyst	LOC102140106		LOC102121104	0.941	1.51158	0.882	2.18075	0.911	0.092	blastocyst	LOC102121104
ANG	0.824	1.06059	0.648	1.53011	0.84	0.336	HYPO	ANG		NR2C2AP	0.888	0.907717	0.776	1.30956	0.988	0.641	blastocyst	NR2C2AP		PAPD5	0.889	0.614316	0.778	0.88627	0.958	0.204	blastocyst	PAPD5		LOC102120205	0.941	0.71351	0.882	1.02938	1	0.995	blastocyst	LOC102120205
LOC1071265731	0.823	2.42924	0.646	3.50465	0.824	0.579	HYPO	LOC107126573		CD68	0.888	0.852467	0.776	1.22985	0.887	0.173	blastocyst	CD68		PACSIN3	0.889	0.899864	0.778	1.29823	0.854	0.107	blastocyst	PACSIN3		TRMT10C	0.941	0.919207	0.882	1.32614	1	0.959	blastocyst	TRMT10C
NPC21	0.823	0.934175	0.646	1.34773	1	0.965	HYPO	NPC2		TGIF2	0.888	0.729896	0.776	1.05302	1	0.424	blastocyst	TGIF2		GNL3	0.889	0.65593	0.778	0.946307	1	0.99	blastocyst	GNL3		HINT2	0.94	1.07707	0.88	1.55389	1	0.77	blastocyst	HINT2
CCNG11	0.822	0.743248	0.644	1.07228	1	0.975	HYPO	CCNG1		MTERF3	0.888	0.674962	0.776	0.973764	1	0.686	blastocyst	MTERF3		AMIGO3	0.889	1.21403	0.778	1.75148	0.833	0.061	blastocyst	AMIGO3		FAM206A	0.94	1.31387	0.88	1.89552	0.956	0.409	blastocyst	FAM206A
GSN	0.821	1.69916	0.642	2.45137	0.964	0.822	HYPO	GSN		UBASH3B	0.887	0.591643	0.774	0.85356	0.925	0.147	blastocyst	UBASH3B		SLC6A8	0.888	0.952219	0.776	1.37376	0.979	0.385	blastocyst	SLC6A8		MARS2	0.94	1.17055	0.88	1.68874	0.956	0.186	blastocyst	MARS2
TMEM141	0.82	1.52646	0.64	2.20222	0.77	0.304	HYPO	TMEM141		HINFP	0.887	0.711604	0.774	1.02663	0.988	0.288	blastocyst	HINFP		FAM32A	0.888	0.738498	0.776	1.06543	1	0.948	blastocyst	FAM32A		MTMR9	0.94	0.734866	0.88	1.06019	0.933	0.066	blastocyst	MTMR9
ENPP1	0.818	1.68432	0.636	2.42997	0.894	0.526	HYPO	ENPP1		LOC102128802	0.887	0.580371	0.774	0.837299	1	1	blastocyst	LOC102128802		FARSA	0.888	0.794044	0.776	1.14556	1	0.586	blastocyst	FARSA		COQ6	0.94	0.839841	0.88	1.21163	1	0.524	blastocyst	COQ6
TNNC1	0.817	1.59073	0.634	2.29494	0.667	0.067	HYPO	TNNC1		MRPS16	0.887	0.472575	0.774	0.681782	1	0.998	blastocyst	MRPS16		MED24	0.888	0.548905	0.776	0.791903	1	0.201	blastocyst	MED24		NYNRIN	0.94	1.06162	0.88	1.53159	0.889	0.016	blastocyst	NYNRIN
TLN2	0.815	1.29817	0.63	1.87286	0.754	0.238	HYPO	TLN2		GSG2	0.886	1.1088	0.772	1.59966	0.9	0.336	blastocyst	GSG2		RNFT1	0.888	0.847843	0.776	1.22318	0.958	0.401	blastocyst	RNFT1		TBL2	0.94	1.10585	0.88	1.5954	0.956	0.533	blastocyst	TBL2
CHP1	0.815	0.826758	0.63	1.19276	0.944	0.789	HYPO	CHP1		FANCG	0.886	0.858969	0.772	1.23923	0.95	0.319	blastocyst	FANCG		TMEM223	0.888	1.08694	0.776	1.56812	0.938	0.955	blastocyst	TMEM223		RPL28	0.939	0.72499	0.878	1.04594	1	0.995	blastocyst	RPL28
COL4A11	0.813	1.12786	0.626	1.62715	0.952	0.615	HYPO	COL4A1		MRS2	0.886	0.794571	0.772	1.14632	0.988	0.477	blastocyst	MRS2		ANKZF1	0.888	0.897267	0.776	1.29448	0.979	0.437	blastocyst	ANKZF1		POLR2E1	0.939	0.780307	0.878	1.12575	1	0.971	blastocyst	POLR2E
ADAMTS19	0.813	1.3036	0.626	1.8807	0.667	0.065	HYPO	ADAMTS19		LFNG	0.886	0.816621	0.772	1.17813	1	0.632	blastocyst	LFNG		MTERF3	0.888	0.799406	0.776	1.1533	0.958	0.608	blastocyst	MTERF3		RPP25L	0.939	1.21863	0.878	1.75811	0.978	0.836	blastocyst	RPP25L
[truncated: 6,077 more rows]

## Sheet: Supplementary 3
MOUSE
[truncated: 1,275 more rows]

## Sheet: Supplementary 4
Human AVERAGE EXPRESSION (SCT ASSAY)
[truncated: 28,202 more rows]

## Sheet: Supplementary 5
Monkey AVERAGE EXPRESSION (SCT ASSAY)
[truncated: 19,538 more rows]

## Sheet: Supplementary Table 6
Mouse AVERAGE EXPRESSION (SCT ASSAY)
[truncated: 41,123 more rows]

## Sheet: Supplementary Table 7
Supplementary Table 7: Membership in Wikipathways Gene Modules used in Figure 1, Supplemental Figures 1-3
[truncated: 339 more rows]

[truncated: 1 more sheets: Supplementary Table 8]
