# Supplementary material for: Distinct pathways drive anterior hypoblast specification in the implanting human embryo
Source: Nat Cell Biol. 2024 Mar 5;26(3):353–65. doi: 10.1038/s41556-024-01367-1 (PMC10940163; doi:10.1038/s41556-024-01367-1)
Supplement: Supplementary file 7 — Statistical source data. [file 41556_2024_1367_MOESM7_ESM.xlsx]

## Sheet: Fig. 4b
Fig. 4b	Relative pSMAD1.5.9 in Segregating Blastocysts
ICM	TE
20.2237	16.0136
20.2342	12.5341
20.4062	21.9106
20.3771	17.2416
17.795	25.7751
20.4908	23.28
20.3352	10.3556
22.0421	24.4686
20.2682	25.9617
21.8477	21.9185
19.3669	27.1778
24.2069	15.9051
16.3238	15.5945
16.5045	23.6106
17.4483	110.617
21.2317	49.4873
16.6952	162.663
18.4679	132.492
14.9581	45.4434
13.5236	63.8759
15.9778	104.099
16.3713	50.9537
23.2883	57.608
15.9151	42.6207
25.0269	204.494
31.2695	66.133
19.553	13.0184
24.9941	47.1845
36.2466	179.867
24.0029	65.7643
16.5693	35.4321
19.1875	80.5571
25.3252	76.7359
28.3213	53.8364
24.8655	23.2268
22.693	39.734
22.9309	41.2373
22.1052	33.0402
15.6386	68.0842
11.3624	31.919
10.8658	67.7818
18.4104	89.3623
16.37	25.924
18.6825	33.3702
33.4732	82.2553
16.3267	54.8081
18.0408	36.0605
34.8604	30.12
35.253	52.2889
22.1876	47.7572
30.7836	25.7904
22.1338	26.7923
7.76214	73.5
27.7714	122.608
18.7122	55.0485
18.2508	66.8051
16.9479	57.4926
12.9154	35.4016
11.9265	28.5537
	7.57654
	11.0547
	21.2734
	24.205
	23.5287
	23.4901
	32.4623
	17.5589
	31.0314
	26.4352
	59.5383
	32.6818
	36.066
	43.2326
	29.1616
	11.0802
	22.3687
	22.8357
	22.4663
	26.5585
	23.4334

## Sheet: Fig. 4c
Fig. 4c	Relative pSMAD1.5.9 in Segregated Blastocysts
EPI	HYPO	TE
17.8222	21.3812	19.0611
17.3721	24.0418	18.0659
18.1015	17.2614	24.3257
9.639	25.3831	22.7702
15.241	33.0086	23.5622
8.91972	113.777	24.9087
9.17661	21.7769	24.7637
28.4411	19.0771	31.7114
18.0826	36.4758	25.1371
17.2248	15.7277	32.8399
17.697	27.143	20.3538
19.0195	22.8821	25.6261
19.0039	8.54596	22.1275
18.262	59.6278	21.5254
19.7889	37.1232	27.2502
18.2587	31.0528	23.0853
18.1371	34.6537	29.3669
16.2085	28.7398	21.8669
18.7085	29.2685	18.2909
18.5405	29.6741	33.2281
17.4556	29.3982	19.2985
22.0328	17.6733	21.5665
18.7343	30.5062	23.2823
20.9546	32.5309	21.8375
17.8367	34.7369	35.6559
18.3198	14.6232	23.4525
20.858	19.0584	22.2815
18.1002	15.3057	19.5886
18.0563	21.444	22.4047
20.478	24.3194	18.4948
20.1088	32.6851	20.7185
15.5677	28.0981	25.4578
17.6504	52.0896	26.9877
14.8802	63.242	64.4319
17.5414	19.6796	57.0112
18.2045	15.1588	26.0419
20.9435	22.06	20.6003
16.6047	21.5895	31.2824
10.1395	19.4831	30.4994
7.38296	23.3893	33.0706
5.46601	26.1689	32.2428
5.09163	13.9039	158.181
3.64507	6.9891	54.3447
3.95115	7.33565	34.4427
5.0329	9.88282	29.3005
3.09263	16.0794	33.6752
2.73705	8.9921	66.4747
2.48805	5.98223	43.5154
2.83383	6.91905	40.3349
2.2995	15.2892	65.3652
2.26965	15.9901	44.4606
2.45771	8.08478	54.8415
1.57185	9.18882	59.7234
13.7782	8.26397	23.0157
14.7668	9.2659	76.4515
28.5377	12.2423	80.7777
26.7505	8.50775	56.9579
48.9278	28.4205	26.0911
20.3511	19.4362	47.7571
	11.4816	13.5324
	6.72063	5
	6.82922	9.81729
	5.55049	3.25442
	6.47624	6.09725
	12.3919	11.8546
	6.27083	0.472495
	3.715	13.0373
	5.02483	10.4037
	35.2459	9.28487
	25.6327	10.3654
	25.7937	4.53438
	25.6083	12.4332
	32.9923	13.002
	35.3929	6.79371
	22.0637	11.112
	15.5453	11.0147
	17.9085	11.4067
	5.98055	11.915
		12.1105
		11.9687
		7.1407
		9.95562
		10.457
		15.2366
		17.3558
		16.4016
		8.10693
		11.0059
		9.6901
		9.43069
		14.1812
		8.20297
		12.0888
		23.8698
		20.8965
		24.2811
		17.6785
		15.2367
		16.9649
		20.7366
		18.9073
		16.1282
		21.0039
		49.9094
		10.8808
		9.65025
		15.0601
		11.1241
		13.403
		11.5619
		17.3895
		12.564
		19.1728
		18.5412
		16.2989
		23.0358
		18.5065
		15.7214
		15.7851
		18.4721
		19.0549
		13.3523
		17.338
		18.7727
		26.4058
		19.9054
		22.3825
		17.0916
		22.8875
		11.833
		24.6203
		14.2753
		32.0855
		12.2873
		22.392
		29.259
		19.1229
		16.4634
		23.2254
		17.3268
		13.1278
		13.4146
		16.9854
		9.82634
		30.1782
		13.9156
		20.0559
		21.1901
		13.773
		14.6718
		18.4077
		21.4373
		14.8727
		15.8909
		28.2538
		32.0371
		22.1036
		34.9211
		19.5361
		61.9667
		29.1435
		29.7719
		39.6245
		28.7196
		27.6979
		33.1362
		18.4987
		23.4851
		38.7295
		32.0135
		34.4518
		37.046
		37.1876
		46.7051
		19.5311
		27.7527
		23.3498
		20.1119
		22.0623
		19.6092
		21.333
		21.0199
		20.0776
		29.8014
		29.6525
		21.2767
		16.6582
		22.9061
		19.9687
		19.3917
		16.6472
		18.4762
		20.243
		16.0846
		12.8892
		15.7736
		17.8775
		16.0846
		15.656
		14.6929
		20.3479
		15.2449
		20.4606
		27.9865
		15.8203
		19.4087
		20.6589
		14.287
		13.5884
		12.2068
		26.2396
		25.0821
		27.7121
		50.2232
		25.2589
		23.2483
		26.0999
		25.0359
		20.2939
		20.322
		16.161
		17.9331
		19.1959
		13.0068
		19.6867
		26.1436
		22.6256
		15.8797
		26.064
		26.9816
		26.4501
		29.3967
		15.6289
		16.7867
		11.9194
		17.6709
		10.1982
		18.4467
		17.7427
		15.5703
		14.8431
		15.938
		20.1578
		14.7254
		14.1624
		20.2149
		14.3734
		16.1303
		15.0822
		12.6838
		9.35554
		7.75681
		6.07102
		9.71865
		6.4201
		6.47587
		12.061
		17.4904

## Sheet: Fig. 4d
Fig. 4d	Relative pSMAD1.5.9 at Day 7
EPI	HYPO
6.82954	9.07074
5.64388	8.25097
4.24642	13.2035
3.59108	12.7607
4.94383	30.8333
3.03661	17.4215
4.13691	12.7713
4.68004	20.9225
3.67151	22.9176
4.12287	5.47429
2.13686	5.54286
2.53061	7.97429
2.5054	13.6152
1.94118	5.58667
1.69028	12.5981
6.6844	16.4181
5.7695	12.2257
8.43617	16.8409
9.5367	13.4895
6.40327	6.10857
4.76576	3.8931
4.49765	8.1895
3.95973	14.8921
21.9761	12.345
19.1074	14.5433
21.0477	2.85211
21.091	3.52106
16.3739	8.56415
17.5915	6.76494
16.0801	7.07444
14.9149	10.3849
14.6756	3.91283
18.7438	25.1668
21.7567	23.4531
11.4034	17.4438
14.7304	6.05888
12.2993	23.2862
25.9385	15.9656
17.5758	14.4185
15.5471	9.20562
31.339	20.683
18.2171	21.2148
24.1998	6.00293
42.5628	6.72654
14.3808	6.36584
15.8504	6.81232
20.7968	22.3084
16.3102	9.76551
8.83366	6.4562
13.7578	29.7474
15.509	11.8892
14.7831	5.17277
14.0209	8.51455
13.8826	5.76244
16.01	10.757
14.7853	5.50278
14.9117	4.59462
14.8353	43.4062
12.1365	13.7197
13.6111	13.2232
14.9939	12.268
15.417	14.5773
10.5724	10.6845
12.8314	12.6617
11.2792	5.67429
12.7805	12.3124
14.1449	5.90286
14.4723	4.39522
12.0781	5.4
11.5649	16.9143
15.3483	14.0771
14.9901	13.0726
13.829	39.997
12.9517	22.2115
12.7529	18.3009
13.4306	17.7051
11.513	19.6624
9.33308	24.7746
8.46934	21.1678
9.38531	14.5948
11.0575	30.6495
3.46349	18.0348
3.45472	16.7289
3.40993	29.8401
2.85244	26.3297
2.70489	14.0526
2.27726	21.5799
2.15789	10.852
4.34556	23.8478
5.47479	32.3105
5.51421	15.1542
4.29056	28.7532
2.956	22.9005
3.35499	31.5592
3.88983	36.8746
4.87477	22.2876
4.82109	19.8478
2.97552	21.2517
1.18494	28.6964
1.15481	28.6191
5.77986	29.875
5.31688	24.2847
5.59673	19.1015
5.26275	20.5682
4.94129	21.4597
6.23645	31.3005
4.79704	27.2318
3.11535	34.4796
2.73607	28.9931
4.98827	16.5322
4.01466	24.7027
7.90126	31.6323
3.0484	24.6947
4.97386	21.5144
9.57107	41.2949
11.216	21.8352
12.05	28.9654
9.52924	23.9354
11.1868	18.7416
12.0702	35.1929
13.3483	37.1747
12.1649	19.4331
10.6761	26.8271
11.9542	15.8364
9.17073	15.0641
12.1229	51.9637
9.27282	68.9052
10.4262	21.4006
10.3981	67.3866
10.3185	32.6534
7.77087	26.9024
9.95566	32.7221
11.0867	49.895
8.02365	24.9349
11.7712	45.7299
10.1996	24.1011
9.33982	42.3256
7.84129	49.703
7.36168	42.2326
8.45846	14.9678
10.7605	17.7558
6.28348	31.7424
6.00983	23.3622
7.37365	33.1628
6.13373	27.568
6.44936	23.7817
5.81416	19.2083
7.63225	11.7645
5.11375	17.3215
6.54698	18.6231
5.93769	11.5529
7.4451	10.7793
6.65084	14.676
3.7003	19.781
5.23145	15.7355
5.98912	19.0561
4.28586	26.4325
3.99901	15.5781
6.71485	9.44283
3.92178	9.12704
4.09109	41.6134
3.75545	16.7523
	4.12818
	12.7231
	12.4765
	12.4041
	3.92564
	6.72533
	5.98976
	3.26809
	4.57236
	4.72264
	3.06215
	2.65028
	5.36
	8.85489
	7.99013
	5.42829
	10.9001
	14.3828
	18.6034
	5.98325
	20.0591
	25.5596
	8.91016
	7.23633
	4.16797
	9.78125
	9.10415
	8.38476
	14.1254
	8.91707
	9.16174
	3.71598
	5.74556
	10.1055
	14.3156
	8.32544
	25.5937
	24.8659
	6.88736
	8.73947
	5.39191
	35.7127
	16.6555
	26.9872
	7.6352
	14.7837
	9.16814
	10.0138
	18.353
	11.0846
	8.3766
	10.4218
	9.32842
	17.119
	12.3368
	11.0989
	12.4611
	13.3885
	9.68416
	9.1951
	9.77165
	10.8102
	13.2388
	9.91951
	10.3053
	9.47244
	10.4856
	32.5534
	31.3313
	33.8628
	17.8301
	16.9088
	6.27201
	9.2453

## Sheet: Fig. 4e
Fig. 4e	Relative pSMAD1.5.9 at Day 9
EPI	HYPO
4.90092	31.9398
3.51707	15.76
3.4005	14.5535
33.1001	5.73513
33.0694	7.13383
31.0153	14.1125
25.3544	12.1255
22.6042	17.3467
38.8843	20.3615
24.9034	16.0934
43.6941	30.7143
23.0822	11.9104
27.9445	11.338
40.0583	9.94958
34.7352	6.84687
25.903	15.1662
23.2519	20.7572
16.2205	14.3259
28.538	6.31465
50.7215	11.6433
23.578	25.8206
25.5751	10.2123
25.4258	8.37491
2.8042	6.68816
2.62313	4.69026
3.6006	4.93203
6.81836	8.39664
11.7146	9.58514
7.10579	15.5613
	14.0063
	13.9776
	12.7253
	13.7029
	56.3401
	59.5121
	31.1723
	36.0716
	33.7977
	37.1394
	24.6747
	24.7173
	47.8954
	40.0106
	32.1568
	35.2933
	29.0335
	28.6826
	41.7992
	27.9904
	31.5382
	42.7199
	28.1061
	61.5583
	32.3929
	35.5765
	41.5344
	20.3728
	25.7218
	32.5679
	27.3651
	49.4351
	33.6844
	59.3343
	44.2045
	28.07
	21.5733
	28.4612
	9.11466
	21.7817
	8.28657
	2.01692
	6.1255
	5.15139
	1.95219
	1.55677
	1.16633
	1.68856
	7.66639
	8.3978
	5.48259
	4.67761
	13.1633
	3.00398
	2.45916
	2.5747
	2.76394
	3.27191

## Sheet: Fig. 4g
Fig. 4g	Relative pSMAD1.5.9 in Epiblast over time
D5	D6	D7	D9
20.2342	18.1015	6.82954	4.90092
20.4062	9.639	5.64388	3.51707
20.3771	15.241	4.24642	3.4005
17.795	8.91972	3.59108	33.1001
20.4908	9.17661	4.94383	33.0694
20.3352	28.4411	3.03661	31.0153
22.0421	18.0826	4.13691	25.3544
20.2682	17.2248	4.68004	22.6042
21.8477	17.697	3.67151	38.8843
19.3669	19.0195	4.12287	24.9034
24.2069	19.0039	2.13686	43.6941
16.3238	18.262	2.53061	23.0822
16.5045	19.7889	2.5054	27.9445
17.4483	18.2587	1.94118	40.0583
21.2317	18.1371	1.69028	34.7352
16.6952	16.2085	6.6844	25.903
18.4679	18.7085	5.7695	23.2519
14.9581	18.5405	8.43617	16.2205
13.5236	17.4556	9.5367	28.538
15.9778	22.0328	6.40327	50.7215
16.3713	18.7343	4.76576	23.578
23.2883	20.9546	4.49765	25.5751
15.9151	17.8367	3.95973	25.4258
17.8222	18.3198	21.9761	2.8042
17.3721	20.858	19.1074	2.62313
24.8655	18.1002	21.0477	3.6006
22.9309	18.0563	21.091	6.81836
11.3624	20.478	16.3739	11.7146
10.8658	20.1088	17.5915	7.10579
20.2237	15.5677	16.0801
25.0269	17.6504	14.9149
31.2695	14.8802	14.6756
19.553	17.5414	18.7438
24.9941	18.2045	21.7567
36.2466	20.9435	11.4034
24.0029	16.6047	14.7304
16.5693	10.1395	12.2993
19.1875	7.38296	25.9385
25.3252	5.46601	17.5758
28.3213	5.09163	15.5471
22.693	3.64507	31.339
22.1052	3.95115	18.2171
15.6386	5.0329	24.1998
18.4104	3.09263	42.5628
	2.73705	14.3808
	2.48805	15.8504
	2.83383	20.7968
	2.2995	16.3102
	2.26965	8.83366
	2.45771	13.7578
	1.57185	15.509
	13.7782	14.7831
	14.7668	14.0209
	28.5377	13.8826
	26.7505	16.01
	48.9278	14.7853
	20.3511	14.9117
	16.37	14.8353
	18.6825	12.1365
	33.4732	13.6111
	16.3267	14.9939
	18.0408	15.417
	27.7714	10.5724
	18.7122	12.8314
	18.2508	11.2792
	16.9479	12.7805
	12.9154	14.1449
	11.9265	14.4723
		12.0781
		11.5649
		15.3483
		14.9901
		13.829
		12.9517
		12.7529
		13.4306
		11.513
		9.33308
		8.46934
		9.38531
		11.0575
		3.46349
		3.45472
		3.40993
		2.85244
		2.70489
		2.27726
		2.15789
		4.34556
		5.47479
		5.51421
		4.29056
		2.956
		3.35499
		3.88983
		4.87477
		4.82109
		2.97552
		1.18494
		1.15481
		5.77986
		5.31688
		5.59673
		5.26275
		4.94129
		6.23645
		4.79704
		3.11535
		2.73607
		4.98827
		4.01466
		7.90126
		3.0484
		4.97386
		9.57107
		11.216
		12.05
		9.52924
		11.1868
		12.0702
		13.3483
		12.1649
		10.6761
		11.9542
		9.17073
		12.1229
		9.27282
		10.4262
		10.3981
		10.3185
		7.77087
		9.95566
		11.0867
		8.02365
		11.7712
		10.1996
		9.33982
		7.84129
		7.36168
		8.45846
		10.7605
		6.28348
		6.00983
		7.37365
		6.13373
		6.44936
		5.81416
		7.63225
		5.11375
		6.54698
		5.93769
		7.4451
		6.65084
		3.7003
		5.23145
		5.98912
		4.28586
		3.99901
		6.71485
		3.92178
		4.09109
		3.75545

## Sheet: Fig. 4h
Fig. 4h	Relative pSMAD1.5.9 in Hypoblast over time
D5	D6	D7	D9
21.3812	16.37	9.07074	31.9398
24.0418	18.6825	8.25097	15.76
17.2614	33.4732	13.2035	14.5535
25.3831	16.3267	12.7607	5.73513
33.0086	18.0408	30.8333	7.13383
20.2237	27.7714	17.4215	14.1125
25.0269	18.7122	12.7713	12.1255
31.2695	18.2508	20.9225	17.3467
19.553	16.9479	22.9176	20.3615
24.9941	12.9154	5.47429	16.0934
36.2466	11.9265	5.54286	30.7143
24.0029	113.777	7.97429	11.9104
16.5693	21.7769	13.6152	11.338
19.1875	19.0771	5.58667	9.94958
25.3252	36.4758	12.5981	6.84687
28.3213	15.7277	16.4181	15.1662
22.693	27.143	12.2257	20.7572
22.1052	22.8821	16.8409	14.3259
15.6386	8.54596	13.4895	6.31465
18.4104	59.6278	6.10857	11.6433
	37.1232	3.8931	25.8206
	31.0528	8.1895	10.2123
	34.6537	14.8921	8.37491
	28.7398	12.345	6.68816
	29.2685	14.5433	4.69026
	29.6741	2.85211	4.93203
	29.3982	3.52106	8.39664
	17.6733	8.56415	9.58514
	30.5062	6.76494	15.5613
	32.5309	7.07444	14.0063
	34.7369	10.3849	13.9776
	14.6232	3.91283	12.7253
	19.0584	25.1668	13.7029
	15.3057	23.4531	56.3401
	21.444	17.4438	59.5121
	24.3194	6.05888	31.1723
	34.8604	23.2862	36.0716
	35.253	15.9656	33.7977
	22.1876	14.4185	37.1394
	30.7836	9.20562	24.6747
	22.1338	20.683	24.7173
	7.76214	21.2148	47.8954
	32.6851	6.00293	40.0106
	28.0981	6.72654	32.1568
	52.0896	6.36584	35.2933
	63.242	6.81232	29.0335
	19.6796	22.3084	28.6826
	15.1588	9.76551	41.7992
	22.06	6.4562	27.9904
	21.5895	29.7474	31.5382
	19.4831	11.8892	42.7199
	23.3893	5.17277	28.1061
	26.1689	8.51455	61.5583
	13.9039	5.76244	32.3929
	6.9891	10.757	35.5765
	7.33565	5.50278	41.5344
	9.88282	4.59462	20.3728
	16.0794	43.4062	25.7218
	8.9921	13.7197	32.5679
	5.98223	13.2232	27.3651
	6.91905	12.268	49.4351
	15.2892	14.5773	33.6844
	15.9901	10.6845	59.3343
	8.08478	12.6617	44.2045
	9.18882	5.67429	28.07
	8.26397	12.3124	21.5733
	9.2659	5.90286	28.4612
	12.2423	4.39522	9.11466
	8.50775	5.4	21.7817
	28.4205	16.9143	8.28657
	19.4362	14.0771	2.01692
	11.4816	13.0726	6.1255
	6.72063	39.997	5.15139
	6.82922	22.2115	1.95219
	5.55049	18.3009	1.55677
	6.47624	17.7051	1.16633
	12.3919	19.6624	1.68856
	6.27083	24.7746	7.66639
	3.715	21.1678	8.3978
	5.02483	14.5948	5.48259
	35.2459	30.6495	4.67761
	25.6327	18.0348	13.1633
	25.7937	16.7289	3.00398
	25.6083	29.8401	2.45916
	32.9923	26.3297	2.5747
	35.3929	14.0526	2.76394
	22.0637	21.5799	3.27191
	15.5453	10.852
	17.9085	23.8478
	5.98055	32.3105
		15.1542
		28.7532
		22.9005
		31.5592
		36.8746
		22.2876
		19.8478
		21.2517
		28.6964
		28.6191
		29.875
		24.2847
		19.1015
		20.5682
		21.4597
		31.3005
		27.2318
		34.4796
		28.9931
		16.5322
		24.7027
		31.6323
		24.6947
		21.5144
		41.2949
		21.8352
		28.9654
		23.9354
		18.7416
		35.1929
		37.1747
		19.4331
		26.8271
		15.8364
		15.0641
		51.9637
		68.9052
		21.4006
		67.3866
		32.6534
		26.9024
		32.7221
		49.895
		24.9349
		45.7299
		24.1011
		42.3256
		49.703
		42.2326
		14.9678
		17.7558
		31.7424
		23.3622
		33.1628
		27.568
		23.7817
		19.2083
		11.7645
		17.3215
		18.6231
		11.5529
		10.7793
		14.676
		19.781
		15.7355
		19.0561
		26.4325
		15.5781
		9.44283
		9.12704
		41.6134
		16.7523
		4.12818
		12.7231
		12.4765
		12.4041
		3.92564
		6.72533
		5.98976
		3.26809
		4.57236
		4.72264
		3.06215
		2.65028
		5.36
		8.85489
		7.99013
		5.42829
		10.9001
		14.3828
		18.6034
		5.98325
		20.0591
		25.5596
		8.91016
		7.23633
		4.16797
		9.78125
		9.10415
		8.38476
		14.1254
		8.91707
		9.16174
		3.71598
		5.74556
		10.1055
		14.3156
		8.32544
		25.5937
		24.8659
		6.88736
		8.73947
		5.39191
		35.7127
		16.6555
		26.9872
		7.6352
		14.7837
		9.16814
		10.0138
		18.353
		11.0846
		8.3766
		10.4218
		9.32842
		17.119
		12.3368
		11.0989
		12.4611
		13.3885
		9.68416
		9.1951
		9.77165
		10.8102
		13.2388
		9.91951
		10.3053
		9.47244
		10.4856
		32.5534
		31.3313
		33.8628
		17.8301
		16.9088
		6.27201
		9.2453

## Sheet: Fig. 4i
Fig. 4i	Relative pSMAD1.5.9 in Hypoblast depending on proximity to epiblast
D7 In Contact	D7 Not In Contact	D9 In Contact	D9 Not In Contact
9.07074	17.4438	6.68816	31.9398
8.25097	6.05888	4.93203	15.76
13.2035	20.683	36.0716	14.5535
12.7607	6.36584	33.7977	5.73513
30.8333	6.81232	37.1394	7.13383
17.4215	22.3084	24.6747	14.1125
12.7713	9.76551	24.7173	12.1255
20.9225	29.7474	47.8954	17.3467
22.9176	11.8892	40.0106	20.3615
5.47429	10.757	32.1568	16.0934
5.54286	5.50278	35.2933	30.7143
7.97429	4.59462	27.9904	11.9104
13.6152	25.1668	31.5382	11.338
5.58667	23.4531	42.7199	9.94958
12.5981	12.268	28.1061	6.84687
16.4181	14.5773	61.5583	15.1662
12.2257	10.6845	32.3929	20.7572
16.8409	12.6617	35.5765	14.3259
13.4895	16.9143	41.5344	6.31465
6.10857	14.0771	20.3728	11.6433
3.8931	13.0726	25.7218	25.8206
8.1895	39.997	32.5679	10.2123
14.8921	22.2115	5.15139	8.37491
12.345	18.3009	1.95219	4.69026
14.5433	17.7051	2.45916	8.39664
2.85211	19.6624	2.5747	9.58514
3.52106	21.1678	2.76394	15.5613
8.56415	18.0348		14.0063
6.76494	16.7289		13.9776
7.07444	21.5799		12.7253
10.3849	10.852		13.7029
3.91283	23.8478		56.3401
25.1668	32.3105		59.5121
23.4531	15.1542		31.1723
23.2862	22.2876		29.0335
15.9656	19.8478		28.6826
14.4185	21.2517		41.7992
9.20562	28.6964		27.3651
21.2148	28.6191		49.4351
6.00293	24.2847		33.6844
6.72654	19.1015		59.3343
6.4562	20.5682		44.2045
5.17277	21.4597		28.07
8.51455	31.3005		21.5733
5.76244	34.4796		28.4612
43.4062	28.9931		9.11466
13.7197	16.5322		21.7817
13.2232	24.7027		8.28657
5.67429	31.6323		2.01692
12.3124	21.5144		6.1255
5.90286	41.2949		1.55677
4.39522	21.8352		1.16633
5.4	28.9654		1.68856
24.7746	23.9354		7.66639
14.5948	18.7416		8.3978
30.6495	35.1929		5.48259
29.8401	37.1747		4.67761
26.3297	19.4331		13.1633
14.0526	26.8271		3.00398
28.7532	68.9052		3.27191
22.9005	21.4006
31.5592	26.9024
36.8746	32.7221
29.875	49.895
24.6947	24.9349
15.8364	45.7299
15.0641	24.1011
51.9637	42.3256
67.3866	49.703
32.6534	33.1628
42.2326	23.7817
14.9678	19.2083
17.7558	11.7645
31.7424	17.3215
23.3622	4.12818
27.568	12.7231
18.6231	3.92564
11.5529	6.72533
10.7793	5.98976
14.676	4.72264
19.781	3.06215
15.7355	2.65028
19.0561	5.36
26.4325	8.85489
15.5781	7.99013
9.44283	5.42829
9.12704	18.6034
41.6134	5.98325
16.7523	20.0591
12.4765	25.5596
12.4041	8.91016
3.26809	9.10415
4.57236	8.91707
10.9001	9.16174
14.3828	5.74556
7.23633	14.3156
4.16797	8.32544
9.78125	25.5937
8.38476	6.88736
14.1254	8.73947
3.71598	7.6352
10.1055	14.7837
24.8659	9.16814
5.39191	10.0138
35.7127	18.353
16.6555	11.0846
26.9872	8.3766
12.4611	10.4218
13.3885	9.32842
9.68416	17.119
13.2388	12.3368
9.91951	11.0989
33.8628	9.1951
17.8301	9.77165
16.9088	10.8102
	10.3053
	9.47244
	10.4856
	32.5534
	31.3313
	6.27201
	9.2453
