# Supplementary material for: Distinct pathways drive anterior hypoblast specification in the implanting human embryo
Source: Nat Cell Biol. 2024 Mar 5;26(3):353–65. doi: 10.1038/s41556-024-01367-1 (PMC10940163; doi:10.1038/s41556-024-01367-1)
Supplement: Supplementary file 9 — Statistical source data. [file 41556_2024_1367_MOESM9_ESM.xlsx]

## Sheet: Fig. 6b
Fig. 6b	Day 5-7 Epiblast
Control	DAPT	CpdE	MK0752
16	15	16	17
10	6	30	48
32	26	13	4
13	12	21	39
13	24	16	40
57	13	2	36
28	21	2	48
29	25	58	34
7		12	48
27		19
16		1
16		19
20		13
14		15
4
3
12
9
56
31
27
9
32
40
10
27
17
54
19
11
6
4
4
13
14
44
1
31
30
14
52
19
0
33

## Sheet: Fig. 6c
Fig. 6c	Day 5-7 Hypoblast
Control	DAPT	CpdE	MK0752
	26	18	35
22	11	24	55
35	41	1	9
17	9	30	87
21	29	27	36
22	60	6	49
22	47	3	34
2	23	33	20
32		12	49
27		28
34		7
2		34
61		43
33		37
19
12
32
16
42
52
64
13
88
32
38
84
42
41
28
9
16
11
36
35
14
28
5
58
70
23
61
24
19
92

## Sheet: Fig. 6d
Fig. 6d	Day 5-7 CER1
Control	DAPT	CpdE	MK0752
0	3	0	0
0	0	3	7
11	3	0	0
6	0	2	3
8	1	0	5
0	0	0	3
0	1	0	7
13	0	2	0
3		0	6
5		0
2		0
7		1
6		0
5		0
0
0
1
0
8
3
0
1
2
4
4
0
3
2
6
3
1
1
2
2
2
4
0
2
3
1
4
2
0
10

## Sheet: Fig. 6f
Fig. 6f	Day 7-9 Epiblast
Control	DAPT	CpdE	MK0752
6	0	0	11
15	1	4	22
5	0	6	5
3	3	15	6
20	0	1	9
9	0	6	18
14	0	0	0
0	2	24	0
32	0	27	9
8		0	0
0		1	0
1		30	6
1			21
11			0
3			10
12			1
13			0
0
0
8
4
7
36
28
35
39
4
89
44
10
7
27
0
47
9
32
34
4
11

## Sheet: Fig. 6g
Fig. 6g	Day 7-9 Hypoblast
Control	DAPT	CpdE	MK0752
0	3	17	30
64	9	58	40
27	0	27	4
15	4	49	21
	2	25	16
17	0	1	66
5	0	11	34
2	10	56	7
	0	52	67
0		1	0
51		3	1
12		91	9
18			39
			59
25			68
22			10
10			20
1
6
11
9
13
69
22
65
69
30
47
81
19
32
11
0
40
25
70
112
23
45

## Sheet: Fig. 6h
Fig. 6h	Day 7-9 CER1
Control	DAPT	CpdE	MK0752
	0	0	2
0	0	2	2
0		3	0
0	2	3	0
0	1	1	1
14		0	1
2		0	2
	1	3	0
0		6	2
3		0
0		0	0
0		5	0
2			0
			0
1			2
2			0
0			0
0
7
6
15
6
7
8
4
4
10
3
5
2
3
0
3
2
2
2

## Sheet: Fig. 6j
Fig. 6j	Normalized Cleaved Caspase in hESCs
mTeSR			PXGL
Control	DAPT		Control	DAPT
1.311	1.12221		1.14101	0.87945
0.30232	0.283387		0.822095	1.05045
1.93931	0		1.54352	1.32689
0.684276	0.893482		1.12549	0.807056
0.756209	0.406599		2.28202	0.40809
1.63429	1.87036		0.92235	1.68361
1.76449	1.1755		1.29762	0.683428
1.08953	2.04286		0.945409	1.13449
0	0.435642		0.270117	1.75076
0.518583	1.07629		1.05045	1.35058
1.311	0.493479		0.914912	1.18176
0.30232	0.691091		0	0.804603
1.93931	0.754378		0.525227	0.270117
0.684276	1.77539		0.978009	0.909047
0.756209	1.17014		1.18176	0.995167
1.63429	1.93558		0.631017	1.83493
1.76449	1.81716		0.90335	1.52006
1.08953	1.5143		0.977853	1.62736
0	1.99302		1.84859	0.764934
0.518583	0.647627		1.63763	0.555772
			0.497474	1.04616
			0.366695	0.417849
			0.26154	1.16621
			0.456018	0.902123
			1.04925	0.790431
			0.929919	0.237129
			1.14279	0.808396
			1.84434	0.592824
			1.15673	1.04616
			1.2968	0.483938

## Sheet: Fig. 6k
Fig. 6k	Spheroid Classifications
	Dead Structure												Nice Spheroid
Control	59.5745	52.6316	57.1429	68.3333	69.863	73.0769	69.2308	14.2857	55.5556	0	54.5455	36	31.9149	33.3333	18.3673	20	15.0685	15.3846	7.69231	28.5714	33.3333	50	27.2727	32
DAPT	90.9091	66.6667	86.5854	82.8283	82.5243	75	73.913	86.9565	72	61.2903	73.913	78.125	1.81818	0	8.53659	5.05051	8.73786	5	4.34783	0	4	3.22581	0	6.25

## Sheet: Fig. 6m
Fig. 6m	%CER1+ of GATA6+ YSLCs
Day 2-4			Day 4-6
Control	DAPT		Control	DAPT
45.977	31.6062		31.2057	32.6667
51.8518	37.3134		27.6191	20.3822
40.1961	17.7215		39.3162	25.9542
43.4555	32.1053		49.1525	25.7143
51.1364	23.7624		41.1347	43.5374
76.4706	43.4783		15.7895	30.7087
37.6405	25.9259		58.5586	27.9412
31.25	40.2439		43.2203	22.0779
28.125	37.7143		56.338	22.3776
38.5185	45.7516		41.5205	28.9855
52.1008	33.0435		48.5437	30.8943
42.2222	35.7143		31.8408	3.7037
51.0949	25.6098		41.1347	3.0303
54.5455	38.1579		47.2868	12.6316
52.3529	41.6		18.1159	26.4
51.8518	6.74157		36.9565	12.9496
44.1176	25.1613		39.6552	23.8411
50	24.5614		61.017	18.0723
54.4554	44.1441		39.823	20.8122
45.509	49.763		32.6087	25.4777

## Sheet: Fig. 6o
Fig. 6o	Relative pSMAD1.5.9 in hESC Spheroids cultured in YSLC conditioned media
mTeSR Control	YSLC Control	YSLC+DAPT
15.5849	8.52277	11.5338
10.413	9.8297	14.2381
11.418	10.0644	10.7331
13.1728	6.8604	10.4649
12.2881	8.47426	11.5627
12.5446	15.2158	9.60025
13.7746	7.44158	10.3647
11.6934	7.66634	7.10777
10.9066	9.11089	8.40977
11.6985	20.2148	8.72556
11.1989	6.68317	9.5213
20.5618	6.37426	7.97619
14.0697	15.398	10.4875
16.4534	6.79901	9.01378
14.8918	7.08416	10.9511
15.99	13.3277	7.29198
13.2051	6.60198	9.7193
10.0425	6.92277	10.599
19.849	5.6703	6.98872
11.7152	8.87921	8.79449
23.5224	11	9.48872
10.5427	9.10693	6.17293
20.1676	7.42871	8.29574
27.3371	12.0723	9.33333
26.0901	13.8822	6.23935
18.7763	16.5416	6.19298
19.5686	29.0958	8.30326
17.1498	37.8519	5.85338
17.4326	26.3092	6.39474
21.6128	35.8807	6.91353
12.6981	32.7483	7.11779
12.8562	38.4103	8.03759
12.6265	21.9896	17.8469
15.1981	16.7709	16.489
15.1199	15.1542	19.1595
16.528	25.4991	10.4138
10.676	9.05292	10.5032
35.68	11.0658	15.5577
36.7337	8.00882	31.4579
38.5249	9.70081	8.81582
47.5298	10.097	17.4799
34.8429	8.73067	12.7017
35.5337	12.0095	12.8184
22.8956	8.83311	11.323
27.9239	8.3019	10.1738
29.8984	9.36024	18.5084
21.9314	8.4213	7.58625
20.4221	5.84735	15.2166
19.212	7.71981	22.939
18.1608	10.7524	19.3269
15.581	9.12619	12.5058
17.4601	10.6011	21.2672
19.9882	8.97965	21.5914
24.8491	5.53867	14.9741
24.0811	7.61669	13.8067
19.9707	6.68521	9.52399
42.8467	5.45455	12.8379
33.7771	6.96744	11.4617
46.4097	8.0597	16.3904
33.9612	9.40977	16.6628
41.5815	8.75034	15.7675
49.2106	5.48575	13.8467
43.2026	5.3962	16.3875
36.2766	12.6554	15.8711
37.4326	8.44912	16.1828
50.9815	6.88127	17.5586
35.5873	7.96269	15.3816
41.3927	5.96608	18.0497
36.3373	8.91723	17.6714
27.7464	6.76798	19.0356
40.4173	6.24898	25.2393
60.2154	8.17436	23.0687
24.5491	12.2022	13.1517
27.0074	7.43962	26.1623
25.3466	12.791	28.6481
16.4094	8.00339	24.8163
19.4351	9.70081	26.6694
16.6394	11.1377	32.0817
18.7841	8.76119	11.9612
16.8544	7.26933	11.0221
23.617	13.4525	9.77491
25.1243	9.27273	10.9502
39.314	9.07327	9.73432
28.2792	8.90298	11.0406
25.8392	10.9152	11.1291
40.383	9.8806	10.8173
31.7098	9.14586	19.3067
23.8468	14.1845	16.5404
47.4408	22.1214	18.3385
33.7932	13.1119	15.4269
37.0843	14.098	10.7663
16.8294	10.8384	10.1846
26.5247	13.5821	15.3375
21.7098	14.7799	15.1565
17.464	9.47979	16.2676
19.3072	11.699	16.1768
14.3136	12.7059	12.9077
11.9273	6.72243	16.8576
17.8273	8.92491	13.2465
21.6909	9.93726	13.3372
10.2055	11.3479	20.0751
18.42	10.5219	40.2653
13.78	13.02	31.3673
9.5569	6.16399	24.8844
8.6948	7.36128	26.9524
15.3308	7.61652	32.4422
9.47099	6.51665	23.1633
17.5177	6.01356	34.4921
20.2102	8.34155	37.0726
17.8998	5.61899	28.9919
16.0716	6.88409	21.4286
16.1232	8.61282	14.7315
12.1957	5.51911	17.6991
8.58535	7.2873	14.4569
9.801	7.63995	14.3445
9.86678	15.361	19.2725
14.9267	8.31552	19.8916
12.2989	9.32996	20.0756
13.6286	8.41588	25.6244
19.831	13.1054	18.7233
28.6033	14.8866	15.3344
27.9461	8.87653	21.3267
37.1101	12.5105	24.6089
21.8893	8.50325	30.3728
18.0705	14.3819	30.3323
24.1628	7.8852	33.9423
42.2984	9.60144	29.9766
44.7584	16.6982	42.8284
24.4861	14.9069	36.4696
21.7453	10.2881	36.5647
16.1597	13.6159	30.6006
17.4327	9.45704	38.6318
11.0151	15.4715	10.3842
12.2635	12.4556	13.6674
9.2761	12.3126	19.5312
13.9239	13.8354	10.6466
11.7598	7.9574	17.2724
14.3308	10.6758	19.4237
10.8277	8.75451	25.0537
13.8648	8.85343	28.6468
16.0855	12.509	23.9424
13.2138	8.37689	25.356
16.2572	14.6676	22.5768
12.4359	15.0705	25.5883
10.2527	12.0201	15.3474
11.8597	16.7361	22.2793
9.81923	15.4473	17.0451
14.6209	18.1202	17.4368
11.5707	14.5427	14.8996
9.99879	18.0436	15.1548
7.87001	14.9207	14.7406
13.9135	6.5816	16.5272
11.5937	17.4305	14.4979
12.2999	14.3821	16.8594
10.8561	14.5688	14.5339
11.7636	13.7005	14.2837
9.62878	12.2646	16.1967
12.7164	18.9335	18.7414
13.7074	10.8227	14.487
17.8522	12.8979	17.5799
23.2576	9.22498	17.8996
22.7261	10.9611	14.5471
14.8066	6.0094	13.9517
19.6719	21.9214	14.6506
15.3412	9.48019	15.7138
16.0187	11.6985	24.1701
9.22299	9.38617	25.7823
9.15374	15.5158	21.7415
12.0512	11.7777	27.7959
9.67036	12.4419	25.0884
11.6053	19.3532	27.9388
19.0277	19.8025	27.1156
15.2687	8.15812	26.5578
14.108	9.31146	29.0476
23.2978	12.7369	27.6735
24.9529	7.69033	34.1565
14.1205	16.1456	26.3537
9.30194	7.06683	15.2244
14.6953	11.0394	25.277
17.0263	17.0871	24.1717
11.5434	8.67661	20.1745
13.746	9.22852	14.856
8.64616	7.43735	18.2078
6.34949	9.44928	18.4875
13.2807	13.1295	17.7313
6.88061	11.2888	8.66917
14.2388	21.4582	6.26316
8.08321	19.3186	8.74436
10.5803	16.5674	8.26942
9.61071	9.79714	5.02632
18.4494	8.83294	6.93484
16.1774	11.1108	5.11404
18.0292	12.4425	4.64035
15.5691	13.3919	4.42105
18.6239	13.0792	4.21429
14.1781	22.5134	10.7162
23.0235	21.2859	8.95988
18.5295	20.7326	10.9123
18.6437	19.4008	13.7385
16.48	14.2996	9.63893
17.2638	16.8285	10.052
15.5813	11.9631	10.1531
13.9464	14.4675	9.31204
9.09011	13.1191	16.5929
11.4641	14.2312	20.0471
15.212	13.3232	20.2571
14.583	12.5703	12.7771
15.2046	13.1493	14.1714
10.1974	10.564	11.0857
13.7562	11.3535	13.7429
13.0799	9.60933	10.2114
11.936	10.7253	25.5019
10.53	21.2133	20.8166
17.1918	14.1108	18.7924
15.0248	22.8915	19.4955
13.0671	16.1989	18.9274
13.1679	13.1658	19.5274
13.3237	20.4032	18.3223
15.1303	24.3941	18.7834
11.9089	19.3572	15.7363
24.4826	14.6232	19.8115
11.814	22.0791	25.3771
17.7303	15.5961	22.8369
13.4684	16.156	13.036
18.5955	20.63	17.6472
16.3485	18.9299	76.6674
9.71611	9.75	27.8708
19.8694	10.0606	14.1345
14.8893	13.016	18.2691
16.357	11.3652	30.5466
16.8219	12.2132	34.34
12.6544	13.2453	28.3019
8.16642	12.323	21.0673
7.77761	12.8907	13.4109
9.28498	26.3604	14.2267
6.75331	18.1991	10.9209
8.40795	20.2635	15.6623
4.9838	16.54	11.5809
7.70692	22.4691	18.3884
6.08395	16.1269	13.5502
7.15832	20.2765	15.2108
13.7685	25.8673	21
10.0935	24.2453	19.4456
12.4837	26.0735	16.8683
9.97935	20.8217	12.6598
12.4261	14.5712	12.7755
10.8456	20.1646	14.2417
9.63417	19.4971	18.7079
14.391	22.5778	21.2383
11.3564	18.7365	20.5808
15.522	27.231	26.5819
9.24423	19.3559	27.6598
13.5881	6.66701	20.756
9.78092	9.33809	10.8781
8.85849	5.9888	13.6677
11.1562	12.1782	17.3517
8.30713	8.63035	8.25782
10.9539	12.1874	14.4811
7.826	6.5275	5.12837
7.39727	10.113	7.59547
10.7128	7.26171	6.50162
7.89308	9.80652	10.5836
29.3345	6.17108	10.5253
38.796	7.05194	11.4175
25.9816	12.2025	8.7713
35.1238	11.4775	8.61057
32.0067	11.79	8.38727
23.2926	8.6075	8.37325
24.5518	17.9337	8.35599
28.888	16.4138	21.0958
30.7868	7.08	17.1605
27.3044	9.015	24.8234
33.092	10.705	21.648
33.5368	9.245	26.4913
28.1304	6.8675	19.1157
29.0905	16.9187	21.4702
27.0913	13.055	10.8993
29.2048	17.8188	17.1211
32.7653	15.235	10.4191
26.5874	11.4537	19.2765
27.9407	14.1591	19.1393
24.8602	13.9402	15.7353
28.8602	10.7628	15.2454
24.2659	9.02314	13.1811
20.0276	11.6326	15.8317
20.9423	9.64899	10.2658
28.5894	11.9932	22.0439
29.8073	9.75892	20.2572
26.3852	11.4455	20.746
13.668	15.378	23.7312
21.1241	12.6191	45.8424
27.5251	8.84474	35.5184
17.3153	9.62777	29.739
16.6709	20.7526	37.8284
18.8483	21.7541	28.021
12.3823	24.5961	26.8888
19.88	25.0601	29.6147
28.9607	25.3573	8.26828
18.9287	19.4862	10.5796
22.6567	19.5336	13.1103
39.5273	16.9628	15.4889
38.62	14.7992	16.1671
23.186	16.9937	13.8238
23.106	12.7294	15.8779
26.824	12.6414	16.9641
25.31	10.0081	12.3705
14.6747	11.2821	12.1683
24.0894	8.48019	11.2781
25.9057	11.777	12.1386
25.8324	8.52384	13.8439
19.8045	9.23841	11.1081
21.0649	8.3902	22.7785
20.6718	18.3143	17.5693
11.3373	23.3123	15.3862
24.2744	13.2814	14.8134
26.6879	17.3103
23.7479	13.2733
24.4134	10.1981	8.80756
23.7605	14.2606	13.5645
28.294	10.0618	12.8448
22.801	10.8811	11.995
24.4381	11.8858	9.09566
18.1528	7.86165	10.2653
32.492	6.34184	11.168
19.786	10.1632	12.1285
30.6012	7.29349	15.6201
33.9578	14.8079	13.7603
21.9258	12.3882	13.6863
29.9403	11.2357	14.7186
25.6623	17.7294	22.9294
28.0495	22.6451	17.8294
14.23	14.1248	16.9513
22.6346	22.0921	10.4019
20.3188	12.8096	12.8044
21.7365	17.2594	13.2737
21.0131	10.7685	13.5625
29.8719	21.7008	13.7756
50.4522	18.3187	16.655
21.3788	13.6506	10.3425
16.8392	15.5146	17.1019
14.8636	14.7273	19.9594
18.3741	22.039	11.413
20.3485	17.7664	11.0622
27.3531	13.5919	10.207
19.1527	13.2178	9.43913
19.6865	9.66226	9.55652
17.6259	9.76476	11.1509
30.6037	13.9069	11.717
44.7774	11.367	11.8557
15.481	6.68729	13.2589
21.3843	10.5905	8.58158
19.4843	13.2423	12.9569
13.6645	10.4738	13.4753
13.6372	6.92773	10.5967
18.0025	5.63769	8.62832
14.6273	11.3165	15.0418
14.1777	10.5531	13.0464
14.7273	9.58904	11.8882
15.3744	5.89986	16.9871
22.8831	8.9589	12.5247
13.8251	11.7468	11.051
13.5662	10.0463	19.5452
16.9362	8.04771	13.4205
12.0222	9.34199	15.2867
17.5614	14.1507	14.6319
10.6058	8.77988	12.9726
21.7294	10.018	15.527
25.3485	12.9372	13.6471
18.8717	11.5168	13.2722
10.8159	9.30657	11.3701
24.7404	11.2518	10.1436
30.4902	7.9452	10.6246
17.9029	10.5026	12.0654
21.6403	12.112	8.79179
22.5807	9.50402	12.633
25.0416	9.83042	15.2812
17.5971	7.66226	47.3251
15.4772	6.91072	42.4811
22.0522	7.79452	33.6281
17.2879	7.50968	44.0364
16.0245	13.7973	38.9272
16.7806	20.2126	58.528
14.9935	13.7596	43.3238
11.5995	12.3831	44.2289
16.1966	22.2669	52.2627
8.26672	12.6226	45.84
16.394	17.8053	51.8205
11.5334	13.6749	18.4902
	11.6819	24.5021
	26.6908	32.7251
10.1256	25.4758	23.6101
11.8348	15.0394	20.8478
17.7082	9.73855	18.4222
13.087	15.3079	21.5919
10.7884	20.6788	33.2307
15.3208	13.2964	19.5863
11.5369	9.9084	25.8892
15.8276	13.0776	18.838
10.6566	10.4663	24.3742
11.8093	10.9994	18.3148
8.25968	14.6317	20.6304
9.06263	6.56514	24.935
11.7755	5.17339	22.9239
10.8543	6.91651	30.3816
9.5292	6.31376	27.7038
12.7678	6.63028	23.286
10.962	5.27248	25.5123
13.9296	9.78349	35.4747
12.3413	6.6422	29.3568
13.4012	7.1789	26.013
10.4418	8.25464	29.0222
9.49876	9.17042	26.5322
8.12828	13.5656	21.8622
12.3294	11.4576	8.01835
5.9262	7.56432	12.0254
8.84894	12.1373	9.18165
9.22883	15.4423	7.47623
9.61565	8.83355	8.00047
19.8927	12.3402	15.1939
17.12	12.1804	11.4743
12.0787	8.41313	12.6141
9.16533	8.5504	13.7779
9.716	12.1068	14.7774
10.0207	13.057	12.3545
11.4416	7.58621	12.7673
10.8994	10.5504	13.9186
12.4169	5.48077	13.0427
13.6982	13.9675	17.9417
13.6675	12.6784	18.6663
23.0193	13.9039	11.8811
13.9608	17.1247	11.9336
19.9747	10.8156	11.3863
7.85946	6.78382	15.3378
6.17613	8.10544	13.6443
9.98604	7.48409	11.2454
8.82928	8.88793	11.7685
8.41622	8.68501	19.7795
4.81982	7.10809	14.6405
9.11261	7.59682	24.0419
9.71216	12.5749	12.3537
10.9955	13.7658	20.6277
6.22568	12.0377	15.5858
12.1565	9.55042	23.0355
8.18606	12.4528	30.8773
10.9559	11.0468	17.7301
11.8777	16.9902	20.9401
9.40039	6.98048	16.5067
10.9106	10.9968	14.8784
9.02433	8.56409	15.2158
13.1446	11.1496	22.1386
14.1644	8.14834	22.0073
9.15976	12.5947	41.5114
9.55818	7.8458	23.2188
8.93425	6.99479	22.8733
8.09993	9.67339	30.763
13.342	11.0534	24.8997
9.47336	9.39753	29.1136
9.95043	20.5224	28.3136
11.9033	8.56994	28.1364
11.3333	9.12752	38.6136
10.3792	10.9519	43.8393
10.9604	7.27261	18.885
10.1735	10.6519	29.2843
7.72615	7.40468	34.1957
6.114	8.30059	21.8714
7.37794	10.8822	27.11
6.69021	8.40859	22.3271
9.83798	15.2446	24.1203
8.37595	12.2297	15.5876
9.28481	7.6812	21.8614
9.0076	10.9401	28.8832
7.88608	9.67859	21.9845
7.82658	11.7482	20.6988
8.26709	17.3656	25.038
8.71646	12.8764	35.5299
7.12658	11.6174	22.0457
7.68228	16.5452	21.4124
8.04051	22.1885	18.0021
8.73038	25.9393	18.5638
9.32152	22.1916	16.9285
7.27848	19.8419	17.0312
7.68101	18.4419	16.0778
8.02279	20.2215	15.2065
7.61519	25.0487	12.9359
7.57595	17.8571	17.4939
20.0145	16.112	19.9635
19.3178	25.2613	20.235
19.2298	19.8393	16.0106
19.3091	24.5063	18.1689
16.696	26.3084	19.2144
12.848	11.1	17.82
19.8778	10.3131	19.5267
13.8429	11.9906	20.7122
8.29896	13.5393	20.2989
9.31211	11.3602	20.8278
15.3571	12.4969	24.82
16.7142	10.2455	25.4222
14.2872	11.5005	25.8511
12.89	16.3711	30.5356
18.3523	23.2141	28.2789
16.1398	14.3418	25.2244
16.5424	14.2561	20.8411
13.0289	14.6622	30.7267
17.4314	21.1221
20.5323	12.1618
20.2382	23.9405
21.3715	16.0664
21.7167	16.8439
20.8506	18.8323
18.9421	6.55161
22.4307	15.6394
20.7701	18.1607
29.9312	20.5613
17.5613	11.9277
28.8371	21.5039
17.8865	13.8961
23.5051	12.3226
18.1129	6.44258
21.7689	11.369
20.6995	8.66549
29.1871	8.51237
26.0278	9.33746
20.9903	7.21084
24.1889	11.3751
19.2075	10.0671
16.6754	5.51885
14.9087	6.14546
12.1487	10.1472
13.07	6.49705
11.0746	12.9099
30.6272	6.85807
24.9526	13.2981
24.8065	15.3778
31.8539	14.2112
24.3769	8.07483
33.525	10.6632
24.7537	8.54436
22.4817	7.65842
30.0068	8.97646
40.429	8.98914
27.703	12.2879
28.1028	17.3645
27.3444	8.18165
29.1067	9.38141
34.8517	9.55763
30.2705	10.3718
27.5866	15.7737
23.0094	10.2311
26.845	8.21474
26.6302	13.8609
23.6919	11.892
20.4195	8.51334
27.2094	9.96823
30.4013	7.25095
30.9557	9.57052
33.1409	8.22872
31.5081	9.05146
27.7863	9.6061
34.4895	13.7973
28.2642	8.32846
28.2666	21.0252
34.3978	18.2281
29.1447	28.9395
18.3617	9.82609
30.6682	11.2785
19.0836	7.04915
25.2171	19.1103
20.2666	13.8475
31.5394	9.19912
22.0825	16.4694
27.6887	8.38941
19.6793	17.8557
24.5027	25.4959
34.1218	26.988
24.4225	12.3926
29.8446	35.8576
20.9092	14.8626
21.6058	10.8615
22.2553	13.2585
24.2161	14.0917
49.6511	13.1307
35.1542	12.9298
47.3356	14.2771
38.1491	15.6839
33.4529	15.0663
36.2236	14.4663
34.3657	14.3863
38.5679	13.7171
29.8338	13.9678
37.6342	10.2751
32.0587	9.09756
35.6487	6.5922
32.9665	8.54049
38.0301	7.12585
25.5413	7.89073
33.1792	6.66537
27.1676	10.6963
22.1802	5.29374
18.8249	17.8449
27.5707	5.63136
24.3943	4.51024
27.2539	16.5933
15.6066	12.4365
30.4123	5.59567
24.476	6.03101
31.3104	11.2411
35.5729	8.24225
31.8493	12.7484
24.9713	13.1147
22.2032	13.529
26.5419	11.392
42.1868	13.5424
55.5251	5.58338
72.457	6.73435
48.1293	11.0462
33.029	11.8701
45.4617	14.6916
26.3635	13.9912
33.8495	13.7519
20.438	15.8403
26.517	11.3079
31.089	19.7009
31.7905	17.6374
27.9955	17.9102
38.848	9.23903
41.7415	22.0959
29.4978	9.41661
33.4877	12.944
20.0327	10.0122
18.2256	14.9703
30.013	16.4929
27.3223	20.1533
37.923	14.4394
28.0818	15.6667
23.7691	12.4422
23.5055	14.7769
24.7571	16.5325
7.92345	7.02601
22.2241	14.5647
18.0004	14.0308
17.0758	8.20592
24.4371	8.14669
19.1439	6.94284
23.3927	10.1198
14.2078	10.3822
19.8761	6.57231
24.8828	6.96074
24.6805	7.11295
16.6379	8.73209
43.3702	11.5434
30.8621	6.46419
21.8705	7.15151
22.2715	8.15083
30.4272	8.02479
24.4862	7.95248
20.8501	11.0903
38.7591	9.621
39.2448	11.8265
40.5326	9.89693
37.9382	12.2023
35.1126	9.50512
35.2884	11.8912
24.0908	16.0928
20.0098	5.52881
23.4656	9.70422
18.5745	9.37004
26.2287	10.4008
19.9462	7.93534
17.9945	11.388
25.5564	6.72087
23.1748	6.79001
32.4475	8.76761
34.9704	7.2612
33.4807	17.2273
28.3504	13.2663
29.2586	7.11268
31.1683	6.30154
31.8471	11.5115
31.6887	7.62292
34.3332	9.8822
27.9089	15.3828
27.9559	13.4053
24.6492	14.1216
22.2388	12.8963
18.5669	8.06466
28.7	12.3156
39.8424	11.701
19.807	11.8444
25.7061	12.5106
34.7736	7.37469
40.2473	10.5589
37.0438	6.88027
28.924	19.8002
28.5783	9.91625
23.3922	6.3598
37.3734	24.4653
34.164	13.6911
45.2735	7.54777
29.7194	16.4156
33.7082	11.92
37.7664	7.38648
23.6455	8.25186
26.6745	12.9162
23.3834	9.14764
21.2384	8.48201
25.2923	7.70968
24.8697	14.6762
27.5165	10.6352
37.3657	14.9051
30.0664	9.35856
35.8974	11.683
26.3155	12.1303
25.9076	17.7891
34.5683	8.27577
25.4689	8.13654
33.5604	17.8354
25.9102	10.1576
32.5895	3.6735
39.0395	9.23314
40.4233	4.90178
32.145	12.2234
28.4563	13.3767
25.7918	8.27307
24.1214	15.9924
32.7765	8.76686
30.0074	15.8716
27.0133	9.07933
35.5088	15.4879
32.8374	11.5062
30.6179	4.60971
30.9743	5.94556
40.9851	5.24204
32.2758	4.38359
39.0156	5.93719
35.6673	5.83585
18.5141	9.1608
24.8277	3.66918
18.3941	5.91774
36.5414	5.65811
23.6346	5.48658
24.8696	10.9154
19.8314	6.6196
17.6723	6.31505
39.0823	5.72229
32.5296	6.29988
27.7727	6.48483
37.0504	6.47608
23.6314	4.36348
30.105	8.09802
26.6664	6.81797
37.9168	6.02275
28.4473	5.22287
26.3009	13.2248
27.6682	9.92052
30.6932	7.84951
36.1136	6.1798
42.9522	10.4691
25.8223	10.2547
39.0426	7.98567
21.3528	4.70554
19.3081	5.22606
20.225	7.72508
43.9127	9.90749
29.5368	7.09446
42.2518	3.29642
32.6456	9.35896
18.1814	6.33094
24.959	12.5655
22.0189	4.9772
26.0846	5.61498
24.1441	10.0098
	8.42997
	9.04821
13.3329	5.69642
23.4504	5.77785
15.8321	6.08925
15.8839	7.14658
13.9923	8.48534
14.1993	7.81498
11.598	5.39739
10.0803	7.88013
11.1921	6.71335
12.8994	3.643
35.0688	5.00456
36.0932	5.9342
33.0337	10.0476
34.9197	6.57003
32.6473	8.20065
27.6516	3.56026
44.4473	3.60782
40.8566	10.1733
33.6007	11.2209
21.7216	4.48274
34.4469	7.31792
24.8726	4.18176
20.8465	7.14006
23.3319	6.76743
21.0808	9.10578
23.9447	12.5873
22.6209	9.827
20.8073	10.7058
20.7147	10.2391
24.5289	9.47438
19.5405	10.3422
24.6051	10.2584
17.6525	12.7333
29.3825	11.2556
29.4677	11.9295
22.9155	11.8386
30.4327	10.9565
26.288	7.13003
26.149	10.6667
19.0268	6.39394
20.5084	14.4964
21.3279	7.17245
25.6868	9.93444
24.2838	10.6887
20.4891	7.01928
18.4122	11.6733
21.1788	7.61984
20.2157	4.96804
22.0066	8.82259
21.5759	8.59174
19.2978	10.092
19.6811	7.30413
19.524	9.75372
16.9126	7.427
18.405	6.93829
26.3539	10.427
24.2535	10.7179
24.8442	7.10121
21.2043	7.9577
27.59	10.3505
24.3975	7.70393
28.0422	8.86858
20.5914	7.79607
23.3989	7.40785
27.2922	8.48515
25.8012	7.34936
22.3566	6.07072
20.6039	13.174
25.2216	5.35502
31.3241	11.5233
25.6676	4.77369
26.241	5.13296
27.9418	8.81754
24.4961	5.15417
28.7431	5.08769
32.5327	14.3354
26.2797	13.2339
26.4922	9.59846
26.3909	15.0785
30.3307	23.7154
26.6248	7.09077
29.7843	23.4369
26.0837	37.3062
22.0428	9.69538
16.4209	25.6554
25.6317	20.0877
20.7592	14.5185
23.7855	18.1287
31.0819	13.4025
28.3445	16.8255
47.352	10.8519
36.1248	19.2856
33.6071	9.32944
36.1462	32.6111
38.5922	32.0049
13.974	18.2047
10.3061	22.0234
12.6316	12.2651
11.6766	9.97174
10.7313	18.962
13.6403	15.8986
11.3505	17.923
8.04894	22.0214
9.41238	22.4912
7.62236	20.5877
8.61099	20.5253
9.57625	20.5546
6.99179	12.577
7.90622	28.0897
4.8557	10.8504
7.68582	10.5258
5.31828	16.3913
9.09283	7.78145
8.62741	13.2458
4.96179	12.7913
7.59362	11.0632
6.40259	11.0783
10.1724	12.1565
8.288	12.0388
7.338	13.2162
8.7548	14.2632
8.9048	22.0041
8.0284	12.0603
9.8184	24.091
13.0636	20.0586
9.1852	13.6626
10.0408	12.2783
9.1724	18.9398
8.3868	14.741
9.6552	16.9223
16.2186	14.5217
17.0983	15.2061
19.7684	21.8837
15.608	12.4281
27.4217	13.6004
27.0168	11.3282
13.1009	11.3023
15.6882	9.2182
24.8228	10.9107
18.2419	9.33861
7.17451	5.28717
9.93416	8.53307
4.97699	17.7304
10.4913	6.25438
10.3706	12.1854
10.4198	14.2267
7.83858	17.0339
7.64814	9.00848
7.28354	8.65517
7.76106	26.5998
15.9254	11.6235
20.4122	13.8423
16.5084	7.21062
15.5887	8.25895
21.2468	12.1677
17.0536	16.2333
12.8187	8.53938
15.6437	12.6271
18.2984	14.5907
17.0899	13.0161
18.2764	16.707
12.9699	5.26611
14.6155	12.1891
14.4065	5.91527
6.69994	19.2297
7.32143	8.25716
9.31468	8.0716
8.01209	15.031
6.92576	11.3562
8.68729	6.30847
8.48791
7.26772
7.0689	9.09775
13.145	9.6809
12.8793	8.83708
12.8936	9.3809
7.97353	8.38652
16.1413	9.63483
13.3182	9.29551
13.1218	9.25618
12.9725	8.24494
15.1244	9.8191
21.5103	10.2533
14.46	10.2962
14.1673	9.30571
13.9182	14.8771
14.1423	8.42
12.8073	10.6438
13.7532	9.66191
13.3814	8.04
14.9695	8.25453
20.2839	7.60326
16.3399	8.25815
19.641	7.20109
34.1184	7.87772
18.4825	8.54982
18.9223	8.37862
24.8078	6.80706
17.2126	7.82337
18.1935	8.97373
7.582	5.63225
10.0223	8.66214
7.16514	12.4732
7.66657	8.16914
7.994	8.9162
8.94971	8.88605
7.86771	7.91211
6.70914	8.60296
22.4649	9.66582
21.6317	10.2657
26.234	9.41645
22.3191	8.30982
20.4961	8.84033
31.7565	9.81783
24.3125	8.53137
19.9748	6.67893
26.8074	9.28386
23.4931	7.21549
21.7025	9.34444
9.83	7.84595
23.9817	8.39074
8.075	7.45565
17.3117	17.5064
11.7033	15.072
7.73667	16.417
12.53	16.3542
9.17167	18.827
10.0224	18.993
9.89969	13.3389
10.5047	12.8696
10.4388	14.7565
13.9143	10.8751
10.8068	9.39114
10.3776	9.24723
11.2065	13.9619
10.2745	11.083
10.6758	10.5818
10.0848	11.9563
7.98913	10.6992
14.3615	9.14101
11.4245	8.73583
14.1227	8.5087
13.0955	10.1669
11.422	9.23338
12.6797	10.1352
11.2923	9.54172
10.6435	11.2137
9.05146	9.41455
10.9032	11.9839
13.5834	9.1477
21.3535	9.54931
9.80664	10.5859
10.0342	11.9704
10.772	7.67954
12.216	8.66639
12.215	10.5193
43.5838	11.2983
40.0744	6.96338
54.78	7.85
39.956	7.49085
42.7276	8.64014
52.4365	8.99366
15.8537	10.4172
14.2444	9.61803
11.6476	8.15663
22.9157	7.05444
10.2319	7.88933
13.9051	7.44623
11.4269	7.71397
37.025	8.81169
48.125	10.3289
19.1914	7.29987
25.2483	8.36504
43.2233	8.97995
32.6086	11.4788
44.4491	8.91469
36.5491	8.13893
30.4578	15.7018
54.1957	16.6631
44.1155	13.3514
30.3681	14.3088
21.1405	11.2915
34.15	13.3627
26.6552	13.7771
22.4601	12.2403
41.4931	14.1393
20.3684	13.096
24.7544	11.7731
20.1135	11.4711
20.4364	12.8254
19.5829	13.0534
	9.88662
	10.1806
	9.50956
	8.41463
	7.08899
	10.2195
	8.85827
	17.9012
	19.1724
	19.513
	11.1204
	19.6439
	12.3007
	13.2175
	11.0078
	12.7799
	14.9861
	12.1404
	14.8085
	10.5797
	9.60312
	15.1282
	14.4393
	16.1906
	19.0035
	13.6954
	10.1789
	10.8035
	10.607
	8.86954
	9.65176
	12.0964
	12.1514
	16.2982
	11.667
	10.1289
	8.23337
	7.4154
	9.04084
	8.05017
	8.63477
	6.3944
	6.62544
	9.37923
	8.10385
	11.7141
	8.72695
	9.05134
	8.70478
	10.4647
	9.10419
	7.12216
	9.15569
	9.07545
	7.80479
	7.34132
	8.75964
	11.9242
	11.9473
	13.018
	12.964
	14.6799
	13.5039
	13.9987
	9.18958
	8.30878
	9.13984
	8.76678
	7.63679
	8.42234
	11.0108
	8.42421
	5.51197
	9.26983
	8.46598
	8.69592
	9.10605
	9.57344
	7.76588
	8.18135
	6.86475
	7.67572
	5.47848
	6.33402
	6.51998
	7.60195
	10.0092
	9.4001
	10.8648
	9.6409
	9.03725
	8.71188
	7.90653
	8.19255
	7.14055
	8.15812
	7.94378
	8.02951
	8.13212
	7.60014
	8.17287
	11.2572
	10.969
	9.45121
	12.2348
	12.4173
	11.411
	10.93
	12.1986
	12.2684
	11.4089
	14.8736
	11.2929
	14.3338
	14.9547
	13.1955
	15.4498
	4.72395
	3.92139
	5.89762
	4.9287
	6.09324
	5.57221
	5.51188
	5.16819
	5.18464
	10.9377
	12.4446
	12.1315
	13.1574
	10.1955
	15.8374
	12.436
	12.1393
	10.9731
	9.52239
	9.46468
	12.2458
	12.8706
	9.12836
	7.84378
	10.1274
	8.59104
	8.13234
	8.40896
	12.8955
	12.4852
	11.5647
	12.0328
	10.3401
	12.9938
	10.4087
	11.5725
	11.6115
	11.3869
	9.65991
	11.0671
	8.36818
	6.11111
	7.11488
	7.66667
	7.47928
	5.77966
	5.91996
	6.21751
	9.13793
	8.95965
	6.74688
	9.48276
	9.83052
	8.82025
	6.87748
	5.81724
	7.70644
	10.3703
	9.52178
	8.66951
	11.4848
	5.63258
	5.17996
	4.85063
	5.13377
	4.72885
	5.34253
	5.41152
	6.18116
	4.56089
	5.25675
	4.71266
	10.2416
	10.8573
	11.7173
	9.03918
	7.75187
	8.98041
	8.20149
	7.15842
	6.16337
	7.69719
	7.85396
	12.0123
	11.1923
	13.2851
	9.51192
	11.7412
	13.5883
	11.6524
	9.48891
	7.36154
	7.4585
	7.21117
	9.51192
	8.23898
	11.4207
	7.58933
	7.6249
	8.87548
	8.78113
	5.79737
	8.46558
	6.63573
	6.27146
	5.79428
	8.01469
	8.26829
	9.7184
	7.5898
	6.90909
	7.33259
	5.76275
	5.87361
	14.0302
	15.2839
	11.9623
	12.1457
	12.6935
	14.7864
	17.0729
	17.6658
	13.8618
	13.3166
	12.2965
	14.1533
	13.7085
	14.1482
	4.24634
	5.62716
	4.68575
	5.32756
	5.8775
	6.85752
	5.18242
	10.2269
	11.1253
	10.4117
	15.0616
	10.7803
	10.5031
	11.0082
	10.1448
	6.11992
	7.97185
	9.1439
	8.22211
	9.63399
	8.75078
	9.76236
	8.98669
	11.038
	9.92395
	11.962
	10.1806
	13.2338
	11.097
	14.1981
	12.139
	14.1645
	10.7524
	10.9824
	9.81789
	8.14537
	10.6709
	8.66773
	11.4936
	6.85294
	9.63761
	4.90231
	5.16597
	6.20693
	6.18802
	5.29622
	7.09139
	11.4141
	7.42969
	9.1263
	11.7643
	10.6432
	10.0534
	9.36859
	10.7602
	9.88377
	8.69738
	9.77068
	8.8911
	7.39162
	6.511
	8.46073
	8.31204
	8.33655
	6.69478
	8.0755
	9.09237
	8.92771
	8.4257
	7.46904
	7.14728
	7.91088
	4.99062
	8.02158
	6.29929
	4.5488
	4.13898
	6.17259
	4.90562
	6.27214
	6.61926
	7.44732
	5.27229
	6.64013
	6.12102
	6.67675
	7.54299
	8.05733
	11.7133
	12.684
	12.7156
	10.9661
	10.5711
	7.5079
	9.26185
	11.3499
	8.28442
	10.2754
	9.00677
	9.76975
	7.57788
	6.12641
	8.88598
	11.4841
	9.28598
	7.78692
	10.2149
	8.41869
	8.46729
	8.91402
	8.98505
	11.8411
	11.8112
	8.89394
	7.94372
	5.8052
	5.90693
	6.86364
	7.17532
	8.04978
	8.88312
	8.57576
	8.55657
	10.3628
	9.77373
	9.47984
	9.25618
	9.80624
	8.02861
	7.07932
	5.92718
	5.89543
	6.36993
	8.47712
	6.7085
	7.64575
	8.69935
	6.66405
	8.10588
	8.80491
	8.89768
	9.65757
	11.3029
	10.4106
	7.025
	5.8925
	7.23167
	9.44333
	8.38833
	8.88417
	10.5223
	10.4521
	10.2428
	8.14254
	11.3641
	9.86971
	11.0312
	9.46625
	9.03531
	8.92316
	9.82451
	12.3551
	9.64382
	32.1526
	22.9373
	26.0736
	23.2752
	21.5175
	19.4552
	13.5856
	15.3113
	11.4377
	23.8755
	13.4805
	15.0759
	8.92023
	13.5876
	12.393
	9.6965
	9.98054
	14.7733
	13.2035
	10.7166
	12.7238
	11.5044
	16.8619
	9.76454
	18.7369
	12.3692
	14.4637
	7.37159
	9.63688
	8.98965
	7.68109
	9.64628
	9.73189
	9.66228
	11.1944
	12.3973
	10.593
	12.9405
	10.407
	9.38396
	9.97448
	8.54556
	10.0389
	12.1956
	8.71567
	10.2467
	9.18104
	9.7254
	9.76428
	9.65371
	8.875
	8.9391
	8.61458
	8.74199
	8.28766
	8.76202
	6.44544
	8.12983
	6.86326
	8.36879
	5.8826
	6.53522
	6.69544
	6.1761
	7.0884
	5.89296
	6.41782
	6.41713
	6.54558
	7.74309
	7.04489
	5.2424
	6.01243
	6.4489
	6.0221
	4.67366
	6.17457
	6.23335
	5.25195
	6.08578
	7.26335
	4.43851
	7.08398
	6.33413
	5.40792
	5.78344
	6.35453
	7.79664
	4.86863
	5.9802
	5.82303
	5.32573
	6.27654
	8.18476
	6.87942
	7.60348
	5.14037
	8.74505
	4.21296
	6.90042
	5.67906
	6.12058
	8.59056
	8.32017
	9.61116
	7.79056
	8.63605
	6.71502
	7.68498
	10.3347
	9.73525
	11.1756
	10.7037
	11.9067
	15.3073
	11.8285
	13.0425
	10.0483
	9.63207
	12.2271
	8.06886
	7.97122
	8.62796
	7.48715
	6.26002
	7.49846
	7.03494
	7.81912
	6.41007
	8.31136
	9.59253
	11.8253
	11.6688
	15.6299
	10.1358
	11.2629
	7.66561
	9.91183
	7.73392
	5.71724
	7.11914
	8.42415
	9.55961
	8.70884
	7.6691
	8.24817
	10.9221
	8.15004
	7.84104
	8.75831
	11.4706
	13.0267
	12.6586
	13.0018
	17.705
	9.44028
	12.7513
	13.7959
	10.6034
	10.4572
	13.9536
	5.21301
	5.20894
	5.55528
	4.69268
	4.89756
	4.61463
	5.59593
	4.60407
	5.35122
	14.6593
	9.96405
	14.9681
	12.3954
	12.9036
	11.2361
	6.87691
	10.573
	11.7487
	10.6095
	10.7275
	8.47793
	12.0306
	8.00246
	8.00295
	9.24385
	9.58751
	7.93756
	8.1352
	9.38201
	7.56941
	9.94657
	8.06076
	8.94814
	6.54269
	7.68937
	7.46255
	7.49497
	8.81767
	7.05313
	7.79642
	8.08557
	8.12081
	8.21029
	5.14653
	6.49441
	7.29027
	6.533
	6.27908
	7.14038
	5.26678
	8.13442
	8.30965
	8.01056
	8.41191
	8.17139
	8.64352
	6.59197
	9.15844
	7.40315
	9.6267
	10.1677
	10.1843
	10.7852
	12.362
	10.6848
	13.8452
	12.4526
	11.7634
	8.97998
	8.54478
	5.07165
	6.1686
	4.54373
	4.92518
	8.08746
	6.52055
	6.6301
	6.22704
	6.93537
	6.60714
	5.875
	8.52041
	7.53316
	8.17002
	6.1558
	5.1728
	6.12526
	5.42019
	5.68772
	5.86711
	6.0805
	5.62144
	6.24323
	3.87168
	5.85151
	4.77543
	6.04216
	6.98625
	4.92392
	5.21265
	6.16315
	5.67461
	6.66636
	6.85694
	8.78754
	11.0368
	9.66761
	8.29839
	9.13173
	6.28754
	9.88857
	6.42587
	7.88716
	7.94665
	6.99858
	7.74693
	7.2644
	4.90604
	7.75307
	5.54721
	4.25322
	4.34764
	5.78884
	4.77339
	4.66438
	4.23391
	4.80386
	4.68455
	8.00129
	5.47854
	4.98154
	6.09227
	5.31116
	4.42103
	5.89871
	15.0123
	13.0823
	14.5412
	13.6007
	16.7828
	17.8564
	7.98131
	7.92236
	12.3307
	7.88641
	9.37527
	19.0597
	15.3436
	12.6226
	12.363
	5.30508
	6.22689
	5.22872
	6.52174
	7.57472
	5.66642
	4.77238
	5.2521
	8.59043
	5.47424
	8.64267
	5.2521
	6.49689
	6.43332
	6.75375
	11.7651
	6.5327
	5.56485
	10.9569
	7.15564
	10.7084
	4.6182
	4.91633
	4.82061
	14.2021
	13.7985
	11.3475
	11.7541
	13.4557
	11.8073
	11.2955
	14.5036
	10.8712
	9.34043
	10.3115
	13.0053
	13.2869
	11.6501
	13.9365
	9.86347
	11.3269
	12.3979
	11.9419
	9.4816
	10.5438
	10.2695
	9.91482
	9.15753
	8.76429
	13.6206
	10.9848
	12.9417
	12.8995
	12.4744
	11.5982
