# Supplementary material for: Distinct pathways drive anterior hypoblast specification in the implanting human embryo
Source: Nat Cell Biol. 2024 Mar 5;26(3):353–65. doi: 10.1038/s41556-024-01367-1 (PMC10940163; doi:10.1038/s41556-024-01367-1)
Supplement: Supplementary file 10 — Statistical source data. [file 41556_2024_1367_MOESM10_ESM.xlsx]

## Sheet: Extended Data Fig. 5a
Extended Data Fig. 5a	Individual nuclear/cytoplasmic SMAD2.3 per lineage in each embryo
Segregating
	ICM																																								TE
1268	1.46009	1.57302	1.29982	1.37394	1.86857	1.28337	1.34866																																		2.13151	3.15787	1.71941	2.02527	2.43543	1.71612	1.9919	2.11316	2.20863
1269	2.0366	1.21043	1.13256	1.44272	1.28149	1.41343																																			2.02306	2.25145	1.8411	2.02306	2.45934	1.67396	1.83482	1.84266
1155	1.22264	1.47026	1.00803	0.927844	0.945552	1.53247	1.0794	1.5983	1.30242	1.14945	1.38291	1.80738	1.32957	1.30691	1.1863	1.90634	1.69578	1.26054	1.41867	1.15379	1.16618																				1.79539	1.46328	1.43509	1.32783	1.37669	1.36252	1.95851	1.83555	5.72984
Segregated
	EPI																																								HYPO
784	0.88483	1.11449	0.978426																																						1.26239	1.23172	0.989724	1.13314	1.12511	1.21487
1025	1.05206	1.25581	1.08362	1.00422	0.909752	0.862279	1.0924	1.1406	1.03534	0.9667	1.07998	1.06301																													1.74742	1.53257	1.34884	1.89676	1.17993
1029	1.33825	1.03426	1.2799	1.00719	1.13626	1.26846	0.966203	1.11959	1.01027	1.06869	0.838426																														1.30965	0.97006	1.15862	1.30418	1.32738	1.24997
Day 7
	EPI																																								HYPO
987	0.778631	0.995967	1.06105	0.286926	0.274045	0.524592	0.733606	0.866179	0.794068	0.713216	0.906103	1.18928	0.825534	0.855671	0.902839	1.26424																									1.12561	0.925487	1.60244	1.23959	0.887581	2.33798
988	2.38828	0.956444	0.926551	0.982564	0.851629	0.877891	0.946006	0.823311	1.10691																																2.38586	2.29449	1.0568	1.07704	1.02462	1.3265	1.41669	1.57107	1.1225
1058	1.09505	1.17511	1.18294	1.03158	0.947855	0.985609	1.04436	1.06174	0.923027	1.10834	0.945723	1.00992	0.909767	0.913587	1.03487	1.11368	1.06906	0.913747	1.01649	0.943031	0.925455	0.952099	0.967635	1.0375	0.952142	0.984148															1.20598	1.48489	0.956818	1.17269	1.19531	0.796842	1.01767	1.11724	1.23561
1077	0.883862	0.981589	0.875631	0.82913	0.821915	0.86624	0.949907	0.894522	0.974897	0.974912	0.640315																														1.02821	1.39275	1.04774	1.12623	1.12571	1.21821	1.25829	1.34801	1.19468
1080	0.949716	0.909461	0.729695	0.789454	0.854909	0.694014	0.777839	0.930482	0.826394	0.706156	0.909857	1.00005																													0.90335	1.11585	0.983761	0.880874	0.87654	1.06296	1.40227	1.08306	1.07616
993	0.452147	0.421257	0.374444	0.434106	0.351742	0.389354	0.545912	0.412038	0.605207	0.583351	0.696191	0.402682	0.509045	0.661772	0.573642	0.295668	0.502892	0.457251	0.679395	1.11992	1.0639	1.09576	1.04982	1.15259	1.01066																0.775723	0.880875	1.23961	1.15219	1.14629	1.12855	1.55044	1.44755	1.35833
994	0.847935	0.905	1.17596	1.31115	0.952819	1.01741	1.28949	0.801735	0.946476	0.94921	0.873749	0.855168	0.897761	1.10072	1.04388	0.996916	0.931488	0.969228	0.966526	0.822447	0.934598	0.983363	0.944789	0.902745	0.945447	0.946518	1.11359	0.882122	1.4727	1.12525											1.04544	0.882322	0.966477	1.04287	0.822972	1.1142	1.36916	1.12996
995	0.817693	1.33948	1.07249	1.04279	1.06299	1.35667	1.7967	1.21647	1.04198	1.45757	1.06756	1.21284	1.09628	1.77029	1.24384	1.22151	1.20102	1.10877	0.971983	1.06724	1.10414	1.13418	1.03201	1.11183	1.07202																1.36829	1.16424	1.20555	1.25425	1.34747	1.25269	1.3672	1.53007	1.26876
1038	0.959955	0.872468	0.842254	0.914551	0.9209	0.92843	0.868589	1.03473	0.969147	0.985028	0.982078	0.895914	0.920798	0.946058	0.974362	1.02235	0.914978	0.850349	1.0374	0.963695	0.966088	0.800597																			1.1742	1.10061	1.14957	1.2204	1.42173	1.39035	1.13437	1.1867	1.42193
1039	1.07802	0.958267	0.939505	0.925597	0.915361	0.884512	0.99778	0.929089	1.34327																																1.33849	1.55663	1.18917	1.32344	1.77212	1.1912
1040	1.01283	0.680615	0.90264	0.871848	0.711333	0.768296	1.0932	0.700097	0.84013	0.798835	0.90077	0.810732	0.7917	0.897793	0.897192	0.839257	0.958858																								1.51107	1.72851	2.40807	1.96563	2.10176	2.27814	1.69538	2.73276	1.54439
1046	1.0258	1.04967	0.983429	1.04171	0.976839																																				1.4752	1.39866	1.18562	1.29302	1.39294	1.20372	1.14642	1.70076	1.28852
1047	1.07192	1.14853	0.971696	0.86794	1.04197	1.15921	0.897799	1.16583	0.963431	0.852605	0.890152	1.03497	0.914305	1.05309	0.89455																										1.0762	1.17149	1.07355	1.72991	1.2053	1.41838	1.34183	1.01493	1.16163
1048	0.838905	1.05446	0.940026	1.00765	0.831214	1.0676	0.938031	0.841359	1.13384	0.956868	0.940358	0.696546	0.865844	0.876632	0.879483	0.985939	0.926746																								1.40481	1.09091	1.43656	1.06054	1.30334	1.50154	1.78086	1.75795	1.14396
1284	1.02514	0.721541	0.805874	0.805451	0.978707	0.801066	0.951797	0.82499	1.03463	0.820198	1.02465	0.840717	0.912457	0.744454	0.797062	0.758238	0.993033	1.65125	1.59691	0.883433	0.922133	1.3365	0.939655	0.869901	0.678287	0.912792	0.850801														0.409005	0.343611	0.708347	1.17591	1.17807	1.09784	1.18385	0.918796	1.1454
1285	1.10025	0.85852	0.969464	0.990886	1.08089	0.980613	0.929663	1.00842	0.872759	0.854171	1.00707	0.955028	1.01768	1.06146	1.06609	1.06707	0.996012	1.0676	0.906698	0.889631	1.06437	0.929686	1.00049	0.96033	1.04216	0.777566															1.10641	1.09877	1.12341	0.924335	1.45771	1.05878	1.01977	1.33871	1.16257
1304	0.900354	1.06937	1.1191	0.823534	0.8254	1.16053	0.951044																																		1.062	1.43638	1.08923	1.28612	1.11855	1.12393	1.13723	0.989839	0.982199
Day 9
	EPI																																								HYPO
696	0.906703	0.959507	1.01187	0.876229	0.842088	1.36288	1.04107	0.311612	1.05496																																0.539347	0.311941	0.456243	0.604363	5.54764	2.12314	2.85689	3.76164	0.884617
1014	0.766584	0.923461	0.711825	0.73361	0.763556	0.616051																																			0.849587	0.867161	0.840794	0.744641	0.915232	0.782998
562	1.04501	1.0938	0.887955	1.05808	1.04889	0.992905	1.04394	0.903144	0.982476	1.08197	0.88092	1.05382	0.929936																													4.36994	1.40404	1.57879	1.85907	1.3124
611	0.814216	1.11689	1.03874	1.05418	1.02503	0.978304	1.12627	1.07231	1.10784	1.07366	0.934284	1.03888	1.15827	0.839062	0.831273																										2.12562	1.44147	1.28733	0.902131
658	1.15732	1.37617	1.06366	0.812157	1.58524	0.987228	1.04595																																		1.18182	2.4171	1.7995	2.38267	1.8096	1.27116	1.5955	1.45406	1.59679
905	1.17893	1.04663	1.04469																																						1.12962	0.743487	1.30082	1.26413	1.31408	1.30612	1.23477	1.00387	1.22982
906	1.18267	0.942325	0.831957	0.874046	0.875609																																				1.1146	0.859221	0.915977	1.21984	1.10369	1.32516	0.966668	1.1544	0.970171
996	0.936727	0.795514	0.701463	0.8705	1.28678	0.714447	0.854353	0.857063	1.0659	0.78138	0.823766	1.04367	0.74317	1.12769	1.11412	0.947427	1.02845	0.995442	0.973509	0.683181	1.31534	1.07974	0.92042	0.934324																	1.10382	1.23918	1.03011	1.05752	1.16402	1.28492	1.43016	1.34767	1.13134
1050	0.787675	0.902081	0.987381	1.05699	0.842667	0.838025	0.246253	0.31975	0.401771	0.356115	0.229147	0.197953	0.475506	0.268087	0.242316	0.26307	0.325247	0.251331	0.329343	0.481658	0.388076	0.454014	0.363591	0.420067	0.954041	1.02259	1.02599	1.02615													0.722833	1.40162	1.57986	1.85726	1.34471	1.33265	1.41129	1.08844	1.20593
1083	1.02297	0.841846	0.850773	0.910169	0.939117	1.10897	1.07588	0.863811	1.03331	0.810443	0.909356	0.703772	0.945602	0.947129	0.938939	0.870532	0.861837	0.845304	0.906279																						0.420203	0.495765	1.4856	1.50481	1.69313	1.30856	1.88046	1.88394	1.70864
1087	0.941609	0.954998	1.15389	0.951528	0.815082	0.860032	0.865921	0.955049	1.01088	1.02097	0.996347	0.793492	1.06646	0.785241	1.09778	0.67283	0.783056	0.778536	0.767286	0.799252	0.875534	0.678061	0.826948	0.775212	1.04642	0.681811	0.764625	0.879673	0.69873	0.725878	0.729819	0.723447	0.896006	0.909846	0.711209	0.803537	0.802727				1.9244	1.22744	1.44859	1.33109	1.11335	1.22292	1.37396	1.53505	1.28041
1121	0.796975	0.942889	1.10464	0.91888	0.718449	0.947689	1.00717	0.703025	0.75026	0.842084	0.964999	0.729207	0.842582	0.600372	1.03075	0.987909	0.856609	0.847228	0.877602	0.892693	1.26551	1.07797	0.922319	0.995995	0.76195	0.790834	1.1646	0.883584	1.69046	0.889685											0.860346	1.10524
1168	1.18739																																								1.18784	1.05162	1.06208	1.05833	1.11455	0.863777	1.13292
[truncated: 29 more columns]

## Sheet: Extended Data Fig. 5c
Extended Data Fig. 5c	Smad2.3. at E3.5
ICM-nuc	TE-nuc	ICM-cyto	TE-cyto	ICM-n/c
24.61	11.54	23.7239	9.2931	1.03735
20.377	19.363	27.1642	14.7381	0.750141
14.322	20.992	14.9837	17.4493	0.955839
23.282	13.62	23.486	13.3442	0.991313
14.381	13.113	14.2795	10.9896	1.00711
20.585	13.948	20.5741	14.7306	1.00053
18.832	11.445	21.9903	10.9902	0.856376
18.175	19.542	18.2519	15.1068	0.995789
17.47	15.612	18.8811	11.157	0.925263
19.89	15.642	22.8987	11.0284	0.868608
23.698	22.543	23.6018	24.1243	\
23.882	28.592	27.2578	17.5132	0.876154
19.593	28.81	17.7846	22.603	1.10169
37.49	30.256	30.1329	22.8133	1.24416
31.287	22.014	27.3632	15.6912	1.1434
24.536	23.942	24.623	16.3534	0.996466
24.642	14.026	18.9373	13.6287	1.30124
25.829	14.402	26.1702	14.7527	0.986962
27.269	24.685	25.7442	21.4245	1.05923
14.936	22.833	17.3934	15.0195	0.858718
15.724	24.673	17.0996	17.6893	0.919555
18.705	17.243	19.0349	14.3241	0.98267
17.044	14.306	18.55	8.86953	0.918814
16.32	11.938	18.5711	9.52819	0.878784
26.122	9.362	23.2007	8.66744	1.12591
28.453	14.782	27.4166	13.7027	1.0378
22.312	22.666	20.9067	18.9435	1.06722
27.957	15.377	25.9413	12.4368	1.0777
31.118	23.943	28.122	22.6414	1.10654
24.188	28.454	27.5904	19.5063	0.876683
23.495	25.887	24.1306	24.5496	0.97366
28.171	23.782	28.5058	20.9979	0.988256
25.28	23.953	23.2658	23.5463	1.08657
31.734	19.634	29.1309	14.4928	1.08936
32.301	19.369	30.6397	13.4708	1.05422
26.262	18.961	23.0656	12.221	1.13858
27.284	19.111	26.5685	19.1618	1.02693
23.093	21.856	22.798	19.3423	1.01294
31.355	24.823	25.5867	24.1271	1.22544
33.599	25.675	31.246	22.8947	1.0753
20.575	19.124	20.7498	17.217	0.991577
38.627	24.612	33.5411	18.9226	1.15163
18.411	23.967	18.8402	15.0183	0.977218
22.997	25.061	21.1077	18.642	1.08951
23.901	27.121	23.4305	20.996	1.02008
31.402	19.042	27.4446	17.9439	1.1442
27.79	20.936	27.315	17.7014	1.01739
25.177	17.668	24.3577	15.9295	1.03364
24.416	19.281	22.7257	19.7072	1.07438
20.044	23.049	15.2939	17.1014	1.31059
16.737	16.563	20.9573	14.1624	0.798624
24.735	18.501	21.9588	17.7628	1.12643
20.435	19.827	20.6157	19.5626	0.991233
22.909	28.596	21.7972	23.661	1.051
27.3	19.481	24.2057	13.2153	1.12783
26.451	16.432	25.8769	11.7886	1.02219
27.526	19.598	26.1184	12.6809	1.05389
24.44	17.961	24.3334	14.6421	1.00438
	15.369		10.8494
	23.592		19.0396
	21.542		15.3573
	23.855		18.9258
1.00438

## Sheet: Extended Data Fig. 5d
Extended Data Fig. 5d	Smad2.3. at E4.5
EPI-nuc	PrE-nuc	TE-nuc	EPI-cyto	PrE-cyto	TE-cyto	EPI-n/c	PrE-n/c	TE-n/c
49.844	109.755	28.896	55.7399	68.0558	19.9506	0.894225	1.61272	1.44838
47.834	85.486	29.392	42.1977	48.0448	16.7259	1.13357	1.7793	1.75728
55.016	87.787	26.895	52.7957	38.4076	17.7526	1.04205	2.28567	1.51499
51.701	85.537	31.088	59.1242	60.0293	19.2934	0.874448	1.42492	1.61133
55.636	89.786	24.56	54.9673	67.1068	15.5399	1.01216	1.33796	1.58045
61.79	113.077	28.326	51.9241	60.9968	15.6107	1.19001	1.85382	1.81452
63.369	80.292	23.277	52.3416	64.2326	19.1535	1.21068	1.25002	1.21529
46.051	37.31	34.094	32.482	21.8109	24.4116	1.41774	1.71061	1.39663
48.959	42.608	39.413	48.8668	30.479	20.7317	1.00189	1.39794	1.90109
32.553	50.22	36.228	25.6721	40.6639	18.6456	1.26803	1.235	1.94298
29.771	45.428	24.403	34.2775	30.0685	21.6869	0.86853	1.51082	1.12524
31.563	47.04	27.771	38.9686	35.9556	19.8234	0.809961	1.30828	1.40092
28.183	52.301	36.992	32.9209	41.7458	30.1398	0.856081	1.25284	1.22735
23.901	36.992	29.626	28.2276	26.5488	28.4011	0.846724	1.39336	1.04313
28.149	43.253	32.209	33.273	32.5879	30.728	0.846002	1.32727	1.0482
26.585	29.799	22.123	23.486	24.3577	17.331	1.13195	1.22339	1.2765
23.28	26.321	19.225	23.9149	18.0819	12.9001	0.973451	1.45565	1.4903
21.965	32.355	26.722	25.3088	22.5001	11.8757	0.86788	1.43799	2.25014
26.365	30.711	20.035	29.6245	23.6384	9.35202	0.889973	1.2992	2.14232
25.084	32.102	21.373	25.7572	22.4202	16.4848	0.973862	1.43183	1.29653
21.229	29.734	18.385	28.8983	23.7464	7.21673	0.734612	1.25215	2.54755
28.139	80.871	20.006	26.8408	63.0788	8.49164	1.04836	1.28206	2.35596
24.783	89.7	14.724	24.3751	66.5592	14.213	1.01673	1.34767	1.03595
45.75	79.893	14.092	49.8694	55.2855	10.1862	0.917396	1.4451	1.38345
38.628	61.155	14.773	44.0288	59.4582	10.2171	0.877334	1.02854	1.44591
47.147	72.31	21.301	52.9179	59.2048	18.0477	0.890947	1.22135	1.18026
38.802	75.567	22.545	46.4194	60.5526	21.0449	0.835901	1.24796	1.07128
60.768	85.353	17.318	60.2865	59.7375	12.4121	1.00799	1.4288	1.39525
41.234	64.259	20.33	49.0345	55.3654	14.8449	0.840918	1.16064	1.3695
50.421	87.911	17.896	52.6497	56.5904	4.32062	0.95767	1.55346	4.142
43.478	53.594	17.606	53.4945	48.0408	13.5998	0.812756	1.11559	1.29458
41.782	62.923	13.439	48.0121	39.3188	15.3572	0.870238	1.60033	0.875092
41.581	52.761	50.852	45.9759	39.9312	37.9638	0.904408	1.3213	1.33949
39.955	56.722	61.03	45.4522	50.0129	39.3753	0.879055	1.13415	1.54996
42.705	59.595	52.741	53.6511	40.9191	40.369	0.795976	1.45641	1.30647
61.689	50.114	45.785	45.5999	23.929	30.3646	1.35283	2.09428	1.50784
43.607	77.005	44.53	48.1444	36.8388	38.4168	0.905755	2.09032	1.15913
41.015	66.101	38.675	45.7469	37.5022	33.3234	0.896563	1.76259	1.1606
50.325	61.951	41.553	38.1799	33.6359	22.413	1.3181	1.84181	1.85397
32.544	59.946	30.678	25.4253	44.5059	25.8978	1.27998	1.34692	1.18458
42.721	56.515	30.667	39.1955	42.989	25.2892	1.08995	1.31464	1.21265
33.093	60.253	53.631	18.6328	40.7574	38.9528	1.77607	1.47833	1.37682
44.634	52.975	54.925	41.5348	32.0639	31.3786	1.07462	1.65217	1.7504
41.448		25.214	37.0553		12.259	1.11854		2.05677
43.685		41.881	38.6475		33.0271	1.13035		1.26808
43.864		36.916	49.5457		29.4002	0.885324		1.25564
32.69		34.304	34.8079		13.1669	0.939155		2.60532
35.236		23.513	34.7833		17.4409	1.01302		1.34815
33.258		23.941	48.5042		20.302	0.685672		1.17924
31.397		14.206	24.5535		10.2491	1.27872		1.38607
		8.193			6.0676			1.35029
		16.071			8.86303			1.81326
		21.203			11.4736			1.84799
		25.346			13.7079			1.84901
		22.454			22.103			1.01588
		13.007			5.52075			2.35602
		24.327			16.2522			1.49685
		12.526			14.8041			0.846116
		13.326			10.1827			1.30869
		21.572			14.5272			1.48494

## Sheet: Extended Data Fig. 5e
Extended Data Fig. 5e	Smad2.3. at E5.5
EPI-nuc	VE-nuc	ExE-nuc	EPI-cyto	VE-cyto	ExE-cyto	EPI-n/c	VE-n/c	ExE-n/c
31.485	33.811	56.98	35.3618	18.0601	51.1861	0.890367	1.87214	1.11319
33.349	54.434	58.754	31.132	30.7116	60.4021	1.07121	1.77242	0.972714
25.974	83.682	70.266	28.9168	53.175	68.0612	0.898231	1.57371	1.03239
27.375	72.581	66.264	29.1418	40.3545	66.2937	0.939372	1.79858	0.999552
33.306	93.589	60.84	34.2792	49.3721	62.1027	0.971609	1.89558	0.979667
29.698	75.91	72.333	37.1594	46.8366	62.2355	0.799205	1.62074	1.16225
26.173	59.434	70.566	27.4785	27.5051	63.9774	0.952491	2.16083	1.10298
25.43	59.903	69.753	29.3203	31.4065	64.082	0.867316	1.90735	1.08849
24.897	51.906	68.731	23.0106	27.1731	62.6954	1.08198	1.9102	1.09627
20.435	41.723	58.063	26.2392	29.963	57.7071	0.778796	1.39248	1.00617
21.282	45.182	58.661	21.1015	29.3877	61.078	1.00855	1.53745	0.960428
28.71	44.791	80.32	23.265	28.0242	80.6196	1.23404	1.5983	0.996284
15.123	71.748	72.994	19.1858	41.8499	73.4397	0.788239	1.71441	0.993931
16.478	41.384	63.724	18.1598	27.8325	67.2236	0.907391	1.4869	0.947941
19.183	42.906	56.89	19.8449	17.3085	58.0152	0.966646	2.4789	0.980605
22.025	59.643	55.658	23.4834	37.3727	55.06	0.937897	1.5959	1.01086
20.376	74.428	57.123	23.8959	34.952	57.1606	0.852699	2.12943	0.999342
23.797	87.396	60.779	24.2439	62.6479	59.8623	0.981568	1.39503	1.01531
25.22	77.248	59.576	28.9824	51.8222	55.6982	0.870183	1.49063	1.06962
24.421	78.201	55.336	26.7716	60.9902	52.6032	0.912199	1.28219	1.05195
28.038	50.907	47.504	28.5816	35.3816	46.8707	0.98098	1.4388	1.01351
27.169	76.614	39.064	29.7751	48.1737	24.5036	0.912475	1.59037	1.59421
28.636	60.293	33.449	28.7532	50.5081	21.7024	0.995923	1.19373	1.54126
26.628	52.283	49.929	29.7013	44.3459	53.8109	0.896525	1.17898	0.927861
24.249	54.517	44.296	29.0542	44.8661	33.845	0.834612	1.21511	1.30879
23.21	74.129	58.34	25.8551	52.3194	59.1392	0.897694	1.41685	0.986486
26.014	60.654	63.068	27.8247	45.9099	58.8917	0.934926	1.32115	1.07092
21.61	83.435	59.791	27.5028	56.2321	57.0012	0.785739	1.48376	1.04894
27.218	78.825	65.789	27.8509	55.3053	63.7614	0.977276	1.42527	1.0318
26.679	72.343	69.858	28.2284	52.7823	64.966	0.945112	1.37059	1.0753
25.988	80.655	69.567	27.55	66.5173	66.198	0.943304	1.21254	1.05089
31.096	79.019	76.212	30.9705	63.0941	65.4729	1.00405	1.2524	1.16402
31.86	95.17	55.206	30.6705	53.2469	61.8757	1.03878	1.78733	0.892209
17.127	63.066	50.325	19.6299	45.7738	54.6943	0.872496	1.37778	0.920115
18.892	53.816	55.196	19.591	39.5177	56.135	0.964322	1.36182	0.983272
17.187	66.429	67.332	16.3195	41.9406	59.5702	1.05316	1.58388	1.1303
18.081	71.059	72.811	18.9805	43.9199	67.7593	0.952608	1.61792	1.07455
19.371	85.094	82.811	19.3902	59.0939	69.9408	0.999008	1.43998	1.18402
16.567	76.616	76.485	23.8479	54.0759	64.5685	0.694695	1.41682	1.18456
21.039	59.472	79.053	18.8788	25.6939	70.0832	1.11442	2.31463	1.12799
21.542	53.761	57.836	20.588	27.3279	50.9518	1.04634	1.96726	1.13511
20.726	66.36	70.168	31.7953	32.0093	69.0816	0.651856	2.07315	1.01573
24.932	64.908	60.544	25.9144	37.5201	59.7099	0.962091	1.72995	1.01397
23.573	68.224	58.474	24.528	29.8781	54.4121	0.961066	2.28341	1.07465
20.959	89.49	48.13	23.3799	27.8144	47.2094	0.896453	3.2174	1.0195
21.16	82.962	57.818	21.2726	35.3228	43.3792	0.994708	2.34868	1.33285
24.493	68.486	46.21	23.6922	29.7558	44.1257	1.0338	2.3016	1.04723
23.243	96.268	56.285	25.3592	41.6186	44.9882	0.916553	2.3131	1.25111
22.574	88.477	62.99	26.8658	33.5132	48.2416	0.840251	2.64006	1.30572
24.462	69.04	68.132	24.4526	30.6784	62.8646	1.00038	2.25044	1.08379
21.525	80.448	64.928	26.093	34.4656	69.039	0.824934	2.33415	0.940454
21.938	77.82	53.821	23.0805	29.3393	56.4173	0.9505	2.65241	0.953981
21.093	58.071	60.4	21.7696	32.5742	66.1107	0.968919	1.78273	0.913619
19.271	75.708	53.189	21.7239	32.7788	62.0113	0.887089	2.30966	0.857731
22.301	64.905	58.173	25.5946	28.6974	59.1573	0.871315	2.2617	0.983361
26.458	28.509	62.21	27.5877	16.2956	52.8499	0.95905	1.74949	1.17711
27.54	50.349	52.164	30.4418	22.4123	52.6923	0.904678	2.24649	0.989974
25.245	55.532	48.745	29.4598	42.2618	54.3292	0.856929	1.314	0.897216
25.643	51.321	46.532	28.6332	40.3999	55.0171	0.895568	1.27032	0.845774
24.978	47.335	53.121	28.1515	29.8822	48.994	0.887271	1.58405	1.08424
27.528	56.372	56.927	27.614	33.3284	57.4853	0.996885	1.69141	0.990287
26.139	53.501	53.819	26.299	30.2324	51.4746	0.993917	1.76966	1.04554
25.959	63.928	45.704	25.5956	29.4593	45.5095	1.0142	2.17005	1.00427
25.1	53.238	39.159	28.1692	45.2185	46.393	0.891043	1.17735	0.844072
27.728	41.053	44.645	28.2536	31.5218	50.3285	0.981397	1.30237	0.887072
24.288	57.32	48.085	25.0721	33.501	44.3556	0.968725	1.71099	1.08408
26.682	59.141	45.639	30.375	31.1969	41.1941	0.878419	1.89573	1.1079
28.245	70.666	52.272	32.857	39.6691	52.4156	0.859635	1.78139	0.997261
23.249	65.937	60.426	23.6223	32.548	55.9728	0.984199	2.02584	1.07956
24.299	60.274	62.9	29.4131	46.5048	61.1641	0.82613	1.29608	1.02838
25.481	62.917	69.104	25.145	29.8173	59.6169	1.01336	2.11008	1.15913
25.552	51.583	50.872	26.7023	25.0648	55.1809	0.95692	2.05798	0.921913
28.667	65.421	58.932	30.5552	32.2388	56.0262	0.938204	2.02926	1.05187
29.978	45.239	51.953	35.1107	25.8832	51.2508	0.853813	1.74781	1.0137
31.794	50.059	62.541	34.5754	31.7424	55.8096	0.919554	1.57704	1.12061
30.616	62.964	49.902	35.5581	36.6576	47.9234	0.861015	1.71762	1.04129
33.216	73.611	75.581	37.1024	35.4467	72.9919	0.895253	2.07667	1.03547
33.313	55.069	89.952	33.7803	32.6333	80.1872	0.986168	1.68751	1.12177
29.844	44.153	65.599	33.0885	22.4559	59.212	0.901945	1.96621	1.10787
30.298	63.907	69.991	40.9978	37.0312	64.2652	0.739015	1.72576	1.0891
32.452	56.11	71.58	37.8063	32.797	59.8749	0.858376	1.71083	1.19549
31.563	71.653	74.84	41.2037	33.8351	76.1906	0.766024	2.11771	0.982273
37.548	54.829	66.107	43.7636	40.1769	72.5258	0.857973	1.36469	0.911496
44.858	77.581	85.309	50.4309	48.3498	74.7425	0.889494	1.60458	1.14137
38.621	61.203	57.027	47.0992	31.6726	56.0639	0.819993	1.93236	1.01718
37.908	70.693	58.892	40.5352	52.7006	61.1069	0.935188	1.34141	0.963754
36.306	77.382	53.012	40.8265	56.5639	41.5486	0.889274	1.36805	1.2759
27.879	81.025	89.31	32.1921	49.337	85.4007	0.86602	1.64228	1.04578
26.211	60.197	111.681	39.0027	34.0091	93.5106	0.672031	1.77003	1.19431
26.948	64.817		27.8467	31.1547		0.967726	2.08049
21.658	63.255		28.7416	45.7727		0.753543	1.38194
26.887	82.777		33.5985	34.9092		0.800244	2.37121
25.114	80.36		28.5382	57.968		0.880012	1.38628
24.787	123.808		27.0387	54.7286		0.916723	2.26222
24.867	91.334		30.6671	44.9306		0.810869	2.03278
	124.107			42.8089			2.89909
	63.897			38.7184			1.6503
	82.176			32.8576			2.50098
	52.515			29.2139			1.7976
	52.611			41.0667			1.28111
	75.686			44.8362			1.68806
	66.771			41.1965			1.62079
	60.477			30.881			1.95839
	54.627			38.702			1.41148
	60.025			36.2205			1.65721

## Sheet: Extended Data Fig. 5f
Extended Data Fig. 5f	Smad2.3 at E5.75
EPI-nuc	VE-nuc	ExE-nuc	EPI-cyto	VE-cyto	ExE-cyto	EPI-n/c	VE-n/c	ExE-n/c
37.388	26.091	23.079	37.1471	17.5174	25.8377	1.00648	1.48944	0.893228
38.272	47.34	25.312	37.7303	23.9307	26.0376	1.01436	1.97822	0.972134
41.88	40.767	27.931	41.4268	31.4118	25.21	1.01094	1.29783	1.10793
45.257	36.078	26.896	52.3611	26.8687	28.2224	0.864325	1.34275	0.953003
40.964	48.083	29	42.5917	32.8807	31.4875	0.961783	1.46235	0.921
47.803	53.129	25.247	47.0543	35.638	28.5067	1.01591	1.4908	0.88565
45.93	60.156	32.36	53.5458	40.2697	32.9024	0.85777	1.49383	0.983514
44.634	86.058	30.92	48.1278	45.1366	30.6581	0.927406	1.90661	1.00854
40.316	79.919	40.796	47.6204	33.4391	35.6375	0.846611	2.38999	1.14475
46.083	72.441	28.784	46.774	30.9315	36.8473	0.985226	2.34199	0.78117
36.108	48.331	39.896	45.1226	27.6764	39.6659	0.80022	1.74629	1.0058
36.54	50.218	40.489	46.0673	22.6137	42.592	0.793188	2.22069	0.950624
32.885	36.556	34.821	39.3462	25.5433	42.3742	0.835785	1.43114	0.821751
35.46	69.891	32.708	41.8261	33.9912	26.7191	0.847796	2.05615	1.22414
33.597	30.011	27.463	39.2196	18.2026	27.2299	0.856639	1.64872	1.00856
28.263	80.793	35.203	30.2625	45.7698	34.1673	0.933928	1.7652	1.03031
24.756	64.199	35.144	28.902	39.2953	38.5515	0.856548	1.63376	0.911613
24.872	51.331	42.61	27.2223	37.477	41.6579	0.913662	1.36967	1.02285
25.642	41.958	46.741	28.8994	43.1534	44.882	0.887286	0.9723	1.04142
23.938	57.46	28.931	24.021	37.0577	31.6934	0.996543	1.55055	0.912841
23.172	65.944	13.43	27.0925	35.5472	10.8523	0.855291	1.85511	1.23752
28.877	37.022	15.676	31.5086	29.4559	17.2942	0.916479	1.25686	0.906432
32.039	28.072	12.839	35.8521	17.9797	12.8117	0.893643	1.56131	1.00213
38.216	21.804	25.361	41.5594	17.104	22.1981	0.91955	1.27479	1.14248
36.797	33.102	22.936	39.4375	20.2408	22.9655	0.933047	1.63541	0.998718
25.102	32.473	25.903	24.7271	17.3834	25.8609	1.01516	1.86805	1.00163
28.563	43.322	27.704	31.2458	19.3406	28.6334	0.914138	2.23995	0.967543
29.955	32.546	30.26	32.9851	21.8446	29.4852	0.908137	1.48989	1.02628
34.007	23.652	28.58	39.6264	18.1399	29.9919	0.85819	1.30386	0.952923
36.217	38.507	22.436	40.4877	23.134	23.6584	0.894519	1.66452	0.94833
34.994	38.89	23.907	37.0247	24.127	23.6801	0.945152	1.61189	1.00958
36.98	39.119	26.701	38.0191	29.0378	27.8516	0.972669	1.34717	0.95869
37.875	33.516	29.139	38.3688	26.9732	28.039	0.987131	1.24257	1.03923
36.611	30.899	20.251	39.4071	18.3129	20.7189	0.929046	1.68728	0.977416
38.645	56.78	25.509	37.6641	28.1608	24.8016	1.02604	2.01628	1.02852
30.177	65.207	22.483	35.6919	30.1495	22.8483	0.845485	2.16279	0.98401
37.537	61.641	26.684	36.331	40.8702	29.293	1.0332	1.50822	0.910935
33.153	78.766	23.154	41.2709	39.7386	24.4061	0.803301	1.9821	0.948696
34.3	64.539	18.038	34.7807	34.9292	16.4002	0.986178	1.84771	1.09987
29.074	95.947	16.885	32.2897	43.9877	16.227	0.900412	2.18122	1.04055
30.009	66.569	35.017	37.6249	34.7248	35.6934	0.797585	1.91704	0.98105
33.169	77.18	34.055	36.8239	43.2037	31.9566	0.900746	1.78642	1.06567
31.049	81.643	27.397	34.2081	40.6724	27.6195	0.907651	2.00733	0.991945
31.456	80.844	27.278	35.1923	48.4229	26.729	0.893832	1.66954	1.02054
31.266	68.308	18.45	36.7357	40.2435	17.1911	0.851107	1.69737	1.07323
38.491	43.559	28.025	38.1386	32.4911	27.0374	1.00924	1.34065	1.03653
42.692	50.073	24.632	44.1445	23.1345	23.0955	0.967096	2.16443	1.06653
47.516	39.299	24.02	43.6779	16.3248	23.3437	1.08787	2.40732	1.02897
45.584	27.898	25.769	43.4737	19.2405	31.8602	1.04854	1.44996	0.808814
41.424	32.52	29.713	44.8726	20.7174	26.6676	0.923148	1.56969	1.1142
45.838	34.721	28.735	51.5481	20.3291	32.095	0.889227	1.70795	0.89531
39.362	27.577	28.614	46.7199	16.6097	27.321	0.84251	1.6603	1.04733
42.364	34.168	20.637	44.491	28.0035	21.8539	0.952193	1.22013	0.944318
38.145	33.677	29.711	46.7711	29.8974	28.9208	0.815567	1.12642	1.02733
42.181	37.78	31.542	44.0093	35.0945	30.629	0.958456	1.07652	1.02981
37.538	42.006	23.229	38.3737	37.8251	25.0726	0.978221	1.11053	0.92647
36.892	58.271	25.32	39.5033	48.4922	27.9317	0.933897	1.20166	0.906498
35.779	57.613	31.904	38.822	42.0299	30.7105	0.921617	1.37076	1.03886
23.493	46.868	36.924	23.6563	36.7345	29.0315	0.993098	1.27586	1.27186
23.416	49.649	36.242	23.4021	39.7986	36.3727	1.00059	1.24751	0.996407
23.254	47.664	31.177	23.8453	42.3293	33.0735	0.975203	1.12603	0.942657
24.74	57.411	35.942	26.9547	41.2334	42.5046	0.917836	1.39234	0.845602
26.223	69.135	34.379	29.9675	53.4974	44.0088	0.875049	1.29231	0.781185
27.1	83.204	37.416	31.8037	55.9329	37.2228	0.852103	1.48757	1.00519
27.267	97.103	30.755	33.5447	72.446	30.2192	0.812855	1.34035	1.01773
28.219	98.36	32.894	33.7492	70.2297	38.9768	0.836138	1.40055	0.843938
31.575	71.221	39.808	39.1806	57.7461	43.6829	0.805884	1.23335	0.911295
33.284	65.444	27.712	44.1126	44.4556	34.1702	0.754524	1.47212	0.811
32.731	50.044	30.056	36.9852	40.9301	32.8785	0.884975	1.22267	0.914153
35.713	51.28		39.296	44.5638		0.908821	1.15071
33.189	37.358		37.7904	34.6957		0.87824	1.07673
29.875	23.179		33.4527	21.6844		0.893053	1.06892
34.636	38.035		37.9046	27.0823		0.913767	1.40442
33.256	35.408		38.5931	24.5026		0.861709	1.44507
31.683	38.156		34.702	23.7449		0.913001	1.60691
32.257	31.86		33.4401	21.0465		0.964621	1.51379
28.138	30.069		30.7573	22.791		0.91484	1.31933
23.127	70.684		23.607	52.0618		0.979669	1.35769
24.227	60.578		25.1158	50.7226		0.96461	1.1943
27.103	54.587		27.1657	43.0214		0.997693	1.26883
35.315	52.249		39.1118	45.7074		0.902925	1.14312
33.55	56.833		36.5967	44.4899		0.91675	1.27744
41.022	50.862		45.2916	39.0663		0.905732	1.30194
38.136	51.151		47.1766	39.6747		0.808367	1.28926
37.901	56.023		45.896	33.1868		0.825801	1.68811
46.448	46.193		50.7041	29.2878		0.91606	1.57721
45.794	56.898		49.0716	38.3461		0.933207	1.4838
33.285	77.526		42.3741	35.7567		0.785504	2.16815
42.31	74.042		47.3965	41.7998		0.892682	1.77135
46.228	52.437		52.9323	30.4706		0.873341	1.72091
47.098	56.424		51.1776	35.1019		0.920286	1.60743
49.767	42.576		60.7335	22.977		0.819432	1.85299
47.186	38.845		47.6355	28.4764		0.990563	1.36411
46.378	33.549		53.1057	22.3709		0.873314	1.49967
44.186	24.594		45.7315	21.4976		0.966204	1.14404
	23.077			17.9243			1.28747
	46.174			26.3082			1.75512
	32.594			30.1956			1.07943
	44.156			36.3411			1.21504
	37.743			32.9248			1.14634
	41.511			33.9657			1.22215
	42.821			27.5259			1.55566
	37.317			26.4817			1.40916
	29.119			20.9497			1.38995
	44.354			28.3114			1.56665
	41.315			35.6869			1.15771
	41.165			30.2102			1.36262
	48.358			33.0507			1.46315
	56.92			39.4083			1.44436
	77.965			54.6221			1.42735
	86.705			67.5357			1.28384
	70.987			55.6998			1.27446
	64.955			56.6913			1.14577
	54.516			46.6174			1.16944
	47.849			40.579			1.17916
	52.873			33.546			1.57613
	48.486			36.3808			1.33274
	11.027			4.83012			2.28297
	47.739			33.2144			1.4373
	79.754			55.6716			1.43258
	70.595			35.7963			1.97213
	91.773			68.3814			1.34208
	93.37			74.8131			1.24804
	121.113			86.2364			1.40443
	98.734			59.8578			1.64948
	92.334			60.2354			1.53289
	91.472			44.5309			2.05412
	53.045			48.2592			1.09917
	24.43			19.2691			1.26783

## Sheet: Extended Data Fig. 5g
Extended Data Fig. 5g	Smad2.3 in Epiblast over time
E3.5	E4.5	E5.5	E5.75
1.03735	0.894225	0.890367	1.00648
0.750141	1.13357	1.07121	1.01436
0.955839	1.04205	0.898231	1.01094
0.991313	0.874448	0.939372	0.864325
1.00711	1.01216	0.971609	0.961783
1.03735	1.19001	0.799205	1.01591
0.750141	1.21068	0.952491	0.85777
0.955839	1.41774	0.867316	0.927406
0.991313	1.00189	1.08198	0.846611
1.00711	1.26803	0.778796	0.985226
1.00053	0.86853	1.00855	0.80022
0.856376	0.809961	1.23404	0.793188
0.995789	0.856081	0.788239	0.835785
0.925263	0.846724	0.907391	0.847796
0.868608	0.846002	0.966646	0.856639
1.00407	1.13195	0.937897	0.933928
0.876154	0.973451	0.852699	0.856548
1.10169	0.86788	0.981568	0.913662
1.24416	0.889973	0.870183	0.887286
1.1434	0.973862	0.912199	0.996543
0.996466	0.734612	0.98098	0.855291
1.30124	1.04836	0.912475	0.916479
0.986962	1.01673	0.995923	0.893643
1.05923	0.917396	0.896525	0.91955
0.858718	0.877334	0.834612	0.933047
0.919555	0.890947	0.897694	1.01516
0.98267	0.835901	0.934926	0.914138
0.918814	1.00799	0.785739	0.908137
0.878784	0.840918	0.977276	0.85819
1.12591	0.95767	0.945112	0.894519
1.0378	0.812756	0.943304	0.945152
1.06722	0.870238	1.00405	0.972669
1.0777	0.904408	1.03878	0.987131
1.10654	0.879055	0.872496	0.929046
0.876683	0.795976	0.964322	1.02604
0.97366	1.35283	1.05316	0.845485
0.988256	0.905755	0.952608	1.0332
1.08657	0.896563	0.999008	0.803301
1.08936	1.3181	0.694695	0.986178
1.05422	1.27998	1.11442	0.900412
1.13858	1.08995	1.04634	0.797585
1.02693	1.77607	0.651856	0.900746
1.01294	1.07462	0.962091	0.907651
1.22544	1.11854	0.961066	0.893832
1.0753	1.13035	0.896453	0.851107
0.991577	0.885324	0.994708	1.00924
1.15163	0.939155	1.0338	0.967096
0.977218	1.01302	0.916553	1.08787
1.08951	0.685672	0.840251	1.04854
1.02008	1.27872	1.00038	0.923148
1.1442		0.824934	0.889227
1.01739		0.9505	0.84251
1.03364		0.968919	0.952193
1.07438		0.887089	0.815567
1.31059		0.871315	0.958456
0.798624		0.95905	0.978221
1.12643		0.904678	0.933897
0.991233		0.856929	0.921617
1.051		0.895568	0.993098
1.12783		0.887271	1.00059
1.02219		0.996885	0.975203
1.05389		0.993917	0.917836
1.00438		1.0142	0.875049
		0.891043	0.852103
		0.981397	0.812855
		0.968725	0.836138
		0.878419	0.805884
		0.859635	0.754524
		0.984199	0.884975
		0.82613	0.908821
		1.01336	0.87824
		0.95692	0.893053
		0.938204	0.913767
		0.853813	0.861709
		0.919554	0.913001
		0.861015	0.964621
		0.895253	0.91484
		0.986168	0.979669
		0.901945	0.96461
		0.739015	0.997693
		0.858376	0.902925
		0.766024	0.91675
		0.857973	0.905732
		0.889494	0.808367
		0.819993	0.825801
		0.935188	0.91606
		0.889274	0.933207
		0.86602	0.785504
		0.672031	0.892682
		0.967726	0.873341
		0.753543	0.920286
		0.800244	0.819432
		0.880012	0.990563
		0.916723	0.873314
		0.810869	0.966204

## Sheet: Extended Data Fig. 5h
Extended Data Fig. 5h	Smad2.3. in PrE/VE over time
E3.5	E4.5	E5.5	E5.75
1.03735	1.61272	1.87214	1.48944
0.750141	1.7793	1.77242	1.97822
0.955839	2.28567	1.57371	1.29783
0.991313	1.42492	1.79858	1.34275
1.00711	1.33796	1.89558	1.46235
1.03735	1.85382	1.62074	1.4908
0.750141	1.71061	2.16083	1.49383
0.955839	1.39794	1.90735	1.90661
0.991313	1.235	1.9102	2.38999
1.00711	1.51082	1.39248	2.34199
1.00053	1.30828	1.53745	1.74629
0.856376	1.25284	1.5983	2.22069
0.995789	1.39336	1.71441	1.43114
0.925263	1.32727	1.4869	2.05615
0.868608	1.22339	2.4789	1.64872
1.00407	1.45565	1.5959	1.7652
0.876154	1.43799	2.12943	1.63376
1.10169	1.2992	1.39503	1.36967
1.24416	1.43183	1.49063	0.9723
1.1434	1.25215	1.28219	1.55055
0.996466	1.28206	1.4388	1.85511
1.30124	1.34767	1.59037	1.25686
0.986962	1.4451	1.19373	1.56131
1.05923	1.02854	1.17898	1.27479
0.858718	1.22135	1.21511	1.63541
0.919555	1.24796	1.41685	1.86805
0.98267	1.4288	1.32115	2.23995
0.918814	1.16064	1.48376	1.48989
0.878784	1.55346	1.42527	1.30386
1.12591	1.11559	1.37059	1.66452
1.0378	1.60033	1.21254	1.61189
1.06722	1.3213	1.2524	1.34717
1.0777	1.13415	1.78733	1.24257
1.10654	1.45641	1.37778	1.68728
0.876683	2.09428	1.36182	2.01628
0.97366	2.09032	1.58388	2.16279
0.988256	1.76259	1.61792	1.50822
1.08657	1.84181	1.43998	1.9821
1.08936	1.34692	1.41682	1.84771
1.05422	1.31464	2.31463	2.18122
1.13858	1.47833	1.96726	1.91704
1.02693	1.65217	2.07315	1.78642
1.01294		1.72995	2.00733
1.22544		2.28341	1.66954
1.0753		3.2174	1.69737
0.991577		2.34868	1.34065
1.15163		2.3016	2.16443
0.977218		2.3131	2.40732
1.08951		2.64006	1.44996
1.02008		2.25044	1.56969
1.1442		2.33415	1.70795
1.01739		2.65241	1.6603
1.03364		1.78273	1.22013
1.07438		2.30966	1.12642
1.31059		2.2617	1.07652
0.798624		1.74949	1.11053
1.12643		2.24649	1.20166
0.991233		1.314	1.37076
1.051		1.27032	1.27586
1.12783		1.58405	1.24751
1.02219		1.69141	1.12603
1.05389		1.76966	1.39234
1.00438		2.17005	1.29231
3.875		1.17735	1.48757
3.293		1.30237	1.34035
3.96		1.71099	1.40055
3.058		1.89573	1.23335
3.363		1.78139	1.47212
3.079		2.02584	1.22267
		1.29608	1.15071
		2.11008	1.07673
		2.05798	1.06892
		2.02926	1.40442
		1.74781	1.44507
		1.57704	1.60691
		1.71762	1.51379
		2.07667	1.31933
		1.68751	1.35769
		1.96621	1.1943
		1.72576	1.26883
		1.71083	1.14312
		2.11771	1.27744
		1.36469	1.30194
		1.60458	1.28926
		1.93236	1.68811
		1.34141	1.57721
		1.36805	1.4838
		1.64228	2.16815
		1.77003	1.77135
		2.08049	1.72091
		1.38194	1.60743
		2.37121	1.85299
		1.38628	1.36411
		2.26222	1.49967
		2.03278	1.14404
		2.89909	1.28747
		1.6503	1.75512
		2.50098	1.07943
		1.7976	1.21504
		1.28111	1.14634
		1.68806	1.22215
		1.62079	1.55566
		1.95839	1.40916
		1.41148	1.38995
		1.65721	1.56665
			1.15771
			1.36262
			1.46315
			1.44436
			1.42735
			1.28384
			1.27446
			1.14577
			1.16944
			1.17916
			1.57613
			1.33274
			2.28297
			1.4373
			1.43258
			1.97213
			1.34208
			1.24804
			1.40443
			1.64948
			1.53289
			2.05412
			1.09917
			1.26783

## Sheet: Extended Data Fig. 5i
Extended Data Fig. 5i	Smad2.3. in TE/ExE over time
E3.5	E4.5	E5.5	E5.75
1.24178	1.44838	1.11319	0.893228
1.3138	1.75728	0.972714	0.972134
1.20303	1.51499	1.03239	1.10793
1.02067	1.61133	0.999552	0.953003
1.19322	1.58045	0.979667	0.921
0.946875	1.81452	1.16225	0.88565
1.04138	1.21529	1.10298	0.983514
1.29359	1.39663	1.08849	1.00854
1.3993	1.90109	1.09627	1.14475
1.41834	1.94298	1.00617	0.78117
0.93445	1.12524	0.960428	1.0058
1.6326	1.40092	0.996284	0.950624
1.27461	1.22735	0.993931	0.821751
1.32624	1.04313	0.947941	1.22414
1.40295	1.0482	0.980605	1.00856
1.46404	1.2765	1.01086	1.03031
1.02915	1.4903	0.999342	0.911613
0.976231	2.25014	1.01531	1.02285
1.15218	2.14232	1.06962	1.04142
1.52022	1.29653	1.05195	0.912841
1.3948	2.54755	1.01351	1.23752
1.20377	2.35596	1.59421	0.906432
1.61294	1.03595	1.54126	1.00213
1.25291	1.38345	0.927861	1.14248
1.08013	1.44591	1.30879	0.998718
1.07876	1.18026	0.986486	1.00163
1.19651	1.07128	1.07092	0.967543
1.23642	1.39525	1.04894	1.02628
1.05749	1.3695	1.0318	0.952923
1.4587	4.142	1.0753	0.94833
1.05448	1.29458	1.05089	1.00958
1.13259	0.875092	1.16402	0.95869
1.01727	1.33949	0.892209	1.03923
1.35474	1.54996	0.920115	0.977416
1.43786	1.30647	0.983272	1.02852
1.55151	1.50784	1.1303	0.98401
0.997352	1.15913	1.07455	0.910935
1.12996	1.1606	1.18402	0.948696
1.02884	1.85397	1.18456	1.09987
1.12144	1.18458	1.12799	1.04055
1.11076	1.21265	1.13511	0.98105
1.30067	1.37682	1.01573	1.06567
1.59585	1.7504	1.01397	0.991945
1.34433	2.05677	1.07465	1.02054
1.29172	1.26808	1.0195	1.07323
1.0612	1.25564	1.33285	1.03653
1.18273	2.60532	1.04723	1.06653
1.10914	1.34815	1.25111	1.02897
0.978371	1.17924	1.30572	0.808814
1.34778	1.38607	1.08379	1.1142
1.1695	1.35029	0.940454	0.89531
1.04156	1.81326	0.953981	1.04733
1.01351	1.84799	0.913619	0.944318
1.20857	1.84901	0.857731	1.02733
1.47412	1.01588	0.983361	1.02981
1.39388	2.35602	1.17711	0.92647
1.54548	1.49685	0.989974	0.906498
1.22667	0.846116	0.897216	1.03886
1.41657	1.30869	0.845774	1.27186
1.2391	1.48494	1.08424	0.996407
1.40272		0.990287	0.942657
1.26045		1.04554	0.845602
		1.00427	0.781185
		0.844072	1.00519
		0.887072	1.01773
		1.08408	0.843938
		1.1079	0.911295
		0.997261	0.811
		1.07956	0.914153
		1.02838
		1.15913
		0.921913
		1.05187
		1.0137
		1.12061
		1.04129
		1.03547
		1.12177
		1.10787
		1.0891
		1.19549
		0.982273
		0.911496
		1.14137
		1.01718
		0.963754
		1.2759
		1.04578
		1.19431
