# Supplementary material for: Distinct pathways drive anterior hypoblast specification in the implanting human embryo
Source: Nat Cell Biol. 2024 Mar 5;26(3):353–65. doi: 10.1038/s41556-024-01367-1 (PMC10940163; doi:10.1038/s41556-024-01367-1)
Supplement: Supplementary file 13 — Statistical source data. [file 41556_2024_1367_MOESM13_ESM.xlsx]

## Sheet: Extended Data Fig. 8c
Extended Data Fig. 8c	Normalized pSMAD1.5.9 in hESCs
mTeSR	25ng/ml BMP2	25ng/ml BMP4	25ng/ml BMP6	50ng/ml BMP6	50ng/ml BMP6 + LDN
2.06687	0.90264	3.18526	1.12547	1.31953	0.286248
1.57952	0.786339	3.57454	1.02749	1.04462	0.253582
1.34086	0.30295	2.64496	1.44009	0.95324	0.237213
1.43658	0.808197	3.82772	1.15614	0.553936	0.233195
1.26526	0.855027	2.043	1.18482	1.11904	0.218829
1.6271	1.33388	2.88237	1.48566	1.17931	0.266508
1.13941	0.811419	3.32522	1.54604	0.890777	0.247984
1.64832	0.920625	3.26572	1.40181	1.08116	0.241476
1.61991	0.673639	3.02716	0.974039	0.560266	0.18472
0.977011	0.650772	3.28347	0.90343	0.991437	0.277238
2.02998	0.771993	2.76963	0.880713	1.03618	0.137836
1.54347	0.820581	2.08669	1.10049	0.65186	0.212903
0.345875	1.10279	3.26392	0.77224	1.37341	0.228031
1.33537	1.06172	1.91254	0.70386	0.986429	0.232866
1.22824	0.834948	2.94558	0.973445	0.876125	0.209093
1.17601	0.801689	4.27889	0.918797	0.911955	0.203675
1.48443	0.906717	2.74914	0.914474	0.921351	0.224071
1.16107	0.784271	2.53465	1.76565	0.660507	0.196096
1.13301	1.23749	3.85448	0.564609	0.843764	0.262383
0.797627	0.801835	2.74023	1.09542	0.925999	0.276961
1.10157	0.980035	2.93065	0.894002	0.746376	0.244423
1.13275	0.707921	3.22118	1.21055	0.747791	0.243501
0.980408	0.986825	1.32926	0.725627	0.781317	0.191062
1.72194	0.86212	2.96741	0.85363	0.72918	0.212195
1.29051	0.99703	3.17005	0.593644	0.436177	0.168568
1.30703	1.04571	3.23247	0.633792	1.66674	0.176023
1.38416	0.252795	2.27917	0.989514	0.29695	0.184105
1.12402	1.20289	3.5125	0.874349	2.15056	0.230488
1.35289	0.830812	2.05424	0.776896	0.576074	0.222828
1.67103	1.08497	3.28614	1.32043	1.47603	0.207927
0.709805	0.818477	3.69203	0.525621	0.551346	0.287301
1.68791	0.748395	4.21011	1.06967	0.78159	0.195261
1.09444	0.862677	3.78655	0.93926	1.53851	0.204358
1.02497	1.23064	3.45016	0.788994	0.824273	0.140266
0.895057	0.74295	3.49025	0.586737	0.442667	0.279725
2.59895	1.11203	3.39452	0.757541	0.819005	0.283275
1.02455	0.735796	3.7985	0.549901	0.537012	0.229145
0.932171	0.988337	3.39931	0.792339	0.604114	0.203016
1.80256	0.772078	1.29562	0.976841	1.07554	0.228397
0.765244	0.732889	1.98378	0.902646	0.906645	0.217199
1.33423	0.77273	1.94328	0.732382	0.418015	0.210385
1.48333	0.719346	3.30276	0.662861	0.800535	0.202726
1.28441	0.913439	3.1252	0.799141	1.77613	0.310364
0.919578	0.867997	3.5873	0.547708	0.94831	0.213855
2.20156	1.19096	4.83614	0.49521	0.532422	0.259984
0.856579	0.733328	2.88004	0.645475	0.545662	0.168838
0.93227	1.01407	1.39282	0.558239	0.626258	0.200342
1.94421	0.647603	6.47746	1.02226	0.580734	0.188656
0.768074	0.854957	2.15073	0.637779	1.06201	0.130671
0.916285	1.01326	2.45016	0.465845	1.2697	0.23847
0.717674	0.599913	2.01502	0.48856	2.07896	0.175188
1.09202	0.646617	3.20374	0.385064	0.447847	0.266663
1.29427	0.892675	2.90497	0.491814	1.0705	0.230227
0.721783	1.09494	2.73811	0.632066	1.15567	0.249751
1.46473	1.34466	2.27029	0.456893	0.456808	0.25592
1.47699	0.765017	3.01501	0.487902	0.533993	0.207592
1.21941	0.884918	2.41671	0.535111	0.689596	0.297062
1.49371	0.830609	1.38224	1.12412	0.549457	0.239096
0.897027	0.786211	2.93579	0.512209	0.622073	0.19821
1.00203	0.642892	2.27436	0.565546	0.614636	0.256527
0.946769	1.32339	2.09709	1.11861	0.701846	0.187168
0.687128	0.510849	2.77047	0.65752	0.509983	0.214838
0.795809	0.638963	2.73556	0.525349	0.608291	0.197932
0.804524	0.696869	1.11994	0.382546	1.0224	0.229045
1.42969	0.905806	1.08034	0.421754	1.38597	0.181787
0.959055	0.954662	2.0661	0.436917	0.561175	0.182302
0.861349	1.05645	1.5334	0.45479	0.387827	0.172135
1.06628	0.667591	2.99189	0.827063	0.325692	0.250112
0.798626	0.95592	3.06615	0.613847	0.283985	0.232913
1.62255	0.886641	2.13544	0.49887	1.00306	0.179381
0.768062	1.16098	4.42576	0.574589	0.292303	0.223303
0.853435	0.388072	2.24223	0.859489	0.454447	0.21384
1.10908	0.629657	2.49558	0.317924	0.824282	0.21132
0.821253	1.04132	3.8058	0.78017	0.905676	0.212401
0.913423	0.976586	2.25116	0.381562	0.432168	0.20906
1.02953	0.544682	3.59568	0.486723	0.49382	0.205794
1.32415	0.650788	2.44146	0.651081	0.731482	0.194192
0.741846	0.823806	3.38545	0.654074	0.3361	0.201101
0.814972	0.615948	5.71489	0.405526	0.589152	0.199838
1.22337	1.20357	3.59467	0.589988	0.866886	0.175445
1.11937	1.20241	2.31241	0.452169	0.573437	0.257771
0.780306	0.996342	3.00047	0.498646	0.611066	0.190975
1.00053	0.538043	1.53019	0.418266	0.464091	0.210923
0.702175	0.672052	1.65688	0.38921	0.437016	0.188931
1.09771	0.655729	5.79467	0.487953	0.630211	0.178653
0.902443	0.796225	2.18326	0.651177	0.203594	0.197038
1.81156	0.647642	2.37573	0.161953	0.450254	0.151208
1.48917	1.57517	2.68287	0.66447	1.08694	0.185429
0.786795	1.31306	2.50224	0.896609	0.991159	0.110143
0.671759	0.694887	6.39288	0.701284	0.523337	0.182743
0.748669	0.692469	2.13981	0.367974	0.401382	0.222133
1.87892	0.764581	1.69378	0.374673	0.783352	0.104705
0.973355	0.98869	1.0738	0.50532	0.69618	0.226591
1.2951	0.693633	2.52323	0.933495	0.613689	0.19567
0.922898	0.90232	2.11029	0.240923	0.606715	0.206108
1.38812	0.392249	1.51582	0.517887	0.445311	0.186864
1.24995	0.86492	2.19292	0.340829	0.410156	0.0947344
1.30906	0.817983	0.987848	0.439915	0.441764	0.175577
0.746849	0.845292	0.877861	0.436644	0.452153	0.226027
1.61712	1.21852	1.70473	0.326411	0.450885	0.132342
1.19725	0.817138	1.31402	0.422186	1.23713	0.167544
0.758613	1.19597	1.49842	0.462405	0.515064	0.164809
0.952163	0.935503	2.86034	0.425935	0.718284	0.109918
0.843859	0.641992	3.1166	0.949105	0.346976	0.0915074
1.00789	0.804814	1.56611	0.380851	0.317928	0.157767
0.586053	0.788809	3.0952	0.383719	0.456962	0.170155
0.789832	0.802063	1.96851	0.571998	0.461607	0.22068
1.04762	0.927554	2.58333	0.344386	0.264745	0.191471
0.896707	1.52538	1.24157	0.481885	0.396623	0.145691
0.67366	0.615875	4.22703	0.579235	0.472674	0.15782
0.835363	0.815129	3.06564	0.346455	0.706907	0.164751
0.873556	0.561003	1.08929	0.38772	0.41518	0.187476
0.74447	0.68299	2.77141	0.279461	0.506337	0.142025
0.860641	0.768586	3.77255	0.355081	0.857681	0.166531
1.04995	0.534074	1.20887	0.362827	0.869621	0.176682
1.32039	0.781853	1.81451	0.384631	0.42863	0.174907
0.753161	0.683209	2.86444	0.429003	1.02866	0.138021
1.00649	0.737512	2.43465	0.42265	0.612233	0.17361
1.05477	0.559737	1.72033	1.04611	0.305813	0.170947
0.736583	0.649583	1.51005	0.688234	0.279695	0.148627
0.86158	0.785958	1.393	0.377617	0.488378	0.142602
0.731853	0.807758	3.64415	0.456504	0.443045	0.184741
0.827182	0.852579	3.76514	0.310486	0.28516	0.121422
0.618975	0.916769	0.898572	0.292686	0.530499	0.197439
1.08976	0.835886	5.08243	0.307488	0.632505	0.157878
1.17924	0.720545	1.32275	0.39773	1.60344	0.153007
0.865548	1.32716	1.56327	0.223077	0.341217	0.215965
1.25136	1.19711	3.03911	0.351009	1.18545	0.139157
1.34449	0.812577	1.26822	0.395564	0.510205	0.196517
0.87911	1.08934	1.63756	0.327732	0.677976	0.14736
0.753535	0.776223	1.41866	0.429089	0.440299	0.225787
0.754261	0.785703	2.40391	0.287043	0.641945	0.172219
0.915387	0.608237	1.75911	0.389817	0.349214	0.164279
0.646043	0.7578	1.17928	0.395512	0.394399	0.260787
0.499043	0.735157	1.71086	0.429828	0.26062	0.180141
0.996428	0.894128	1.83535	0.504149	0.569173	0.182143
0.776715	0.696405	2.87557	0.515607	0.257551	0.160523
0.794452	0.78982	2.01572	0.344869	0.4072	0.165096
2.13584	0.681862	2.30563	0.516925	0.793839	0.114714
0.852155	1.01797	2.10286	0.325877	0.57893	0.139075
1.039	0.842279	0.948654	0.309403	0.527834	0.164125
0.466622	0.530507	1.35191	0.358451	0.220258	0.172005
0.222473	0.664279	2.33055	0.994344	0.468641	0.152456
1.03141	0.831428	1.79338	0.281978	0.34114	0.189513
0.766637	0.903008	2.39295	0.428871	0.429509	0.170684
1.37783	0.437779	1.60902	0.285087	2.57067	0.154256
1.19738	0.853942	1.62031	0.497933	1.10067	0.179774
1.21174	0.800628	2.23214	0.282277	1.32277	0.114444
0.694932	0.803674	1.23104	0.521329	0.417376	0.17387
0.854912	1.32081	1.24658	0.446531	0.375769	0.130306
0.856289	0.730646	1.42466	0.296715	0.497124	0.116068
0.704945	0.866441	1.39601	0.262121	0.342571	0.151413
0.576989	0.831047	1.80337	0.366171	0.479261	0.204337
0.583922	0.687777	1.72829	0.351625	0.694831	0.138256
0.945271	0.608131	1.89867	0.316281	0.4552	0.117382
0.751007	0.693202	1.34722	0.270623	0.435785	0.142509
0.877995	0.529018	1.60152	0.331448	0.691151	0.132344
1.27892	0.771449	1.91613	0.423894	1.73081	0.129946
0.862622	0.93592	1.97723	0.27367	0.514175	0.163595
1.0514	0.837026	1.57982	0.446834	0.344267	0.111209
0.930678	0.815347	1.4318	0.257587	0.371826	0.154527
1.19423	0.745789	2.05009	0.353724	0.297534	0.170032
0.835374	0.803332	1.2801	0.275609	0.670425	0.171342
1.02428	1.10539	1.63013	2.98028	0.355275	0.157468
0.905028	0.706814	1.18716	1.64111	0.368774	0.15318
0.768151	0.539177	0.337218	3.5423	0.567818	0.170522
1.28218	0.497969	1.47634	1.51987	0.276605	0.154599
0.890865	0.602832	2.25529	1.45733	0.439469	0.174648
0.752248	0.79399	1.7598	3.66144	1.18386	0.167055
0.767739	0.828928	1.31145	3.0126	0.343075	0.180766
1.07391	0.689481	2.24355	4.33979	0.308893	0.165393
0.809384	0.610912	1.69493	1.77832	0.702265	0.139552
1.02621	0.863228	1.6276	2.24098	0.49406	0.149736
0.853768	0.938207	2.05825	3.40593	0.327012	0.143451
0.875225	0.608059	1.21509	2.17311	0.723953	0.199713
1.08826	0.774842	1.85622	3.12265	0.566306	0.155121
0.830836	0.567628	1.2404	3.72719	0.660603	0.173015
1.69265	0.478133	3.9028	1.11791	0.282465	0.182625
1.23086	0.497462	1.2588	4.07338	0.503604	0.142775
0.624854	0.820881	2.81243	1.07406	0.341621	0.14011
0.769108	0.607985	1.2703	1.69568	0.278092	0.172431
1.1101	0.76837	1.35081	1.24583	0.335677	0.136427
0.811489	0.776444	2.56203	1.32473	0.337522	0.166171
1.54749	0.794645	1.52004	1.38545	0.276456	0.146398
0.986518	0.731898	1.05481	1.18575	0.4901	0.134455
0.625139	0.759988	1.25801	0.936828	0.535382	0.20456
0.891398	0.574105	0.324268	2.8031	0.201195	0.181633
0.696862	0.47586	1.57556	2.05222	0.319622	0.208526
0.596208	0.575451	1.44864	1.68295	0.660145	0.14259
0.562172	0.519411	1.42973	1.55975	0.227983	0.170489
1.203	0.898252	2.72205	2.93623	0.298761	0.168234
0.555225	0.693506	0.961055	1.24765	0.223737	0.172256
1.20552	0.83611	1.47254	0.847676	0.281925	0.133755
0.865464	0.752238	1.51236	0.865775	0.281624	0.154036
0.951541	0.994523	1.50547	2.32327	0.240439	0.179903
0.798807	0.865632	1.58376	0.640801	0.174467	0.163586
0.962145	0.834964	1.54636	0.868515	0.439679	0.155267
1.04337	0.666561	1.69965	2.95386	0.471305	0.16551
0.785528	0.546493	2.81322	1.74728	0.395278	0.126552
0.892602	0.791854	2.86513	2.73897	0.469461	0.130796
0.879246	0.546352	1.03068	0.788707	0.390416	0.157567
0.690715	0.617106	1.51079	1.60515	0.402562	0.163803
0.63302	0.625725	2.4218	0.837036	0.372973	0.156332
1.08712	0.592207	1.32892	1.51583	0.261475	0.129439
0.654252	0.782761	2.66457	0.782	0.311341	0.172136
0.821855	0.973602	1.44357	1.11548	0.24437	0.130149
1.04761	0.806326	1.6331	1.50661	0.271118	0.175477
0.868741	0.838226	1.51225	0.787258	0.405345	0.153567
0.777091	0.887636	1.45432	1.6358	0.291198	0.153936
0.850468	0.844425	1.11305	1.43939	0.310298	0.154029
0.763362	0.723221	1.98269	0.867959	0.40298	0.127875
0.768444	0.923101	1.11641	0.729371	0.525284	0.0831491
0.999299	0.820611	3.3455	0.697261	0.305435	0.163298
1.14773	0.905622	1.16724	0.665068	0.207751	0.146407
0.84812	1.23019	1.19864	1.42283	0.261106	0.0936971
1.16278	0.503635	2.32911	2.34083	0.216559	0.183991
0.264443	0.510358	1.3581	0.704535	0.333635	0.155891
1.5742	0.832443	1.30033	1.0001	0.183984	0.14123
0.860558	0.473301	1.13014	1.0194	0.265248	0.195451
0.834366	0.767628	2.95412	1.08865	0.51589	0.0892572
0.527701	1.08445	2.64412	0.841366	0.406972	0.122274
0.983334	0.528358	0.753029	0.808676	0.361439	0.178336
0.835962	0.782245	1.07351	1.05828	0.4007	0.137597
0.940096	0.780346	1.10992	0.560649	0.276836	0.117459
0.57079	0.992581	1.24109	3.84885	0.624345	0.148637
0.758209	0.686966	1.76817	1.17306	0.292789	0.119689
0.596036	1.21612	2.05948	0.473462	0.368313	0.0999175
1.16575	0.528042	0.815555	0.909558	0.201891	0.13437
0.601763	0.547236	1.11896	0.699949	0.493604	0.132822
0.758126	0.857497	0.642037	0.817509	0.503441	0.155149
0.725106	0.618732	1.80898	0.599456	0.371849	0.139379
0.710615	0.816159	1.44911	0.434079	0.537173	0.148225
0.774831	0.453307	1.82463	0.903739	0.171686	0.168678
0.921786	1.28687	2.20304	0.509154	2.37687	0.101941
1.09979	0.765178	1.95892	0.553368	1.3071	0.137672
0.50773	0.704705	0.773991	0.771868	0.724307	0.167334
0.442899	0.591855	3.39262	0.553164	2.54138	0.106904
0.587711	0.704903	1.72775	0.975541	2.0701	0.130044
0.608671	0.718579	1.97818	0.397555	1.9874	0.138893
0.908187	0.78586	1.13297	0.38468	1.1277	0.140697
0.838399	0.661605	1.58393	0.359596	0.399151	0.157762
1.07171	0.632434	1.28277	0.700943	2.19996	0.136048
1.10835	1.00565	1.37728	1.06351	0.941377	0.14057
0.64244	0.935818	1.66191	0.457839	2.39418	0.143646
0.958414	0.463636	0.977161	0.284064	1.6935	0.118729
0.580052	0.953157	0.778288	0.578473	2.25885	0.154297
1.20455	0.681851	1.50256	0.390437	1.32347	0.1469
0.787114	0.792331	2.88146	0.769533	1.49978	0.17091
1.03715	0.576983	1.96954	0.709476	2.89548	0.150471
0.3995	0.660418	1.82429	0.466555	1.52005	0.11898
1.18456	0.79144	2.07314	0.500849	1.23335	0.122076
0.815676	0.708378	1.81366	0.552266	1.97353	0.172296
0.661655	0.826552	1.4548	0.501982	1.7063	0.136163
0.496163	1.72665	1.51996	0.388881	2.59891	0.12604
1.00054	0.571454	1.05916	0.663374	2.40626	0.151311
0.649215	1.09335	1.01611	0.445814	1.19765	0.144901
0.680902	0.49715	1.21691	0.351205	1.76074	0.132833
0.921385	0.662291	0.846198	0.359695	3.21976	0.134801
0.734028	0.616562	2.80126	0.293753	1.63705	0.0895459
0.770798	1.12568	2.41014	0.417312	1.11866	0.0902391
0.802104	0.632656	1.42006	0.34255	2.10622	0.15711
0.256936	0.341413	1.50049	0.604096	1.51564	0.131802
0.630232	0.570581	2.10351	0.324947	1.69145	0.154817
0.773768	1.23583	0.985748	0.51512	1.86666	0.132822
0.994994	1.33466	0.913313	0.498654	0.844304	0.127475
0.675313	0.918611	1.09034	0.703207	1.6433	0.126938
0.653181	0.919078	1.84589	0.328802	1.77102	0.15073
0.619327	0.62886	1.79673	0.481149	2.33887	0.13024
0.70039	0.80618	1.49205	0.398932	1.92062	0.123488
0.732464	0.863714	3.67488	0.350957	1.95963	0.155728
0.699621	0.514425	1.22322	0.350386	1.26621	0.118404
0.737918	0.664469	2.73103	0.382819	1.62013	0.142917
0.779906	0.56276	1.14634	0.439439	1.66509	0.122183
0.185672	0.593136	1.36053	0.39096	1.35733	0.137753
0.662868	0.860619	2.16831	0.321467	1.54819	0.169624
1.01462	0.843576	1.1123	0.314798	1.40073	0.175138
0.998931	0.592583	1.46992	0.367715	1.84107	0.142606
0.718749	1.10349	0.920171	1.26738	0.630997	0.149493
0.727529	0.932082	1.32874	0.46789	1.76254	0.141499
0.570576	0.620103	2.03148	0.400026	1.81844	0.16618
0.881241	0.936121	2.94899	0.356278	1.07381	0.24692
0.641349	0.515478	1.75439	0.616144	0.883298	0.288547
0.643183	0.758404	1.21903	0.883667	1.01775	0.196251
0.844816	0.712084	2.2144	0.393241	0.688499	0.303033
0.679638	0.540714	1.26328	0.769961	0.691384	0.271143
0.770465	0.633318	1.86304	0.386872	1.19061	0.241408
0.592103	0.513558	1.77874	0.251187	1.49405	0.203161
0.805425	0.585716	2.83942	0.442488	0.860214	0.252466
0.780383	0.660803	6.41944	0.457498	1.18536	0.220071
0.456177	0.658005	6.38382	0.269856	1.93556	0.250084
0.685967	0.631328	7.47177	0.87634	1.28213	0.273103
0.951963	0.673464	4.45796	0.423914	1.44584	0.229961
0.73856	1.01325	4.11177	0.574796	1.18676	0.263283
0.84341	0.678991	3.85956	0.341619	0.82995	0.225386
0.63051	0.635763	1.49386	0.419073	0.784902	0.211593
0.778457	0.564511	2.25052	0.474957	1.16021	0.25933
0.744246	0.549237	5.0714	0.289217	1.3379	0.250575
0.624108	0.705869	3.74777	0.341812	1.77305	0.242076
0.68374	0.519363	4.62499	0.249051	1.05272	0.270257
0.493596	0.514336	2.64776	2.56289	0.558371	0.260023
0.627309	0.441972	1.86621	3.90745	1.19039	0.256177
0.563941	0.751584	2.42394	2.43724	0.853917	0.245355
0.559667	0.638074	4.87667	3.44542	0.917802	0.283015
0.562993	0.52961	2.81646	3.08713	0.784344	0.243104
0.706658	0.725927	3.41741	3.99848	0.998763	0.189242
0.764972	1.2508	2.45815	2.95105	0.970627	0.242547
0.884822	0.603801	7.18678	2.49215	0.993701	0.258744
0.713535	0.654624	3.69204	2.57076	1.03833	0.244232
0.537167	1.08191	2.45979	2.43295	0.472666	0.267707
0.523042	0.659792	2.1259	3.10479	0.697039	0.260364
0.679307	0.928107	4.50045	4.32554	1.1975	0.263961
0.623841	0.62556	3.57039	4.00703	0.670658	0.209069
0.643051	0.528529	1.34929	4.5128	0.663524	0.202637
0.659313	0.600383	6.16032	2.87752	0.621265	0.244434
0.579903	0.605846	4.96168	2.94244	0.965254	0.220268
0.605989	0.450877	3.32543	4.18227	0.807429	0.183057
0.90181	1.21262	6.72369	2.7598	1.26042	0.2555
0.567966	0.607972	4.97095	4.22219	1.0083	0.186726
0.793319	0.690801	3.78274	5.12875	0.962659	0.267397
0.964484	0.725159	4.90947	2.47509	1.06576	0.257237
0.604416	0.723514	2.25691	4.2002	0.269949	0.218981
0.531993	0.880093	2.54763	2.7517	1.12536	0.196465
0.516557	0.890806	6.12813	4.3217	0.805829	0.253962
0.815925	0.383303	3.78283	2.75126	1.17211	0.248477
0.829302	0.892124	2.02179	4.50345	1.36811	0.240119
0.616953	0.779936	3.73254	3.30951	0.606208	0.240891
0.496989	0.605999	3.49696	3.34715	1.10021	0.238334
0.555228	0.46545	2.25119	3.02897	0.191984	0.279871
0.503783	0.70675	2.67101	2.62113	0.553308	0.222401
0.72554	0.78096	6.75357	3.80018	0.502095	0.1964
0.688555	0.866531	5.91733	1.76688	0.571962	0.235988
0.675327	0.393591	3.96459	2.38231	0.468996	0.234157
0.880185	0.732884	2.65353	4.41814	0.51232	0.230317
0.504552	0.742522	3.07778	4.38493	1.31186	0.223538
0.524644	0.659035	2.03305	2.43042	1.18031	0.182516
0.573985	0.645962	4.15323	2.75606	0.519094	0.218595
0.870937	0.728301	2.32965	2.47616	0.875573	0.2078
0.869582	0.643224	3.69098	2.32315	0.663506	0.200799
0.636163	0.927241	2.00845	3.99787	0.540812	0.199861
0.808476	0.374796	2.91156	4.23709	0.479417	0.23149
0.967021	0.756291	1.13025	2.39273	0.292887	0.234874
0.660101	0.733568	4.3368	3.74296	0.557513	0.199332
0.801188	0.650344	1.9049	2.27468	0.653581	0.179649
0.562785	0.778396	2.9822	2.78978	0.962566	0.243238
0.701676	0.680261	2.65732	2.73083	0.946299	0.260884
0.90631	0.846198	6.04544	2.848	0.472632	0.22125
0.442984	0.867201	0.326212	4.99291	0.643148	0.225611
0.734045	0.575216	2.21044	1.44557	1.11968	0.186841
1.29064	0.669556	3.66718	3.61573	0.801091	0.207466
0.572261	0.937124	1.56507	2.67676	0.786808	0.236824
0.712252	0.755569	2.97523	4.21454	0.557415	0.25305
0.606873	0.85256	2.07374	0.949723	0.44792	0.22675
0.614462	0.484614	1.6902	1.89618	0.520504	0.258241
0.596484	0.662549	1.66192	2.17995	0.612778	0.235164
0.720738	0.624617	3.27716	3.54604	0.633568	0.209205
0.892178	0.708769	3.47698	2.18041	0.512329	0.17551
0.592997	1.16393	2.94367	2.9075	0.488804	0.221784
0.740194	0.980345	2.75797	2.80674	0.855213	0.190938
0.681195	0.673522	2.84948	1.96704	0.584232	0.206947
0.603871	1.21992	1.66758	1.42368	0.952302	0.228183
0.583928	0.747757	2.54582	3.3886	0.444873	0.178886
1.0285	0.680487	3.61099	1.81246	0.766044	0.249482
0.480596	0.58775	1.40667	2.70916	0.59437	0.232989
0.64181	0.73991	3.15241	1.34603	0.570993	0.172713
0.489418	0.881274	1.91692	1.63854	0.508595	0.19418
0.700361	0.727541	3.64813	1.29974	0.501107	0.175406
0.8711	0.940604	2.07267	1.14879	0.491365	0.23292
0.635747	0.872806	2.26672	2.50065	0.369422	0.25462
0.574379	0.423393	4.72841	1.31146	0.447155	0.20118
0.771275	1.28593	2.11063	1.99513	0.602786	0.186985
0.709858	0.980185	1.65162	1.06924	0.415239	0.271128
0.570709	0.723009	2.8547	1.06543	0.608564	0.229501
0.710212	0.661127	2.51019	1.506	0.838667	0.159767
0.636126	1.20484	2.37317	0.815352	0.493358	0.25166
0.863079	0.649713	2.10774	0.970766	0.588322	0.182375
0.549315	1.57916	4.92348	1.0376	0.44679	0.165497
0.979313	0.666462	2.17481	1.57156	0.261755	0.218477
1.38224	0.947867	3.51315	1.14179	0.40477	0.228312
0.913739	0.724194	2.18827	1.09278	0.464506	0.278012
0.652925	0.448151	1.83323	0.926132	0.339446	0.230501
0.580246	0.443852	2.16527	0.710557	0.404725	0.206137
0.588589	0.988162	3.92839	1.06216	0.323964	0.172926
0.753373	0.685673	4.0703	1.27518	0.700057	0.238394
0.624685	0.579083	1.85394	1.24482	0.341608	0.169558
0.525148	0.605727	1.516	1.20527	0.468992	0.325809
0.933876	0.545868	2.13462	0.791188	0.693734	0.225032
0.447181	0.5367	2.11075	0.538088	0.281226	0.176753
0.934672	0.19872	1.12732	0.753299	0.631608	0.154642
0.482617	1.07498	1.29969	0.756172	0.246605	0.235278
0.446067	0.985468	2.99249	0.836779	0.385372	0.211076
0.68671	0.585319	2.46519	0.592774	0.344098	0.166398
0.3252	0.545479	1.69986	0.843342	0.371541	0.201742
0.376303	0.78871	2.41629	0.600271	0.46115	0.166359
0.800877	0.501769	1.97836	0.717473	0.791423	0.164406
0.935468	0.645802	2.59001	0.70088	0.681729	0.169258
0.645458	0.927561	1.79031	0.707654	0.97932	0.179123
0.683842	0.971762	1.82353	0.592035	0.24995	0.150559
0.59832	0.627664	1.9249	0.93011	1.59447	0.228947
0.527076	0.591762	1.71296	0.622844	0.414245	0.164149
0.414438	0.691156	2.26885	0.629778	0.460925	0.192632
0.690971	0.357128	0.965733	0.708032	0.576869	0.170657
0.624879	0.538894	0.93495	1.91606	0.285618	0.163434
0.859754	0.560087	1.31607	2.0213	0.490606	0.20029
1.08883	0.908509	1.64942	0.535798	0.595756	0.154403
0.918558	0.442298	1.53022	0.971886	0.31643	0.163237
0.774924	0.89959	1.58388	0.915838	0.347343	0.166605
1.19196	0.649596	1.50447	0.666364	0.397535	0.15968
0.588363	0.752141	1.52996	2.02952	0.584278	0.158014
0.467362	0.650684	1.99711	0.690509	0.508186	0.164339
0.545387	0.880582	1.77165	0.365825	0.332574	0.210355
0.464492	0.641202	1.92281	0.53976	0.663344	0.20089
0.817126	0.697021	1.2445	0.6342	0.414804	0.246821
0.635253	0.641792	4.89752	0.766955	0.437255	0.15266
0.696559	0.564222	1.57842	0.591141	0.938517	0.218279
0.666382	1.34274	1.62206	0.866823	1.36468	0.215401
0.540811	0.576067	2.04387	0.666283	0.362469	0.178721
0.755962	0.878534	1.35064	1.06234	0.586202	0.0859656
0.51186	0.577206	2.17156	0.577331	0.511121	0.19279
0.650676	0.697677	1.6251	0.510203	0.46159	0.212138
0.468274	0.55982	1.85162	1.29234	0.218072	0.202512
0.601586	0.485218	1.64507	0.734014	0.328273	0.216754
0.663278	0.906139	1.32387	0.501375	0.357167	0.225169
0.454102	0.670656	1.68034	1.06433	0.282134	0.143662
0.49975	0.624476	0.853854	0.531349	1.22641	0.213641
0.482023	0.555715	0.923715	0.52597	0.461695	0.232111
0.67418	1.05969	0.811101	0.81749	0.403688	0.199866
0.705556	0.525162	1.50199	1.09162	0.296906	0.220821
0.507834	0.6502	1.34011	0.696617	0.17661	0.169521
0.414922	0.827176	2.05841	0.437938	0.31568	0.196191
0.464799	0.894554	1.70633	0.92676	0.228061	0.218197
0.593186	0.541787	1.80899	1.48199	0.264371	0.153792
0.523747	0.734107	1.33911	1.18523	1.15422	0.162681
0.936659	0.498193	1.6307	0.959707	0.327285	0.211836
0.674115	0.694085	1.17156	0.414759	0.385147	0.159151
0.431473	0.402471	3.65116	0.715815	0.427416	0.199724
0.451839	0.977034	3.20796	0.674703	0.270883	0.214465
0.350613	0.799385	3.35177	0.460794	0.371949	0.199125
0.384233	0.639569	1.4878	0.75835	0.238155	0.248258
0.480967	0.57719	1.76291	1.50035	2.9055	0.186482
0.719273	0.867122	1.25114	0.785088	2.75798	0.157458
0.652723	0.91472	1.26575	1.10034	2.91469	0.201266
0.558942	0.368385	1.5082	0.474154	1.12344	0.1545
0.487733	0.336433	1.00582	0.458065	2.81999	0.18098
0.438276	0.513304	2.37478	0.504655	3.4828	0.133993
0.409825	0.641014	1.90569	0.332374	2.27323	0.153346
0.584898	0.756033	2.24232	0.43227	1.40303	0.234456
0.578496	0.474201	3.36564	0.704124	3.29959	0.200141
0.522497	0.297638	2.64574	0.966852	5.00095	0.207402
0.418754	0.726392	3.23424	0.49394	1.2487	0.108577
0.489533	0.910305	0.892323	0.462164	5.71094	0.154198
0.485407	0.624998	1.84836	0.437662	5.14897	0.204725
0.52445	0.310606	2.33909	0.715598	2.38411	0.152554
0.49805	0.516642	2.50001	0.826184	2.11236	0.154719
0.639772	0.572744	1.18032	0.979535	3.50731	0.176001
0.523275	0.731166	2.67988	0.577616	4.179	0.165011
0.721267	0.812224	1.5197	0.383578	3.52813	0.157989
0.534578	0.440867	1.38689	0.356546	3.67824	0.173622
0.534777	0.755201	2.81387	0.496192	1.67892	0.168585
0.634923	0.629114	1.28754	0.376144	4.84256	0.17435
0.661083	0.505475	1.23521	0.388798	3.39999	0.25682
0.797976	0.162877	1.34441	0.431408	2.96006	0.182743
0.537045	0.862255	1.22913	0.662772	2.67209	0.172562
0.553121	0.478969	1.27343	0.456017	1.85491	0.190166
0.455806	0.038496	2.34387	0.445296	3.48707	0.189259
0.625514	0.601906	1.23468	0.372243	2.65433	0.176544
0.743339	0.678338	1.89756	0.626758	2.9005	0.169879
0.608042	0.791574	2.29863	0.420956	2.17799	0.134754
0.467135	0.382425	2.08534	0.375708	1.96218	0.192194
0.555517	0.528606	2.71783	0.614504	5.18591	0.144343
0.754852	0.620903	1.81058	0.346783	3.49277	0.204614
0.496389	0.206844	1.6924	0.375987	2.12043	0.165743
0.409365	0.522399	2.29907	0.259156	3.95384	0.254202
0.537243	0.693268	1.60735	0.470632	2.40155	0.160969
0.654082	0.908984	2.29082	0.301281	5.70339	0.156616
0.590757	0.191754	2.39627	0.314439	5.17998	0.173485
0.654924	0.21098	1.41918	0.3061	3.70097	0.139804
0.420017	0.167529	0.61285	0.45425	3.9337	0.19826
0.65378	0.441192	1.54633	0.314147	2.45435	0.185042
0.434851	0.605482	1.16822	0.364279	3.6243	0.217329
0.390502	0.45663	1.44168	0.244	2.62801	0.146731
0.606778	0.681065	1.5855	0.275569	2.17785	0.175655
0.466809	0.557764	1.26604	0.469278	3.27128	0.136403
0.671199	0.404836	2.21258	0.407401	6.29797	0.151677
0.574005	0.206498	1.13531	0.340883	2.17106	0.196873
0.528202	0.519571	1.84505	0.353327	3.40569	0.176377
0.31357	0.782721	2.15669	0.29315	2.17368	0.152267
0.574717	0.539151	1.14826	0.348503	2.29675	0.150334
0.45027	0.36117	1.66553	0.79544	4.14772	0.135029
0.699139	0.360007	1.77161	0.343197	5.95793	0.228784
0.493195	0.406245	1.35528	0.399993	4.01269	0.192937
0.529753	0.514603	1.97327	0.315718	4.37033	0.150875
0.802859	0.444333	1.0804	0.324617	5.90543	0.147775
0.521738	0.409067	0.877668	0.394242	2.20765	0.16665
0.643415	0.378061	1.18593	0.313034	2.5816	0.182628
0.422564	0.31767	1.47356	0.261814	2.65305	0.143669
0.609471	0.491112	1.70357	0.505535	1.84648	0.141767
0.527948	0.801192	1.76957	0.314318	4.0971	0.160465
0.548293	0.392265	0.84613	0.363158	2.59086	0.170115
0.460227	0.425096	1.67039	0.315136	2.70916	0.155388
1.21098	0.859052	2.17575	0.327327	3.38696	0.171864
1.0354	0.410292	1.2427	0.49483	2.53822	0.185339
0.752005	0.547475	0.805868	0.362558	2.40546	0.196754
0.703986	0.253714	1.83032	0.322985	3.26414	0.152605
1.07274	0.371063	1.16592	0.345941	3.1232	0.174425
1.39927	0.290439	1.18762	0.35004	2.5366	0.169515
0.808473	0.500948	1.01041	0.243611	1.74113	0.162544
0.826227	0.514094	1.07512	0.256031	2.2117	0.191558
1.11964	0.358338	2.00305	0.301611	2.85242	0.165235
0.869384	0.376091	1.14762	0.486056	2.94861	0.150307
0.566323	0.381037	1.05745	0.202266	3.18235	0.182948
0.730067	0.644951	1.21968	0.302345	1.68708	0.146959
1.52781	0.482259	2.06093	0.460274	1.69214	0.218883
0.949357	0.777964	0.932161	0.300068	1.19306	0.224559
1.09724	0.576758	1.01144	0.391964	1.50511	0.154129
0.902691	0.362345	0.852898	0.296374	6.11763	0.160829
1.18243	0.435538	1.40389	0.24342	2.21613	0.155935
0.693976	0.704407	2.02263	0.365546	4.54919	0.150632
0.267453	0.408901	1.00722	0.740286	0.388123	0.142757
0.850422	0.513622	1.04608	0.672315	3.7553	0.147608
0.980169	0.38921	1.09306	0.289629	1.0873	0.169003
0.833899	0.611522	1.20804	0.366245	2.68499	0.179643
0.982154	0.46867	1.46173	0.252612	1.33245	0.153694
0.862231	0.613721	0.820658	0.441728	2.18281	0.171587
0.500337	0.458851	0.471885	0.267672	2.13473	0.162128
0.820844	0.598097	0.565187	0.473791	2.59785	0.180167
0.497345	0.49452	1.15472	0.377448	1.14974	0.226951
0.915376	0.521609	0.793135	0.255591	0.967663	0.134112
0.792787	0.284903	1.45961	0.29206	1.13956	0.156259
0.765359	0.596325	0.977112	0.391167	5.1937	0.163239
0.900197	0.468466	0.908446	2.37652	3.17833	0.177588
0.969692	0.533249	1.01815	0.241861	1.03686	0.165134
0.715487	0.883717	1.33945	0.248288	2.23807	0.148724
0.81756	0.599994	2.10892	0.26956	1.30318	0.155155
0.887698	0.53356	0.799731	0.239534	1.71345	0.145826
1.19043	0.398842	0.834457	0.408964	1.86547	0.171972
0.778225	0.484467	0.727611	0.278551	2.06709	0.168985
0.87122	0.785334	2.26388	0.460846	0.599676	0.168534
0.811334	0.378093	1.53048	0.368053	1.02143	0.130432
0.852721	0.521123	1.33492	0.253183	1.66165	0.166599
1.15538	0.42359	1.01183	0.306355	1.68982	0.164755
0.850722	0.4753	0.828233	0.221008	0.279781	0.148119
1.13065	0.438685	0.736431	0.246735	1.03116	0.164701
0.654504	0.588549	0.994401	0.202544	0.849661	0.213642
0.903429	0.480237	1.83329	0.268747	0.572927	0.189773
0.968628	0.686243	2.05572	0.200256	0.607472	0.164715
0.790722	0.645628	0.363948	0.188167	0.275079	0.142186
1.14967	0.586341	0.522371	0.2083	0.246608	0.105776
0.917962	0.486466	0.803533	0.205861	0.477129	0.161176
0.58052	0.457951	0.816941	0.27199	1.12587	0.190292
0.536264	0.39047	0.876071	0.404809	1.46354	0.134806
1.00363	0.36882	0.777896	0.2747	0.250401	0.171382
0.815341	0.387435	0.481964	0.268506	1.0714	0.113902
0.986641	0.761965	1.10896	0.321275	0.519366	0.150481
0.816415	0.503292	1.43121	0.25716	0.605703	0.102826
1.00327	0.380359	1.76821	0.338037	0.947074	0.146834
0.838011	0.312141	0.829846	0.284458	0.798319	0.202811
0.585862	0.408478	1.30534	0.244982	0.859021	0.138528
0.388986	0.476637	2.17056	0.300655	0.646068	0.19446
0.569086	0.45724	1.45179	0.304305	0.769344	0.139208
0.734614	0.451371	1.41637	0.201096	0.672853	0.138512
0.54939	0.751159	0.835775	0.190956	0.703958	0.135743
0.694061	0.406851	1.18076	0.552207	0.861634	0.176118
0.814095	0.504528	1.76918	0.36996	0.875735	0.150748
0.481803	0.504153	1.22534	0.440103	1.008	0.156256
0.727696	1.46098	2.03816	0.322982	0.516231	0.184147
0.684969	1.15557	1.75389	0.608339	0.962128	0.332509
0.869068	1.60255	1.1633	0.464903	0.463184	0.163137
0.688911	1.26557	1.18445	0.349935	0.485548	0.156868
0.621414	1.69572	1.11585	0.373973	0.228601	0.154032
0.679686	1.61085	0.986874	0.377085	0.822124	0.178049
0.456177	1.58805	1.27783	0.950337	0.546143	0.213588
0.758568	1.24717	1.87509	0.350029	0.279514	0.146567
0.791437	1.09051	1.09159	0.463695	0.562631	0.1838
0.428995	1.3508	0.971314	0.242005	0.64551	0.172175
0.608555	2.47641	1.08728	0.331858	0.973799	0.16432
0.839824	1.06181	0.648951	0.297499	2.15957	0.154226
0.840833	1.22734	2.72861	0.502383	2.61872	0.144864
0.964998	1.07446	1.10679	0.358544	2.52745	0.158763
0.899338	0.879116	1.35149	0.679305	1.36092	0.247185
0.720156	1.33972	1.25243	1.28307	1.67371	0.192113
0.546492	1.39208	1.08856	0.406899	1.63797	0.164313
0.883157	1.0169	0.769595	0.344616	0.953327	0.144719
0.753436	1.40056	1.79464	0.387455	1.00014	0.149959
0.675025	2.16981	0.368873	0.480168	1.10928	0.202107
0.676049	2.01785	1.51088	0.434708	1.04869	0.200803
0.808318	1.04479	1.21906	0.42347	1.19127	0.172598
0.501892	1.20034	0.664575	0.493096	1.33622	0.143593
0.717197	0.876599	2.17767	0.37275	1.53544	0.307564
0.440109	1.63181	1.31437	0.340693	2.01956	0.243636
0.931831	1.31775	1.38054	0.263722	1.07594	0.363688
0.836246	2.71844	1.25623	0.39224	0.710702	0.355396
0.685854	1.20979	2.79052	0.325423	0.881519	0.374712
0.840922	2.10211	0.87813	0.376289	0.770278	0.331115
1.11288	0.556022	1.53978	0.314643	1.04612	0.375539
0.634911	1.64955	1.16694	0.252153	1.42295	0.385772
0.533308	1.21658	2.62284	0.433869	0.195361	0.322168
0.768214	0.75514	1.26513	0.46767	1.05923	0.309849
0.594971	1.24051	1.14941	1.13817	0.781558	0.330081
0.743079	0.921544	2.95899	0.479192	0.62216	0.362564
0.90691	1.94318	1.8133	0.446149	1.06021	0.345916
0.764268	1.4923	2.1997	0.333087	0.494681	0.343921
0.916144	0.982372	0.816794	0.294357	0.955364	0.2982
0.657333	1.84676	1.44112	0.354555	1.03743	0.178326
0.772794	1.15276	1.10324	0.332907	1.12363	0.352175
0.759341	0.861282	1.11292	0.475595	1.74275	0.243238
0.759518	1.58461	1.28083	0.263295	1.79559	0.275425
0.515503	1.37654	1.60435	0.321389	1.59764	0.195037
0.543523	1.30328	0.697798	0.494722	1.91296	0.297708
1.05696	1.43366	1.69332	0.489545	1.21796	0.298168
0.916968	1.88739	2.63658	0.282715	0.62743	0.302026
1.04256	1.08669	0.695242	0.27085	0.991573	0.30417
0.980844	1.70378	1.19105	0.143402	1.50986	0.298976
0.766765	1.07337	1.9389	0.685854	0.465988	0.307711
0.66627	0.93557	1.21868	0.285226	0.512521	0.278996
0.484227	2.37756	1.26303	0.268777	0.976494	0.269612
0.823085	1.0782	1.88262	0.472015	0.86813	0.336742
0.987302	1.02275	0.807583	0.351991	1.18086	0.318386
0.641818	1.3632	2.64591	0.315734	0.586897	0.314776
0.584018	1.06555	2.03367	0.295567	1.80515	0.234059
0.658949	1.18334	1.33105	0.457199	1.26899	0.322844
0.750173	1.16666	1.49913	0.188769	0.705116	0.397347
0.874796	1.78803	0.610881	0.429273	0.390505	0.302175
0.708994	1.36298	1.4601	0.482317	0.973407	0.355076
0.605784	0.926145	0.809429	0.353667	1.57311	0.304827
0.445667	1.2124	0.762411	0.36265	1.2563	0.322364
0.754187	1.81147	2.60674	0.661643	1.11458	0.180799
0.57695	1.55215	1.03971	0.506849	0.87464	0.250169
0.70843	1.20951	0.81698	0.315095	0.970356	0.333295
0.779017	1.76113	2.60987	0.262612	0.733645	0.304647
0.705994	0.962184	0.758629	0.33532	1.29513	0.308004
0.684029	1.39363	1.05116	0.310304	0.933258	0.283776
0.685782	1.2225	0.694567	0.262612	1.14349	0.387938
1.00104	1.16613	2.3612	0.506913	0.813489	0.271956
0.65215	1.19751	2.40553	0.317648	1.15282	0.269632
0.556276	1.22027	0.759252	0.293817	0.875603	0.277504
0.759564	1.30128	0.834143	0.284658	1.08919	0.307975
0.895394	1.66869	0.888455	0.2989	0.562203	0.289692
0.59769	1.5886	2.38339	0.383221	0.785478	0.33868
0.690719	1.05154	1.08603	0.345082	0.568251	0.291683
1.20127	0.962967	0.437811	0.224361	0.633321	0.230753
0.57255	1.92095	0.876781	0.276289	0.572608	0.295633
0.612897	1.08145	1.41783	0.370765	1.3262	0.290934
0.54745	1.0512	1.80704	0.453291	0.582443	0.320796
0.589681	1.40415	0.596461	0.452518	0.507222	0.294832
0.655095	1.31744	0.995674	0.340952	1.10055	0.282695
1.10539	1.79086	0.97885	0.364716	0.960334	0.281898
1.17636	1.48058	1.31305	0.269158	1.24567	0.304018
0.94389	1.28703	0.263546	0.369428	0.703318	0.271397
1.08276	1.3023	1.01679	0.235709	1.61858	0.307018
0.598642	1.09832	0.981899	0.872722	0.793252	0.249042
0.611686	0.920198	0.471815	0.313216	0.788768	0.298811
0.614022	1.23841	1.19217	0.310939	0.771821	0.327938
0.792208	1.62633	1.19735	0.234791	0.623434	0.254692
0.727695	1.19777	0.790614	0.394734	0.387431	0.226025
0.915979	0.848875	1.76049	0.321588	0.476959	0.282972
0.660966	1.34956	1.76508	0.289954	0.381241	0.26261
1.10068	1.19124	0.6401	0.214149	0.908449	0.268786
0.509066	1.03674	1.53872	0.439095	0.67585	0.293304
0.456756	1.10774	0.514459	0.263016	0.366698	0.229407
1.05149	1.09437	1.28042	0.303605	0.945344	0.254959
0.661099	1.17441	0.699136	0.599464	0.631244	0.281875
0.83222	1.63959	1.43972	0.419201	0.690959	0.273027
0.724927	1.76506	0.589962	0.216036	0.97533	0.226074
0.831368	1.54459	0.781146	0.335979	0.797583	0.288598
0.586733	2.26574	0.880745	0.479436	1.10379	0.255719
0.874138	1.33157	1.30733	0.240719	0.583464	0.271323
0.737636	1.44176	0.931018	0.434944	0.785862	0.306818
0.458678	1.3891	2.14345	0.294857	0.632292	0.206011
0.832062	0.981828	0.904373	0.217587	0.549758	0.303231
0.58481	0.943766	1.07397	0.933942	0.435771	0.245493
0.504905	1.26035	1.35269	0.294102	0.56399	0.208689
0.554985	1.12887	0.274244	0.233447	0.423556	0.235962
0.678796	1.38645	1.2766	0.220551	0.978147	0.293438
0.649238	1.11094	0.788243	0.268683	0.712095	0.258387
1.17606	1.29366	0.63366	0.303912	0.409298	0.270843
0.83475	1.56557	0.882419	0.301043	0.948025	0.271235
0.170582	0.932036	1.10906	0.205165	0.454754	0.187775
0.615799	1.08846	2.6777	0.483994	0.835448	0.233145
0.638377	1.5838	0.848248	0.253056	0.358561	0.231078
0.47195	1.70356	0.968347	0.25164	0.541625	0.244712
0.482618	1.06714	0.642709	0.312079	0.494393	0.218242
0.671819	1.01791	0.931961	0.347376	0.639411	0.241673
0.763096	2.34121	0.639272	0.214909	0.646879	0.318025
0.569276	1.02644	0.846069	0.190988	2.29922	0.236255
0.244334	0.937841	1.07331	0.235457	2.1717	0.219463
0.45655	1.10454	0.224113	0.247852	0.435906	0.201809
0.477521	1.13939	1.65834	0.356527	1.00002	0.294444
0.603334	0.785343	0.729974	0.222166	0.722247	0.191577
0.504904	0.909081	0.959511	0.294446	0.341354	0.206229
0.83389	1.4087	0.979303	0.257072	0.754059	0.222142
0.630418	0.283548	1.52473	0.361317	0.468595	0.233166
0.383474	1.46579	1.2108	0.240533	0.601035	0.323708
0.781122	0.864591	0.975443	0.246274	0.111301	0.243371
0.842257	1.38654	0.706134	0.225888	0.66043	0.22965
0.544732	1.42126	0.577684	0.300408	0.583887	0.278438
0.467335	1.52	1.55129	0.142108	0.422968	0.175046
0.861947	0.880641	0.558725	0.280635	0.877412	0.288632
0.511396	1.1431	1.1261	0.168094	0.569269	0.206522
0.547614	0.839568	1.36296	0.300205	0.491238	0.249158
0.534254	1.36895	1.34062	0.256233	0.278833	0.214591
0.680896	1.48345	0.773494	0.253282	0.53953	0.184096
0.664408	1.23578	0.921733	0.260035	1.0656	0.228346
0.701469	1.06252	1.9856	0.283807	0.600739	0.197866
0.335755	1.49517	0.777726	0.236135	0.84541	0.206618
0.657045	0.956108	1.40073	0.278102	0.377555	0.22325
0.668131	1.66769	0.682786	0.280487	0.662577	0.199414
0.438521	1.02241	0.617773	0.235264	0.701263	0.201656
0.51752	0.251979	0.550722	0.202865	0.437553	0.189292
0.60651	1.04348	0.731189	0.204583	0.371564	0.241187
0.75737	1.43574	0.695641	0.246026	0.81666	0.207999
0.899855	1.03769	0.416501	0.231921	1.27191	0.246861
0.381485	0.756702	1.94116	0.214357	0.306063	0.224135
0.609852	1.53279	0.698686	0.193177	0.651489	0.354507
1.11268	0.914819	0.607129	0.300625	0.440206	0.338006
0.472626	0.74595	0.835317	0.243968	0.43356	0.177174
0.780504	0.872771	0.304514	0.297339	0.41076	0.201505
0.665585	0.823727	0.706289	0.296989	0.768621	0.263265
0.461509	1.42825	0.758493	0.183212	0.626603	0.183936
0.865054	0.99137	1.41324	0.221481	0.595037	0.246849
0.282208	0.724047	1.0012	0.408654	0.200875	0.273901
0.41974	1.16899	0.563713	0.260627	0.25918	0.207634
0.492245	1.1481	1.40047	0.283205	0.782263	0.157519
0.574286	0.665917	0.742683	0.487617	0.825938	0.190947
0.283873	0.644457	0.66195	0.256442	0.407177	0.273549
0.524434	0.973678	0.88269	0.312081	0.514977	0.239364
0.468214	0.804363	0.908572	0.340657	0.420282	0.197806
0.634761	1.26474	1.02919	0.279061	0.406053	0.238847
0.577691	0.743102	0.629126	0.287612	0.404581	0.237475
0.550271	0.692553	1.44024	0.353688	0.949538	0.194637
0.635674	0.962501	0.873121	0.279963	0.806419	0.151092
0.879493	0.747769	0.920199	0.337408	1.23455	0.207085
0.281583	1.02021	0.528723	0.221975	0.877075	0.190798
0.590952	1.21356	0.760473	0.350493	1.0941	0.185829
0.602124	0.815979	0.766704	0.291537	0.721074	0.222713
0.525215	0.64393	0.343619	0.147843	0.448221	0.164077
0.690923	1.98221	0.455655	0.386576	0.442469	0.207233
0.387089	1.32172	0.679478	0.46865	0.41394	0.183583
0.534498	0.848754	0.532194	0.370384	0.769955	0.156957
0.790536	0.895909	0.713956	0.342989	0.375746	0.233929
0.51286	1.14968	0.447097	0.169991	0.241113	0.197801
0.84278	0.760411	0.783225	0.271139	0.399278	0.233473
0.475856	1.46922	0.300967	0.219649	0.320073	0.195659
0.474237	1.05679	0.992009	0.276819	0.587733	0.233822
0.694391	0.95648	0.961003	0.0946826	0.387841	0.165115
0.518768	1.0034	0.311326	0.235675	0.81967	0.191574
0.517931	1.90105	0.785259	0.284976	0.380805	0.203626
0.437535	1.12069	0.521026	0.420983	0.506673	0.170957
0.476641	0.898815	1.29349	0.228692	0.602941	0.148832
0.528621	0.640314	0.607391	0.204338	0.64289	0.194922
0.755189	1.53738	0.886314	0.219222	0.289612	0.135324
0.419689	0.886674	0.559083	0.216392	0.898431	0.233145
0.859855	0.692923	0.237899	0.235339	0.341577	0.165905
0.442264	0.964823	0.604911	0.191183	0.449966	0.211468
0.991232	0.656346	0.765947	0.276186	0.21822	0.169074
0.697782	0.986019	0.65496	0.201564	0.384505	0.219172
0.625153	1.3306	0.758316	0.269442	0.352484	0.142811
0.413733	0.889584	1.33246	0.204485	0.434846	0.187139
0.513224	1.1188	0.763188	0.184014	0.447991	0.128352
0.811997	0.783213	0.566159	0.167261	0.392416	0.10885
0.812781	0.920588	0.653862	0.194694	0.403218	0.174611
0.416105	0.874117	0.953469	0.173009	0.524457	0.163828
0.628788	1.42207	1.10486	0.216302	0.493358	0.219337
0.780842	0.491003	1.27977	0.283911	0.385989	0.180484
0.565915	1.03467	0.566422	0.180464	0.580914	0.155934
0.54279	1.18137	0.787112	0.190469	0.217283	0.221596
0.827236	1.10283	0.783811	0.263393	0.124254	0.189612
0.611959	0.898593	0.787701	0.197052	0.760448	0.163464
0.689003	2.40399	0.91281	0.220894	0.788905	0.116547
0.633967	0.678137	0.817684	0.223746	0.355507	0.214755
0.798659	0.957031	0.462235	0.32558	0.460091	0.185591
0.835118	1.11191	0.928166	0.225436	0.311433	0.208471
0.504384	1.10189	0.621838	0.207851	0.866728	0.171919
0.509779	1.74508	0.888404	0.20737	1.71906	0.20804
0.596279	0.851321	1.05019	0.259845	0.31251	0.152071
0.402397	1.08388	0.771955	0.591364	0.360491	0.156902
0.528789	0.697127	0.549288	0.204005	0.409411	0.166517
0.778418	0.710566	1.30017	0.193747	0.298123	0.190922
0.903632	1.14756	1.02077	0.246504	1.40647	0.199504
0.51966	0.971763	0.873394	0.180911	0.325017	0.186673
0.478593	0.670144	1.16009	0.227039	0.508653	0.206507
0.821578	0.738274	0.70708	0.250379	0.601534	0.182035
0.827795	1.03452	0.829763	0.25101	0.356883	0.171892
0.756546	0.756371	0.500284	0.333664	0.418119	0.155263
0.629538	0.781418	0.738329	0.249506	0.441432	0.189077
0.507758	0.639461	0.652764	0.180892	0.334997	0.210497
0.577419	1.06399	0.830161	0.198464	0.228004	0.152621
0.71578	1.28143	0.306667	0.178761	0.473381	0.192891
0.581635	0.707073	0.611851	0.19094	0.481479	0.179399
0.509475	0.983477	0.639901	0.228466	0.359872	0.208811
0.41922	0.859933	0.703188	0.28967	0.359317	0.168966
0.682567	1.1727	0.430786	0.211291	0.342274	0.202307
0.520641	1.41812	0.564925	0.256193	0.48198	0.175745
0.697323	0.849192	1.51861	0.133132	0.49998	0.148026
0.409573	1.32926	0.457185	0.177123	0.41486	0.170056
0.927949	1.02889	1.30991	0.1598	0.432295	0.186673
0.685767	1.26461	0.624553	0.205585	0.386675	0.171574
0.366675	0.574484	0.540613	0.221126	0.683138	0.169898
0.978306	0.735536	0.91145	0.196976	0.175717	0.256665
1.01832	1.18527	0.683166	0.210572	0.480116	0.150643
0.548416	0.703491	0.870805	0.176921	0.480348	0.172755
0.62948	0.737564	0.52242	0.270292	0.424024	0.16654
0.634876	1.17219	0.792977	0.231545	1.18548	0.174436
0.529629	0.839074	1.3516	0.25212	4.71521	0.185264
0.483065	0.935077	0.98357	0.309884	3.64767	0.188442
0.616158	1.15837	0.642301	0.266121	3.36272	0.21858
0.505593	0.81406	0.590853	0.186246	3.33729	0.196936
0.579324	1.12377	0.769217	0.255691	3.76421	0.203113
0.358369	0.816953	0.568939	0.247004	2.96232	0.171381
0.362321	0.679201	0.995514	0.158153	3.42054	0.178052
0.706233	1.30356	0.564073	0.19687	3.92975	0.144992
0.475426	0.745074	0.974326	0.268171	3.77692	0.164727
0.564099	0.776282	0.720255	0.200277	2.97553	0.200504
0.615174	2.15829	0.823954	0.168975	3.42377	0.13985
0.591308	1.01817	0.545138	0.296541	3.7976	0.186231
0.634422	1.45435	0.581398	0.254418	3.09224	0.200583
0.539948	1.20489	0.677411	0.231305	3.13664	0.150208
0.634621	0.717026	0.803557	0.289308	2.44619	0.17118
0.569132	0.818323	0.759799	0.21793	2.54213	0.173353
0.468292	1.38157	0.695868	0.212397	4.31118	0.138382
0.623011	0.755341	0.94903	0.135643	6.28333	0.180357
0.992159	0.78744	0.523316	0.172471	5.46197	0.14167
0.782675	0.587652	0.667236	0.186872	2.30434	0.140372
0.319664	0.830323	0.765677	0.217699	1.64188	0.213662
0.473839	1.43859	0.550597	0.18247	4.24739	0.190628
1.134	1.11248	0.667055	0.18969	2.34375	0.154445
0.85271	0.805663	0.971239	0.195412	3.42436	0.19538
0.487369	0.955644	0.669938	0.151265	1.6628	0.202143
0.502435	0.852663	0.512295	0.171515	7.23819	0.143084
0.63849	0.892732	0.7452	0.182425	2.4861	0.159046
0.599085	1.07495	0.673308	0.195188	2.30933	0.163336
0.397743	0.958987	0.51306	0.157889	3.44036	0.143368
0.693633	0.440486	0.955445	0.163302	5.00672	0.176065
0.444094	1.24742	1.47875	0.202529	2.68981	0.111273
0.494618	1.38467	0.48907	0.179656	2.32754	0.107506
0.548262	0.824155	0.581714	0.273271	3.87578	0.162533
0.604853	1.1047	0.550283	0.370626	2.53109	0.1403
0.506406	0.691066	0.599987	0.242133	2.1237	0.171196
0.615751	0.908289	0.891949	0.236826	2.32618	0.164399
0.441369	0.929999	0.635495	0.182961	2.53822	0.146607
0.407915	0.920111	1.00576	0.224207	4.3799	0.209324
0.202404	0.678927	0.687043	0.2378	3.45257	0.180381
0.704706	0.664378	0.703407	0.192337	1.58762	0.159482
1.00592	0.65207	0.666137	0.339179	1.68339	0.165416
0.531179	0.926345	0.542381	0.210288	2.39734	0.106866
0.606397	1.45153	0.857805	0.276053	2.19035	0.184845
0.483294	0.831052	0.480012		1.58749	0.175444
0.607664	0.865435	0.521918		5.15475	0.0753428
0.614562	0.826282	0.647189		4.60261	0.145536
0.524481	2.26946	0.428119		2.60557	0.156612
0.460538	0.870255	0.82635		4.49016	0.107183
0.61687	0.406859	0.22603		1.49665	0.120608
0.537023	0.625787	0.870837		4.19866	0.179216
0.6013	1.1086	0.550773		2.55048	0.149329
0.972215	0.671294	0.741593		3.9486	0.185671
0.604254	0.970879	0.677611		4.36957	0.156081
0.449909	0.869112	0.599065		2.10821	0.173838
0.407196	1.09243	0.726528		2.9666	0.227354
0.65368	1.00228	0.614393		3.55081	0.507317
0.451025	1.23932	0.680669		2.86266	0.477234
0.63677	0.968879	0.682779		2.98372	0.481081
0.636636	0.638468	0.60303		1.50359	0.439021
0.457144	0.877807	0.568315		1.13976	0.393103
0.442487	2.64626	0.227169		5.90564	0.402525
0.95473	0.706779	0.808944		1.33412	0.398363
0.546372	0.771481	0.956484		3.15129	0.453725
0.564338	2.31399	0.628613		1.28387	0.443601
0.391118	0.892989	0.533847		1.92013	0.481528
0.593312	0.83265	0.522709		0.564154	0.401275
0.577713	1.11964	0.892063		0.955381	0.513449
0.605342	1.09548	0.613422		0.821754	0.357971
0.549165	0.841489	0.749612		0.88039	0.430514
0.787648	0.634086	0.72913		0.961348	0.396245
0.562059	0.723702	0.7836		0.509552	0.352081
0.519655	0.834888	0.670242		0.87275	0.409063
0.501784	0.89076	0.622665		0.588546	0.447795
0.679643	1.09914	0.606454		0.482233	0.379296
0.627053	0.230157	0.615261		0.748654	0.340626
0.714496	1.05378	0.913152		0.522967	0.357318
0.720078	1.57767	0.363167		0.620958	0.424128
0.473429	0.921254	0.322912		0.299174	0.347925
0.25477	0.489401	0.889101		1.26273	0.385449
0.571782	1.75703	0.888467		0.355575	0.407786
0.45113	0.985588	0.749323		0.501395	0.326551
0.724865	0.872454	0.59844		0.925823	0.34385
0.496575	0.729228	0.644337		0.13676	0.292923
0.454099	0.836422	0.725889		0.30299	0.355774
0.566185	0.606577	0.484982		1.3569	0.171895
0.505448	1.01572	1.1543		1.12298	0.366661
0.499543	1.93395	0.562006		0.70335	0.427558
0.606215	2.46324	0.661842		0.0942619	0.354242
0.489327	1.01313	0.292568			0.350816
0.609715	0.440934	0.440798			0.393776
0.667084	0.349072	0.135597			0.280131
0.699266	0.831406	0.786812			0.438842
0.531057	0.595976	0.53839			0.314039
0.469311	0.730708	0.390338			0.383335
0.655658	1.13098	0.594402			0.401666
0.532877	0.367388	0.330398			0.291492
0.596387	0.996997	0.405049			0.352397
0.457548	1.01479	0.712035			0.305391
0.529921	0.93752	0.449971			0.294983
0.490924	0.829037	0.250635			0.371798
0.58523	0.57001	0.518204			0.290517
0.41343	0.71201	0.411136			0.326745
0.423784	1.95089	0.464916			0.327417
0.46288	0.890033	0.593416			0.391397
0.572094	0.893244	0.749813			0.318491
0.352832	0.689968	0.629396			0.386792
0.758703	1.28426	0.660098			0.30427
0.402159	1.0276	1.2686			0.337334
1.14556	1.50737	0.742147			0.364834
0.782842	1.97551	0.735271			0.309227
0.432085	0.565364	1.04676			0.370999
0.452756	0.633461	1.04322			0.29826
0.912401	0.51731	0.618311			0.251292
0.773462	0.957676	0.520978			0.319749
0.538061	0.59972	0.672997			0.333248
0.393767	0.592495	0.54115			0.333362
0.387285	0.50305	0.621941			0.291963
0.622554	1.00726	0.536653			0.285787
0.435509	0.965656	1.00475			0.326182
0.558809	0.671059	0.571577			0.263323
0.64423	0.921374	0.637732			0.262238
0.28628	0.57345	0.582306			0.348483
0.588192	0.500269	0.552323			0.305261
0.589272	1.93872	0.619872			0.226633
0.424949	0.551158	0.574636			0.29793
0.6626	0.699806	0.834282			0.257163
0.345332	0.77715	0.683842			0.262019
0.517034	0.602168	0.535325			0.25154
0.481079	0.680275	0.830645			0.272241
0.506831	0.734983	0.500523			0.23568
0.495303	0.563191	0.757624			0.282702
0.489321	0.597917	0.530943			0.281802
0.819641	0.767717	0.533855			0.243865
0.319079	0.725167	0.62386			0.260475
0.353114	0.547787	0.518888			0.210032
0.526586	0.643671	0.620047			0.278795
0.470169	0.904963	0.60453			0.167771
0.951791	0.274634	0.300423			0.251125
0.542116	0.547527	0.712944			0.218347
0.540483	0.853201	0.712332			0.379234
0.276802	0.99898	0.288542			0.378942
0.540529	0.772491	0.626164			0.256092
0.650995	0.649871	0.761581			0.270501
0.353889	0.58171	0.701829			0.249505
0.896209	0.497343	0.788963			0.289275
0.497399	0.63264	0.710219			0.212808
0.73067	0.528811	0.423714			0.292995
0.480562	0.613527	1.2885			0.220298
0.55136	0.869593	0.681542			0.225286
0.686738	0.531879	0.64527			0.243846
0.646643	0.845626	1.42267			0.256493
0.475417	0.54805	0.7513			0.21674
0.587562	0.484627	0.778948			0.286459
0.658848	0.589232	0.98754			0.238059
0.527511	0.496195	0.230865			0.250091
0.65925	0.561847	0.707292			0.265392
0.526273	0.528476	0.591167			0.278699
0.595632	0.561634	0.416891			0.245696
0.380026	1.04805	0.386631			0.253773
0.756814	0.536329	0.104745			0.195555
0.476757	0.411537	0.503917			0.224378
0.420646	0.529537	0.263271			0.325698
0.592462	0.392069	0.662445			0.28266
0.415353	0.76819	0.164543			0.21377
0.470981	0.659718	0.744606			0.283347
0.485608	0.450382	0.329666			0.217572
0.533371	0.692859	0.301436			0.250599
0.485548	0.465806	1.49409			0.245808
0.609616	0.534574	1.61132			0.184825
1.01557	0.64303	0.949651			0.23606
0.66142	0.463165	1.18546			0.216016
0.422795	0.467696	0.994202			0.26564
0.458972	0.43118	0.644022			0.259767
0.598533	0.596451	1.30087			0.234379
0.418582	0.874686	2.19901			0.254905
0.454995	0.556546	0.997016			0.364656
0.416473	0.409136	1.38831			0.186748
0.454739	0.620262	0.803537			0.325688
0.674522	0.44329	1.38698			0.281783
0.635043	0.507763	1.15823			0.208518
0.364836	0.456847	1.74791			0.176193
0.665014	0.720453	1.68455			0.19379
0.514461	0.487878	1.04438			0.253832
0.557325	0.397063	1.22938			0.213907
0.424345	0.436538	1.28881			0.241644
0.529203	0.558968	0.977555			0.178034
0.514422	0.798121	1.13531			0.241843
0.387254	0.416861	1.07934			0.293529
0.506346	0.618326	1.38512			0.202518
0.537975	0.538404	1.12145			0.272567
0.437363	0.408087	1.13393			0.268333
0.469035	0.891362	0.460537			0.204168
0.518846	0.541651	0.854563			0.264559
0.358918	0.467554	1.26066			0.222415
0.428214	0.682796	1.47897			0.270936
0.497616	0.426532	1.33975			0.26122
0.583835	0.389206	1.37326			0.195985
0.56016	0.71696	0.679892			0.203829
0.384046	0.471826	0.886876			0.207949
0.74125	0.581183	1.20669			0.181283
0.561136	0.331123	1.10012			0.260201
0.471782	0.421993	1.67805			0.233706
0.643155	0.431892	1.06201			0.279963
0.550906	0.588584	1.28365			0.257711
0.516923	0.425731	0.570278			0.233568
0.43852	0.511905	1.29345			0.202207
0.766708	0.532189	0.94597			0.205814
0.42693	0.980257	1.33355			0.214445
0.524299	1.09169	0.482556			0.206821
0.58388	1.58977	0.97735			0.181356
0.460144	2.39726	1.17992			0.252147
0.601298	1.56449	1.25488			0.173875
0.455526	1.08904	1.1109			0.241838
0.588694	1.6944	1.21414			0.207673
0.555653	0.946085	0.837704			0.263502
0.425647	1.41999	1.06911			0.184525
0.469394	1.78969	0.994985			0.251655
0.470548	1.30705	1.00305			0.194339
0.226428	1.7673	0.49378			0.208296
0.440796	1.26904	0.916633			0.237053
0.6492	1.54728	0.842442			0.195712
0.639735	0.998781	1.04994			0.253435
0.557404	1.35555	2.48211			0.262959
0.687289	1.42813	1.97842			0.251838
0.611323	0.910588	1.34144			0.222646
0.849434	2.02304	0.969681			0.171127
0.496319	0.878735	1.07656			0.234143
0.594117	1.56575	1.26443			0.299311
0.445072	1.06929	1.07726			0.194583
0.498844	0.506449	1.28683			0.248968
0.495204	1.17377	1.30403			0.145894
0.526356	1.11476	0.732308			0.22574
0.913068	1.29484	1.04908			0.175557
0.525698	1.45921	1.17024			0.186824
0.486487	0.915828	0.865128			0.189901
0.335455	2.6296	0.795943			0.238317
0.458003	1.86221	0.706095			0.152183
0.359852	1.73136	0.947077			0.0884402
0.538444	0.542684	1.07771			0.240632
0.6777	1.08459	0.908351			0.118085
0.474277	1.12711	0.660689			0.234539
0.683523	1.68258	1.27814			0.197903
0.573945	2.27636	0.732912			0.189236
0.399445	1.90246	1.51425			0.23317
0.885952	1.06877	0.558989			0.1901
0.442147	1.43509	0.901002			0.182286
0.519763	0.790695	0.789327			0.162057
0.581997	1.24666	0.917616			0.181261
0.529208	1.70317	1.21791			0.175231
0.430683	0.967392	0.824152			0.172179
0.353199	0.762923	0.945985			0.130466
0.391563	1.05942	0.837323			0.155647
0.664078	0.926095	1.25699			0.202824
0.290552	0.892511	1.47382			0.168718
0.374432	1.52306	1.00096			0.154922
0.53023	0.856996	0.921083			0.184359
0.510524	1.40809	0.406073			0.24547
0.469419	2.47341	0.976811			0.176924
0.391506	0.968071	0.685058			0.129563
0.426671	1.49779	0.669372			0.218161
0.406169	0.958909	0.987559			0.158356
0.313453	2.86897	1.07849			0.223638
0.58687	1.12658	1.46147			0.198682
0.569409	1.12881	0.989967			0.168009
0.451814	0.851414	1.3962			0.176295
0.552884	1.0709	0.717196			0.13545
0.586144	0.792997	1.36362			0.18089
0.577327	2.54387	0.627564			0.132196
0.408153	0.978599	0.73235			0.181928
0.519267	1.24139	0.849294			0.190077
0.438707	0.890216	1.14011			0.171329
0.485454	1.85828	0.658151			0.19588
0.403654	0.854836	0.781177			0.173112
0.513865	0.823719	0.865712			0.189112
0.440169	0.892932	0.911485			0.151229
0.784347	1.09681	0.987268			0.185752
0.386973	0.781513	0.846338			0.196229
0.608678	1.74256	0.630668			0.177648
0.637083	0.785943	0.82076			0.138162
0.474868	2.35041	0.703554			0.189269
0.527988	0.915524	0.824974			0.209991
0.515819	1.11971	1.41329			0.158002
0.366796	0.733581	0.695207			0.199786
0.190189	0.59328	0.82178			0.192325
0.184884	0.946693	1.08568			0.212967
0.385887	1.19808	0.703118			0.203721
0.453959	0.898345	1.71385			0.150897
0.50892	1.68445	0.550769			0.175763
0.715961	1.23505	0.619411			0.174231
0.756469	0.674958	0.892386			0.158034
0.496427	1.45786	1.19773			0.233391
0.424395	0.953278	1.78258			0.252318
0.791314	0.96604	1.63108			0.252719
0.502996	0.63208	0.14965			0.277291
0.756125	0.809766	0.786263			0.294026
0.475051	1.21806	1.53914			0.161053
0.400106	1.15439	0.791923			0.254903
0.853009	1.06949	0.770157			0.250384
0.522262	1.19097	1.1648			0.204862
0.908035	0.72219	1.12163			0.171601
0.287733	2.56146	0.455321			0.287472
0.32447	0.930396	1.35683			0.223372
0.478372	1.06307	1.06812			0.222321
0.428265	0.573835	0.697831			0.235391
0.293131	0.895739	0.734483			0.240651
0.622578	1.77598	1.9922			0.28527
0.616416	0.716332	0.674805			0.248072
0.557223	1.53894	0.713214			0.220931
0.549235	0.654979	0.725168			0.236494
0.517342	0.813579	0.720523			0.24126
1.11067	1.56208	0.600678			0.250245
1.24985	0.695156	0.760435			0.223904
1.10345	0.823707	0.981908			0.238902
1.42449	0.95881	0.962694			0.26305
1.01467	1.80282	0.802061			0.258741
1.24047	1.12922	0.705044			0.226761
1.11238	0.94536	1.6343			0.233972
1.12526	0.709789	0.854972			0.239082
0.854022	0.954251	0.996967			0.236166
1.67021	1.08098	0.919473			0.230123
0.873214	0.72952	0.475345			0.265843
0.882732	1.34156	1.75625			0.27381
1.06116	0.718922	0.855495			0.272132
0.726052	1.29504	0.714318			0.247347
0.747697	0.748733	0.69223			0.209747
0.70991	0.735981	0.73195			0.272181
1.20828	1.18536	1.53959			0.232869
1.02017	0.725158	0.731989			0.21377
0.854842	1.04684	0.572405			0.190385
0.880162	0.667017	0.649952			0.214353
1.10039	1.19504	1.45566			0.277693
1.40862	0.797096	0.93574			0.220831
1.09795	0.712353	1.04203			0.236771
0.804101	0.791625	0.229393			0.263926
0.99621	1.03469	1.09137			0.291056
0.771257	0.76061	0.570384			0.194236
0.251445	1.1272	0.798524			0.200927
0.909681	1.06039	0.682442			0.225322
1.00485	0.792118	0.839059			0.29961
1.12634	0.839945	0.645379			0.211754
0.879913	1.15869	1.1511			0.149389
0.935317	0.803048	1.02474			0.206001
0.69585	0.70436	0.783284			0.236818
0.83916	0.741036	0.756955			0.245435
1.0113	0.561649	0.645757			0.257233
1.01051	0.566862	0.632041			0.184718
1.17221	0.622809	0.800325			0.24295
0.92121	1.53084	0.577376			0.220386
0.821558	0.988469	0.830549			0.24094
1.01076	0.59679	0.773056			0.229096
0.885953	1.0502	0.444667			0.209379
0.8621	0.536963	0.728911			0.212103
0.80114	0.728992	0.703524			0.243706
0.921054	0.699635	0.485705			0.265258
0.910794	0.587938	0.526351			0.247812
0.967474	0.84172	0.33481			0.201666
0.787334	1.31961	0.735499			0.19885
0.907101	0.812128	1.74819			0.233253
0.89892	0.507351	0.514469			0.222763
0.899652	0.469306	0.710875			0.183481
0.781372	0.554555	0.829329			0.203149
1.02554	0.517267	0.583134			0.276095
1.07135	0.715957	0.876867			0.223136
0.917882	0.741809	0.663342			0.25144
0.656913	0.825736	0.751358			0.240387
0.88065	1.26454	0.58364			0.19154
0.937286	1.0131	0.717471			0.194964
0.776774	0.625785	0.877348			0.184679
0.777474	0.792436	0.574873			0.214088
0.693249	0.858156	0.675567			0.204418
1.39224	0.571541	0.831687			0.193954
0.624296	0.442662	0.238261			0.246549
1.07127	0.620968	0.583572			0.169606
0.698106	0.615518	0.805042			0.251525
1.104	0.538687	0.896565			0.21445
0.888023	0.54107	0.511815			0.207786
0.810365	0.751692	0.828131			0.185408
0.951111	0.421988	0.521404			0.219536
0.685204	0.570705	0.852563			0.186759
0.761495	0.387568	0.713213			0.176596
1.00138	0.718988	0.703093			0.195006
0.890956	0.636742	0.809237			0.184309
1.07651	1.16102	0.564196			0.258898
0.983324	0.667258	0.886416			0.191959
0.591871	1.35027	0.969773			0.220995
1.20248	1.2634	0.714553			0.181887
0.944186	0.68675	0.771806			0.187722
0.635059	0.587109	0.216354			0.19908
1.00168	0.642966	0.718437			0.158751
0.840191	0.923862	0.540239			0.24496
0.583886	0.701007	0.514898			0.166615
0.845704	0.615125	0.84782			0.216936
1.04976	0.606472	0.741075			0.180069
1.04933	0.584579	0.817126			0.222075
0.816245	0.840089	0.816425			0.188772
0.784842	0.861275	0.730959			0.224978
0.728908	0.786142	0.527188			0.187309
0.872636	0.667872	0.93216			0.308492
1.04252	0.545515	0.90088			0.181147
0.901038	0.496874	0.525593			0.217624
0.867689	0.371889	1.3335			0.205682
0.611142	0.455252	0.761137			0.146527
0.650385	0.894681	0.666319			0.22784
0.743643	0.592964	0.636931			0.192535
0.848314	0.71759	0.690518			0.191418
0.954513	0.609948	0.883493			0.154266
1.14883	0.767307	0.5366			0.177402
1.06702	0.573267	0.934433			0.183165
0.62048	0.398671	0.571509			0.16574
0.872675	0.84453	0.578967			0.200013
0.761779	0.491957	0.74296			0.20156
0.915864	0.566568	0.597872			0.170457
0.630844	0.770566	1.54362			0.186381
1.09666	0.597193	0.921177			0.236855
0.888238	0.602591	0.97892			0.147976
0.786386	0.578592	0.761213			0.168131
0.73412	0.457411	1.00977			0.17218
1.13082	0.601976	0.69403			0.211046
0.246909	0.536138	0.798396			0.175453
0.856861	0.433199	0.509594			0.179137
1.28493	0.538707	0.501525			0.182209
0.33811	0.41294	0.918981			0.156727
1.20775	0.501815	0.54272			0.198298
0.895002	0.615241	0.864922			0.231543
1.04538	0.480116	0.786391			0.243835
0.558928	0.474153	0.650654			0.181823
0.591198	0.578774	0.869957			0.202197
0.578127	0.439944	0.771516			0.211571
0.731065	0.576995	0.77793			0.170959
0.642893	0.733041	0.655487			0.173965
0.932617	0.500564	0.612985			0.184683
0.641702	0.476155	0.751327			0.236968
0.557002	0.468448	0.669695			0.144726
0.887532	0.485833	0.986545			0.195834
1.08372	0.616254	0.683601			0.155621
0.727222	0.659299	0.78647			0.146861
0.8374	1.10582	0.996446			0.183704
0.684952	1.04148	1.0038			0.156521
1.02329	0.266552	0.407716			0.17972
0.515278	0.578051	0.492557			0.175048
0.642202	1.14279	0.399212			0.141611
0.667559	0.503888	0.727167			0.188618
1.01976	0.453912	0.416278			0.203746
0.669941	0.443613	0.691885			0.172043
0.888405	0.457868	0.566617			0.237249
0.519586	0.505395	0.679813			0.167213
0.537685	0.522315	0.398301			0.217226
0.716484	1.99718	0.574487			0.177599
0.478413	0.302418	0.618664			0.161491
0.547956	0.412181	0.643817			0.159794
0.658423	0.664417	0.57441			0.115469
0.377715	0.506999	0.731205			0.167006
0.802444	0.483681	0.633263			0.167055
0.927972	0.465025	0.644882			0.185949
0.602179	0.694928	0.432922			0.15078
0.51545	0.602907	0.612196			0.152355
0.80104	0.6149	0.394549			0.154055
1.00654	0.520028	0.434182			0.215235
0.564178	0.478115	0.484072			0.173409
0.571594	0.462622	0.397619			0.17336
0.531912	0.435038	0.640279			0.0730247
0.861311	0.53555	0.569744			0.191252
0.688307	0.460109	0.550152			0.153903
0.467595	0.394329	0.533088			0.1506
0.554154	0.40897	0.348395			0.164875
0.637995	1.17817	0.55592			0.123323
0.645931	0.298562	0.805153			0.153373
0.793559	2.02969	0.577454			0.124624
0.466268	0.726155	0.605387			0.134276
0.784952	0.425166	0.786125			0.138338
0.578005	0.402378	0.252334			0.195465
0.643439	0.39115	0.485806			0.113638
0.510267	0.366877	0.723395			0.152391
0.629676	0.848574	0.362053			0.132368
0.6744	0.635239	0.397221			0.137937
0.889381	0.712918	0.819987			0.105692
0.875888	0.551998	0.455498			0.167612
0.732828	0.475204	0.976073			0.151385
0.774959	0.408727	0.504918			0.150038
0.902916	0.536168	0.477469			0.165277
0.454453	0.712579	0.55769			0.190723
1.13622	0.460095	0.44572			0.151413
0.846237	0.537605	0.278323			0.146067
0.913317	0.472251	0.569128			0.147122
0.854351	0.564554	0.638214			0.184706
0.64279	0.599417	0.47253			0.145886
0.795575	0.46665	0.653846			0.157525
0.655466	0.417638	0.288112			0.195953
0.751174	0.491264	0.759855			0.191963
0.92913	0.799856	1.32964			0.178861
0.780843	0.492881	0.458866			0.205219
0.224674	0.631725	0.517878			0.1462
0.522414	0.355024	0.493953			0.151899
0.752223	0.421891	0.999041			0.157112
0.568569	0.492093	1.05811			0.141685
0.69539	0.893905	0.828665			0.185492
0.815244	0.591876	0.606031			0.158763
0.617835	0.52298	0.679702			0.150634
0.683481	0.416368	0.763597			0.150394
0.767065	0.72752	0.481055			0.145141
0.967929	0.561239	0.843718			0.147464
0.703713	0.474058	0.767688			0.146154
0.673355	0.348307	0.332961			0.162554
0.824082	0.792467	0.619858			0.153922
0.967386	0.993114	0.938226			0.151124
0.912413	1.04497	0.239078			0.126065
0.742116	0.491442	0.364824			0.162474
1.16083	0.61252	0.565392			0.177268
0.534449	0.368551	0.321529			0.140618
0.880855	0.896403	0.207824			0.159081
0.520037	0.16892	0.34686			0.137655
0.667055	0.508136	0.275886			0.163176
0.509124	0.398113	0.266725			0.177374
0.444804	0.708082	0.511532			0.181554
0.56336	0.351395	0.334148			0.117688
0.731819	0.59829	0.379284			0.1523
0.644073	0.455826	0.239447			0.152798
0.462494	0.873311	0.292192			0.14067
0.63716	0.563754	0.218585			0.169867
0.685267	0.417037	0.408392			0.137251
0.508804	0.407965	0.59783			0.163856
0.524358	0.475018	0.177204			0.12673
0.69577	0.652031	0.353529			0.152515
0.544995	0.507099	0.439739			0.167597
0.514075	0.431768	0.322375			0.157947
0.708644	0.469061	0.740595			0.148263
0.733357	0.458814	0.274578			0.147941
0.901794	0.441482	0.182654			0.16003
0.35646	0.834313	0.176614			0.166927
0.509945	0.493251	0.521227			0.182989
0.536116	0.427788	0.112837			0.151326
0.980628	0.705564	0.184107			0.170443
0.585858	0.407295	0.240189			0.153689
0.626034	0.360074	0.242886			0.181189
0.701921	0.604735	0.135819			0.127488
0.660644	0.632582	0.384078			0.104718
0.632942	0.45609	0.612317			0.171928
0.545499	0.819155	0.139229			0.126088
0.431726	0.387262	0.181534			0.14543
0.683115	0.561733	0.501697			0.14187
0.703683	0.754354	0.252499			0.165281
0.547685	0.471936	0.53862			0.157946
0.701544	0.389092	0.111267			0.169548
0.478957	1.01202	0.521425			0.149685
0.780786	0.714729	0.10392			0.182428
0.506959	0.461107	0.162841			0.139084
0.366232	0.488095	0.201129			0.202426
0.594473	0.451349	0.163849			0.147078
0.451126	0.633168	0.309841			0.134708
0.479803	0.444712	0.200457			0.151615
0.684694	0.192568	0.62854			0.115169
0.62229	0.514697	0.131844			0.179489
0.554393	0.480547	0.535498			0.16352
0.510039	0.517423	0.171555			0.140872
0.516993	0.542586	0.259751			0.168371
0.633936	0.460905	0.140032			0.148111
0.612652	0.508615	0.374268			0.166364
0.698819	0.616408	0.169668			0.218727
0.59635	0.671248	0.14597			0.149021
0.555352	0.420484	0.127165			0.137929
0.398679	0.548941	0.14226			0.131694
0.698848	0.520117	0.70209			0.182148
0.743223	0.457397	1.37777			0.196425
0.496007	0.742167	2.02055			0.151944
0.791577	0.53349	1.22392			0.152714
0.344489	0.425195	1.8684			0.188747
0.581135	0.681358	1.03693			0.113469
0.505247	0.54835	1.54181			0.128605
0.855457	0.408613	0.840384			0.138729
0.428895	0.559364	2.51208			0.174067
0.657811	0.650642	1.1328			0.192063
0.392282	0.339065	1.58299			0.0871256
0.463264	0.437897	4.18713			0.107347
0.189035	0.575803	1.53682			0.145448
0.462744	0.600565	1.44674			0.136275
0.643459	0.496974	1.15223			0.133839
0.562455	0.392571	1.93044			0.11355
0.639654	0.61401	1.4743			0.136318
0.520644	0.439725	1.16506			0.165723
0.824325	0.415691	1.79392			0.141579
0.714468	0.432783	2.29345			0.166698
0.538761	0.572886	1.76672			0.161931
0.601531	0.555455	1.35807			0.129275
0.581275	0.415577	1.45189			0.126879
0.397945	0.412478	1.43363			0.135512
0.445117	0.431745	1.37399			0.164087
0.513696	0.611915	1.19858			0.16653
0.193856	0.540935	1.30171			0.153309
0.455062	0.414262	1.14742			0.14759
0.41583	0.433453	1.39516			0.139036
0.397284	0.427534	2.1693			0.136795
0.537999	0.359017	1.3577			0.160907
0.46666	0.347405	1.38758			0.142921
0.710302	0.450524	1.21005			0.122536
0.429222	0.557368	1.37098			0.136184
0.201572	0.546868	1.77109			0.126351
0.597634	0.516823	1.96728			0.12156
0.512472	0.397789	1.23887			0.234139
0.75698	0.407341	1.22527			0.183945
0.532987	0.499823	0.920025			0.1393
0.508754	0.372624	1.22649			0.123758
0.534404	0.373432	1.87542			0.116182
0.471981	0.558689	1.50702			0.0830808
0.495002	0.604445	1.31663			0.178169
0.677055	0.420391	1.06746			0.179794
0.434516	0.412929	1.13383
0.639692	0.378912	1.21789
0.523891	0.454231	0.655705
0.394594	0.452764	1.27819
0.656482	0.481229	1.07441
0.347518	0.522514	1.91135
0.672409	0.467269	1.79762
0.529805	0.718221	1.20074
0.597183	0.376441	2.19718
0.632167	0.481173	1.08693
0.677726	0.292353	1.51751
0.446885	0.37683	1.27884
0.591679	0.395007	1.08951
0.523443	0.433335	1.36432
0.941025	0.431926	1.17542
0.716768	0.425584	1.81863
0.437144	0.725733	1.21763
0.577203	0.43121	1.32877
0.299368	0.354635	2.65145
0.403218	0.480305	1.1044
0.568594	0.419857	1.10574
0.527503	0.518449	1.03309
0.66475	0.482065	2.39496
0.528022	0.427488	1.26371
0.393831	0.485285	1.09936
0.442223	0.402494	1.05801
0.401069	0.624147	1.07952
0.540024	0.299528	1.01225
0.387635	0.419326	1.39151
0.466008	0.425957	1.54906
0.584325	0.500756	0.46993
0.450891	0.406664	1.35213
0.410326	0.572607	1.18518
0.510518	0.731026	2.10353
0.398942	0.348278	1.22603
0.406306	0.338971	2.74828
0.570458	0.433215	1.24911
0.424421	0.389672	1.34263
0.371995	0.641431	1.38737
0.63834	0.494439	2.40976
0.457795	0.553555	1.31143
0.379515	0.353024	1.82635
0.442514	0.414843	1.31352
0.451367	0.429232	1.462
0.952924	0.268686	1.55569
0.429347	0.369379	1.71388
0.697918	0.47757	0.935211
0.466879	0.544633	1.39408
0.399154	0.477372	1.30816
0.410972	0.40818	1.33736
0.600207	0.329072	0.507354
0.650652	0.701006	2.57506
0.645353	0.412978	0.975016
0.565599	0.336653	1.01403
0.646062	0.510537	0.538998
0.467738	4.00902	1.93777
0.389335	2.01083	1.2555
0.347573	2.07282	1.78091
0.555149	3.04438	0.988321
0.428879	1.6776	1.20519
0.467628	2.04059	0.950066
0.788182	1.91815	0.976717
0.477551	2.06497	1.14493
0.361994	2.21071	0.875804
0.417505	2.17306	1.05821
0.503873	2.0879	1.64417
0.430721	1.69389	0.862685
0.498445	2.92741	1.13625
0.206212	5.15851	0.936391
0.41325	2.25776	1.05537
0.458216	1.93138	1.46064
0.465387	3.28028	1.00557
0.469532	2.15801	1.31684
0.322764	3.96996	0.280623
0.512271	2.53558	0.911323
0.438792	1.78371	1.79092
0.452371	1.5984	0.751405
0.428959	4.20736	1.73557
0.467316	2.5995	2.06544
0.363886	2.32112	0.427433
0.528532	2.20915	0.876235
0.413955	2.38178	2.01566
0.60614	4.18061	1.10077
0.412278	2.73925	0.871576
0.475221	2.46771	0.859664
0.357003	3.64356	2.09585
0.303128	4.03363	1.17833
0.557734	1.77417	1.02905
0.494789	1.53451	0.799359
0.45418	3.09	1.95573
0.453024	2.54946	0.804132
0.616588	2.34187	1.50269
0.549317	2.9915	1.58171
0.377186	3.30131	0.741934
0.783464	3.27959	1.2627
0.463679	2.35093	0.884029
0.470323	1.30467	0.816154
0.418393	2.7272	1.23115
0.533373	3.23011	1.52689
0.391134	2.10431	1.88238
0.43099	4.79309	0.733865
0.469114	3.4201	1.34895
0.483586	3.22322	0.70045
0.505951	3.51176	0.980893
0.561073	2.28318	1.50894
0.6011	2.68031	0.965236
0.595819	1.63069	0.716563
0.234233	2.69297	0.907846
0.408609	3.63184	0.857194
0.411769	3.33379	0.638103
0.58961	2.79046	0.697567
0.474821	1.11203	1.5166
0.434013	2.14023	1.73375
0.449778	2.87059	0.784892
0.504173	2.4371	0.664381
0.297134	2.99621	0.554168
0.551641	3.37922	0.880949
0.525797	1.80828	1.13034
0.306771	2.4383	1.00517
0.508752	1.729	1.07523
0.275792	1.76841	1.9306
0.532603	2.50114	1.04262
0.485453	2.66336	1.79678
0.287443	2.21437	0.977014
0.893261	2.92627	1.54313
0.439496	2.08758	0.869963
0.712558	1.24356	0.305651
0.339407	3.32019	1.38504
0.500454	2.65438	0.941879
0.498	1.69986	0.652684
0.404836	2.69484	0.838238
0.37799	3.14213	0.82448
0.327448	1.43375	0.954173
0.405721	2.67259	1.84789
0.479791	2.62716	0.715395
0.421334	2.56173	0.617323
0.550513	2.05077	0.982796
0.445179	2.12156	1.47974
0.532239	1.64923	1.15169
0.283697	2.07238	0.273064
0.551122	2.1162	1.78199
0.353735	2.18151	1.09209
0.530116	1.22249	0.725206
0.510504	2.02658	0.813665
0.431337	0.839644	0.75757
0.419719	1.53283	0.948391
0.420439	1.15862	0.832336
0.466101	1.42565	0.64183
0.520911	2.10437	1.99824
0.400908	1.70407	0.56111
0.336465	2.25529	0.648984
0.456468	2.66476	0.804982
0.508167	1.87357	1.7922
0.446891	3.88676	0.496581
0.357764	2.6851	0.517868
0.33824	1.42691	0.608748
0.394855	1.62363	2.22876
0.68981	1.33089	0.87915
0.255629	1.39472	0.692165
0.482652	1.86447	0.749598
0.499815	1.21717	0.801634
0.366571	1.5167	0.79498
0.235987	0.803565	0.832764
0.58743	1.9456	0.660114
0.353006	1.55482	2.65932
0.605028	1.48789	0.805685
0.508555	0.906438	0.642315
0.380851	1.28453	1.0683
0.243383	1.74558	0.969238
0.397563	1.58153	0.974188
0.414176	1.01092	0.802826
0.422892	1.6602	0.658701
0.329132	1.17816	0.78023
0.493916	1.59568	0.937021
0.360291	1.92813	0.720058
0.390609	1.97795	0.992838
0.455453	2.08917	1.48705
0.303958	1.94131	0.585701
0.467217	1.42799	3.62813
0.441548	1.75263	0.970334
0.500846	2.22128	1.06976
0.508619	1.23125	3.04209
0.262267	1.69026	0.874173
0.489051	1.16015	1.27914
0.250448	2.03832	1.01398
0.368296	1.42915	1.11205
0.220713	1.854	0.908335
0.276732	1.2686	1.0314
0.357821	1.19765	0.527688
0.426129	1.47017	1.19505
0.308552	1.66577	1.03287
0.300712	0.82232	0.899032
0.406669	1.15467	0.59853
0.41816	1.38999	2.00963
0.483648	1.19169	0.860168
0.466534	0.875775	1.1331
0.416571	1.02607	1.12518
0.34104	1.57024	0.626681
0.405598	0.930132	0.458315
0.309288	1.08258	0.214675
0.365668	0.950812	0.750856
0.499983	1.04602	0.867594
0.281895	0.59391	2.29122
0.370663	2.29742	1.38022
0.426812	1.25165	0.826118
0.10498	1.42213	0.931348
0.347872	0.52574	0.608865
0.369118	1.75172	0.216438
0.301925	0.91415	0.737418
0.38616	1.25255	0.893381
0.321148	0.920141	1.05999
0.435221	1.00017	0.854469
0.262505	0.957567	1.84117
0.589715	1.43241	0.876208
0.366191	0.598291	0.511638
0.324246	1.08649	1.06489
0.397538	1.22457	0.939288
0.323069	1.1947	0.882709
0.279045	1.00687	1.37093
0.448899	1.4928	1.12675
0.365841	0.846348	0.871504
0.378853	1.35097	0.696586
1.30689	1.2988	0.825819
0.87559	0.625451	0.854386
1.09242	0.957155	2.03271
1.03698	1.03707	1.02617
0.819743	0.674431	0.807325
1.03944	0.922885	1.21276
1.39286	0.648164	0.778648
1.28175	0.640916	0.978226
1.01355	1.17819	0.826758
0.990052	1.15543	2.03856
1.20098	1.02087	0.929004
0.798407	1.04545	0.758103
0.982677	0.934009	0.798264
0.740879	0.793027	1.1502
1.48866	1.05428	0.839593
1.03765	0.698456	1.22083
1.08149	0.746152	0.951604
0.814137	0.725568	1.06491
0.777067	0.576961	0.630366
0.925109	0.932002	0.996321
0.88234	0.824592	0.93093
0.672077	0.69754	1.04694
1.11685	1.07666	1.02976
1.52824	1.54424	0.880528
0.96551	0.986996	1.19013
1.26597	0.713125	0.771243
0.924984	0.666985	0.182972
0.812043	0.824602	0.88793
1.04417	0.617149	1.17704
0.700158	0.827921	0.858541
0.700063	0.798348	1.20798
1.10321	0.670755	0.981387
0.858375	0.516168	0.893414
0.688785	1.0321	1.18106
1.11792	0.599661	0.797162
1.19442	0.867473	0.695601
1.41914	0.895807	1.39327
1.03414	0.581913	1.72342
0.720559	0.845281	1.08336
0.945627	0.783537	0.336375
1.40242	0.50451	0.970951
0.588828	0.743851	0.895777
1.01628	1.27962	0.775236
1.17763	0.911155	0.66329
0.699823	0.516863	0.697957
0.460543	0.699642	0.649267
0.639473	0.809848	1.29639
0.848007	0.600351	1.31728
1.15637	1.37996	0.627418
1.44604	0.714734	1.94192
0.842337	0.699006	0.555663
0.605616	0.763599	0.833043
0.709045	0.463718	1.04361
0.871122	0.531885
1.24054	0.797105
0.86296	0.549002
0.838747	0.375137
0.88539	0.647099
1.17482	0.985835
0.572556	0.644053
0.96879	0.336091
0.789106	1.30715
1.01279	0.726018
0.76881	0.505611
0.709543	0.407866
1.02113	0.935824
0.905007	0.295496
1.357	0.959187
0.653377	0.628462
0.804979	0.532923
0.884168	0.648872
1.0522	0.722278
0.686159	0.593214
0.562336	0.981455
0.548522	0.500207
1.45685	0.606631
0.541925	0.482919
0.829476	0.568566
0.64978	0.713238
0.752503	0.722014
0.629112	0.648794
1.16535	0.436207
0.767425	0.743845
0.869137	0.628545
0.605035	0.71513
1.08812	0.733328
0.708055	0.352825
0.844522	0.77349
0.595153	0.591912
0.525565	0.536349
0.851354	0.348007
0.239315	0.499011
0.991648	0.594486
0.586966	1.31315
1.02685	0.704128
0.49672	0.521789
0.626108	0.423356
0.705016	0.655652
0.937004	1.10653
0.697724	0.632228
0.467625	0.768976
0.579485	0.406104
0.977364	0.330962
0.632895	1.09606
0.746794	0.524132
0.977609	0.503406
0.636283	0.341031
0.498622	0.5486
1.11955	0.420322
0.643353	0.980388
0.714685	0.616841
0.525733	0.548832
0.93594	0.895222
1.05587	0.451709
0.780092	0.428003
0.725638	0.687938
0.766753	0.483479
1.32289	0.492941
0.402667	0.942062
0.655842	0.390601
0.403861	0.561745
0.751769	0.50405
0.952831	0.549157
0.795721	0.588644
0.952231	0.628223
0.720946	0.462592
0.737705	0.485368
0.593307	0.974313
1.19371	0.505666
0.730784	0.481123
0.659438	0.670294
0.510623	0.577155
0.870916	0.400198
0.83458	0.629733
0.502849	0.263392
0.696965	0.427324
0.413686	0.457252
0.49496	0.453234
0.476599	0.455864
0.606673	0.429856
0.684773	0.364017
0.475084	0.423549
0.854655	0.629634
0.136573	0.574279
0.837373	0.512948
0.499126	2.31559
0.696687	2.57113
0.39167	2.83611
0.738366	2.89481
0.711526	1.96571
0.824443	2.7553
0.874659	0.899522
0.398516	2.36763
0.851615	2.31545
0.768437	2.52466
0.813544	0.980676
0.645123	2.22414
0.463444	2.68458
0.538837	1.67939
0.495622	1.88414
1.191	2.70424
0.782627	1.81285
1.37824	1.85494
0.814665	1.86506
0.555623	2.53522
1.3763	2.04361
0.665044	1.90213
0.674425	1.32395
0.538915	2.88586
0.510487	1.99045
1.02956	2.15604
0.825931	1.39119
0.789513	1.71904
0.500067	1.43099
0.893279	2.99269
0.712962	1.72949
0.841107	1.13404
0.70103	1.46843
0.511031	1.75893
0.551152	1.46159
0.737927	1.61886
0.878591	1.742
1.22717	1.2105
0.771031	1.06768
0.632092	1.33731
0.524328	0.862475
0.714339	0.969369
0.983008	2.06146
0.978089	0.895983
0.659533	1.43106
0.601883	2.05003
0.684702	1.4548
0.600705	1.18673
0.824614	1.00277
0.556134	2.2635
0.77392	1.82654
0.749001	1.88574
0.549613	1.28082
0.925959	1.29396
0.880157	1.28938
0.634254	1.04739
0.736977	2.04078
1.11242	1.17837
0.491243	1.38944
0.728292	0.844489
0.486706	0.870032
0.869419	1.1928
0.797432	1.03565
0.631513	1.0598
0.477438	1.35519
0.500194	1.57156
0.501307	0.971453
0.649053	1.27278
0.69522	1.23751
0.653932	1.46293
0.503709	0.768714
0.538578	1.32253
1.11187	1.12379
0.405504	1.33884
0.499769	1.25292
1.04343	1.2313
0.682342	0.974675
0.385504	1.04691
0.827757	1.07957
0.507848	0.881122
0.594367	1.55612
0.783499	2.80137
0.600496	0.961315
0.474621	0.668416
0.522378	1.10639
0.515905	1.47911
0.491197	1.32086
0.636676	1.48559
0.800993	2.07595
0.864348	1.13707
0.626919	1.09337
0.580026	0.946573
0.802523	0.980999
0.575042	1.0967
0.959259	1.00754
0.791092	1.11837
0.565	1.2504
0.541531	1.35715
0.602235	0.758781
0.445439	1.23787
0.411032	0.764093
0.647854	1.05828
1.01144	1.37082
0.74394	0.979602
0.579967	1.30205
0.798619	0.878469
0.669867	1.20563
0.900463	1.24143
0.424378	1.06379
0.491133	1.05261
0.470601	0.703654
0.563911	1.08317
0.39148	0.932931
0.554111	0.950024
0.697914	0.832141
0.502188	1.08385
0.748317	0.707273
0.654589	1.43787
0.925913	0.873898
0.683184	1.10588
0.819892	0.881604
0.695061	1.73955
0.535049	0.606238
0.461818	0.285721
0.646199	0.858156
0.576044	1.15046
0.705024	0.798948
0.761852	1.00157
0.541652	1.38053
0.520124	1.14741
0.53951	0.728616
0.685894	0.900536
0.563869	1.53114
0.648808	1.36389
1.07338	1.11949
0.80275	0.70606
0.758008	0.846167
0.582231	0.681406
0.620286	0.906757
0.435562	1.09595
0.517741	1.00164
0.656704	0.322239
0.662911	0.800047
0.642299	1.22701
0.563248	1.10056
0.636107	0.913724
0.559694	0.888574
0.623972	0.807734
0.495351	1.04724
0.786449	0.788716
0.5953	0.675841
0.723257	0.871352
0.740319	0.884751
0.43535	0.72108
0.460511	0.658273
0.425266	1.02113
0.52659	0.941371
0.337852	1.38759
0.465092	1.15404
0.623932	0.889849
0.573693	0.565455
0.460316	1.21947
0.651288	1.1654
0.504928	1.07821
0.728456	0.765272
0.610399	0.733932
0.44777	0.748288
0.470484	0.564628
0.438684	0.606332
0.997025	0.924981
0.476269	1.09155
0.427418	1.2974
0.945559	2.26278
0.534973	0.615835
0.39121	0.972057
0.525006	0.792144
0.406619	0.676902
0.572064	0.416521
0.228746	0.828373
0.382852	0.772377
0.800685	0.535809
0.41462	1.1725
0.494779	0.831899
0.528823	1.04504
0.651192	1.07197
0.501107	0.558765
0.934773	0.577125
0.501271	0.837062
0.714819	1.03596
0.479295	0.747907
0.456352	0.637078
0.577886	0.60244
0.284698	0.904592
0.416956	0.953673
0.788226	0.767973
0.555192	0.766908
0.473149	0.814283
0.34907	0.567278
0.784014	0.58281
0.406363	1.20168
0.565401	1.04117
0.43296	0.235564
0.450406	1.55487
1.05326	0.855999
0.353396	0.812162
0.572755	0.94555
0.480873	0.879044
0.511585	0.886156
0.465255	0.592507
0.707426	0.613034
0.463827	1.00512
0.397203	1.36445
0.352743	0.893404
0.544897	0.517824
0.554553	0.660172
0.589708	0.391681
0.624646	0.554663
0.616448	0.710448
0.711346	0.56648
0.550429	0.558454
0.556466	0.923379
0.779832	0.915304
0.455756	1.19
0.801024	0.698206
[truncated: 828 more rows]

## Sheet: Extended Data Fig. 8d
Extended Data Fig. 8d	Day 5-7 Bayesian (brms) Coefficients
	LDN			BMP6
	Coefficient	Upper CI	Lower CI	Coefficient	Upper CI	Lower CI
CER1+	-0.55	0	-1.17	-0.77	-0.2	-1.4
Hypoblast	-0.35	-0.19	-0.52	-0.44	-0.29	-0.59
Epiblast	-0.82	-0.59	-1.07	-0.03	0.13	-0.2

## Sheet: Extended Data Fig. 8e
Extended Data Fig. 8e	Day 7-9 Bayesian (brms) Coefficients
	LDN			BMP6
	Coefficient	Upper CI	Lower CI	Coefficient	Upper CI	Lower CI
CER1+	-95.4	-6.06	-390.08	-1.9	-0.85	-3.29
Hypoblast	-0.55	-0.34	-0.78	-1.08	-0.83	-1.35
Epiblast	-0.57	-0.31	-0.84	-1.65	-1.21	-2.12

## Sheet: Extended Data Fig. 8g
Extended Data Fig. 8g	E3.5+48h Epiblast
Control																				BMP6																				LDN
31	23	28	8	68	21	38	12	11	31	48	33	16	44	23	65	35	31	36		35	19	21	20	19	31	37	21	29	46	21										34	16	18	41	58	59	59	23	23	2
[truncated: 3 more columns]

## Sheet: Extended Data Fig. 8h
Extended Data Fig. 8h	E3.5+48h PrE/VE
Control																				BMP6																				LDN
58	31	43	60	53	55	55	9	38	44	40	56	80	50	60	77	76	52	47		31	28	45	34	40	53	70	74	102	38	48										66	45	50	34	70	57	79	52	66	4
[truncated: 3 more columns]

## Sheet: Extended Data Fig. 8j
Extended Data Fig. 8j	E5.0+36h % Egg cyclinder and DVE/AVE
% Egg Cylinder				%DVE/AVE
Control	BMP6	LDN		Control	BMP6	LDN
100	100	88.88		12.5	30	75

## Sheet: Extended Data Fig. 8k
Extended Data Fig. 8k	E5.0+36h Epiblast length
Control										BMP6										LDN
127.596	76.898	98.544	74.615	71.821	152.937	166.259	140.447			120.664	162.497	125.236	106.596	144.77	58.268	145.643	123.273	100.908	168.943	90.448	54.994	70.377	72.915	54.58	68.335	68.682	91.585

## Sheet: Extended Data Fig. 8l
Extended Data Fig. 8l	E5.0+36h Epiblast area
Control										BMP6										LDN
14267	4959	8893	8773	6153	13202	9772	10683			12550	8302	10704	5920	9587	6081	7359	7950	14809	11628	7723	5408	6491	5310	4731	5297	6472	5188

## Sheet: Extended Data Fig. 8m
Extended Data Fig. 8m	Relative Proportion Cleaved Capsapse positive hESC
mTeSR			PXGL
Control	LDN		Control	LDN
1.311	0.289828		1.14101	0.904304
0.30232	0.565632		0.822095	0.818142
1.93931	0.333199		1.54352	1.31307
0.684276	0.850162		1.12549	0.286488
0.756209	0.427673		2.28202	1.85982
1.63429	1.09877		0.92235	1.27758
1.76449	0		1.29762	2.43977
1.08953	0.489622		0.945409	0.859463
0	0.71814		0.270117	1.98231
0.518583	0		1.05045	1.71893
1.311	0.363861		0.914912	0.945409
0.30232	0.853364		0	1.35058
1.93931	0.830424		0.525227	0.995167
0.684276	2.40269		0.978009	0.556123
0.756209	0.429053		1.18176	1.26055
1.63429	0		0.631017	0.959483
1.76449	0.924904		0.90335	1.63026
1.08953	0.182576		0.977853	2.47908
0	0.792097		1.84859	2.06799
0.518583	0.343242		1.63763	1.67207
			0.497474	2.73611
			0.366695	3.51785
			0.26154	1.97608
			0.456018	1.06495
			1.04925	1.94368
			0.929919	1.04233
			1.14279	0.714245
			1.84434	0.624025
			1.15673	0.681406
			1.2968	2.11723

## Sheet: Extended Data Fig. 8q
Extended Data Fig. 8q	Normalized pSMAD1.5.9 in YSLCs
YSLC	YSLC+LDN
8.67384	23.8326
15.0425	17.7805
13.6589	25.3006
14.9316	17.6379
16.2737	19.2007
13.3665	24.1204
14.5729	19.5004
15.245	18.9197
13.314	16.9385
15.2952	15.9565
12.8847	23.8113
13.239	17.5107
11.2467	22.0862
10.9884	18.7438
15.0557	16.9308
11.5403	26.0231
17.0651	21.1665
14.7975	18.0658
13.3527	22.3723
13.1821	26.5235
12.9741	20.9658
14.8427	17.567
19.9089	20.3168
22.0193	15.7259
11.9807	17.6003
12.8571	17.614
15.0706	18.9752
15.144	21.2109
12.4895	26.1546
21.165	18.3501
12.7428	16.0737
20.3035	17.1794
21.8725	20.1057
12.4548	14.9222
23.6004	14.0005
16.5795	14.6495
14.9205	10.8392
15.766	14.4227
15.6148	12.3985
14.0497	19.5809
14.0729	8.9665
13.9884	14.4969
12.7654	15.6778
13.5602	17.6057
14.1021	12.1871
17.1181	7.63577
15.1165	8.92305
12.7312	10.0257
21.9448	7.63338
30.5837	7.19973
23.971	8.6669
27.8101	8.70246
24.6146	8.37791
26.5051	8.2093
27.7708	7.84576
25.2825	10.6101
18.1048	8.9381
21.5388	10.3673
28.1609	11.5291
21.7633	5.60739
24.1141	7.91724
27.899	8.56566
24.8017	7.43844
24.9036	9.36901
21.957	8.69562
23.6324	10.8546
24.724	8.46135
23.681	9.47777
22.1656	8.50034
21.7091	11.1727
23.3274	9.84884
22.0187	7.6946
20.7437	8.09507
22.7558	9.658
20.7063	6.65424
20.1169	7.10294
23.3143	6.82592
22.1122	6.60465
18.6688	7.48906
23.9495	10.8991
24.5594	8.42305
18.2329	7.98974
23.1319	11.1491
22.4153	8.22709
14.8213	10.3225
22.391	8.00205
12.3499	8.1368
20.9289	7.61594
19.3237	7.55096
19.7764	6.47845
19.4415	8.14227
19.0533	6.90629
17.2572	7.40629
20.8129	7.52668
28.2254	7.94938
21.2816	8.45041
21.1693	8.71614
20.5781	6.31156
22.927	9.16108
23.6183	23.5057
25.2853	26.5789
22.1085	20.2159
21.2011	17.5568
20.7025	19.0458
17.434	19.6506
24.102	15.2021
20.304	26.5263
16.0253	19.6377
22.3059	22.0343
19.6071	17.106
26.6286	21.225
18.9616	13.2265
25.1048	19.9146
18.9504	15.5492
21.0309	21.7109
80.2844	17.2113
25.3732	16.2159
25.4022	19.4264
24.6997	15.4973
22.261	13.9886
35.0374	24.4882
21.3835	12.4989
19.42	20.151
19.7811	21.0755
26.4864	25.3173
26.8784	20.5301
31.3798	16.4928
24.1684	16.2509
23.4406	21.3188
19.7802	20.6445
18.073	19.1876
18.7633	22.0114
36.276	17.1762
33.3854	21.4272
17.6436	22.9779
16.333	22.8879
16.8616	22.55
24.0543	18.7536
29.0552	17.4371
26.6024	19.6133
19.2516	15.2166
29.5145	19.3455
45.2956	21.0061
18.4275	19.4577
29.7147	17.6423
23.9102	12.36
23.7119	11.2693
27.7643	17.6995
22.1534	20.3188
19.2339	22.1373
22.8653	18.9016
34.4883	18.5027
25.0683	22.3806
40.2778	37.4371
24.2919	15.1403
23.0683	16.6179
41.5912	15.8063
45.6483	30.7712
34.3386	18.5202
28.449	16.2197
23.2152	15.3699
21.5884	33.8246
17.8326	14.8337
27.2161	16.5767
39.0253	18.0709
25.5341	14.9779
35.0627	24.344
22.0468	16.8101
19.5538	20.5286
21.8728	20.8406
29.3293	20.6949
19.0243	19.7986
71.551	15.9794
22.8026	13.3028
22.6642	21.5706
30.8878	24.2586
21.3068	18.2555
24.8129	16.3272
26.6127	18.5919
52.7287	11.2493
23.7868	17.962
27.033	14.4113
32.5931	13.9027
46.7883	14.1687
28.1066	20.0973
29.6637	14.9933
45.3994	12.4767
38.7838	13.1633
35.5901	20.168
32.7493	17.1033
30.9474	13.2273
30.3438	17.8487
41.1201	19.874
53.6261	15.0573
34.5496	17.1373
30.5511	20.226
35.3213	16.142
40.2372	17.1087
44.3739	15.834
38.7357	17.8913
29.4414	17.3573
36.6201	16.4767
28.4595	18.9313
37.8063	16.9353
24.6351	15.2413
45.2778	15.8653
29.6907	12.8787
30.1186	13.4107
37.4595	14.926
24.0075	20.0133
28.3183	18.724
25.9399	14.594
28.4144	17.3147
57.0195	17.4187
26.1577	15.1553
42.9625	17.0467
40.8378	17.276
31.2538	13.9887
33.518	16.0413
32.1997	14.9933
38.1381	17.6807
24.7748	14.9967
37.2988	14.006
32.8333	15.804
36.5676	15.0273
33.3438	16.2807
46.3874	18.3273
35.6066	21.0933
39.9549	18.8373
27.7402	23.152
44.3153	28.9113
33.1306	29.566
38.2162	15.468
43.1757	24.32
18.3904	24.9407
30.8574	16.236
72.3318	28.1767
35.6126	19.174
34.5781	16.8333
47.473	16.4973
41.4084	14.682
47.006	10.47
34.4219	21.0913
31.5646	18.9253
30.4715	9.56049
30.3183	9.75359
32.2222	9.95694
43.024	8.79733
34.0225	9.06835
26.0781	9.78674
37.4279	12.514
36.0901	9.99932
36.494	10.419
33.9294	10.2659
40.7327	9.65926
47.1036	10.3069
46.8814	10.3428
32.3183	7.84655
28.6832	8.96753
38.8469	9.51709
34.2808	9.83869
43.0991	10.0379
38.4925	9.56494
31.8619	10.4733
41.2102	9.68626
28.0494	9.44976
24.3682	8.49043
26.1793	7.73274
25.4622	9.09057
25.156	8.99556
22.4845	10.9241
38.0019	7.94053
33.8023	8.18011
26.7103	10.2635
24.0892	9.66302
28.1095	8.34792
25.5029	10.6757
30.2994	11.2119
29.0746	8.39439
27.1395	11.0851
33.5814	8.96822
24.938	7.85817
34.3498	8.97779
30.7306	9.21189
25.2733	8.89952
24.7548	9.05058
23.8915	10.5331
34.0213	8.51128
29.5446	8.48086
20.3111	8.6015
32.3905	9.27888
28.1318	8.73069
34.3217	8.26384
33.2229	9.82331
26.9322	9.04306
16.7752	8.95762
27.1812	9.55742
23.6686	9.58066
29.3062	11.175
19.3198	8.26555
17.5368	7.811
29.2975	9.53452
22.6124	9.42789
28.4254	9.11893
33.5533	10.6797
16.9389	9.76868
27.0368	12.3069
24.8537	13.7674
23.2296	11.714
30.1802	11.6953
26.6948	9.70596
19.8139	9.93105
24.7626	9.09875
37.8798	8.70819
24.5184	10.1593
27.9932	10.6895
27.1182	11.7545
31.2868	9.95285
26.0145	9.73532
25.905	9.54137
27.2519	10.8132
20.5155	11.5138
34.3643	8.99155
26.3983	12.6352
34.9738	10.1931
18.8672	11.7153
22.9167	8.06272
27.6802	9.32162
21.3605	9.29849
42.7277	11.0512
23.8605	8.58585
25.3324	10.9244
21.3682	9.91948
30.0785	9.18906
33.4515	7.99555
32.688	8.19573
27.9671	8.41859
26.5194	10.7162
16.3062	10.3496
23.9196	9.63523
31.5281	8.69706
20.4971	10.2989
27.4845	9.85053
40.1996	9.5694
30.3353	10.3876
38.6434	5.62944
33.4545	9.62944
26.0678	7.34085
34.3837	11.0225
27.7161	6.87193
23.8769	6.8668
17.1017	9.18613
22.7868	7.04406
21.7471	11.2018
36.3915	9.06079
34.4874	10.3753
15.718	10.2995
19.5775	6.40574
27.3643	11.5485
34.1056	7.32616
13.3295	7.41359
38.3566	9.96141
29.9176	6.72097
28.2674	9.16837
29.2403	7.60519
26.2093	6.88183
24.593	6.45321
29.8198	6.43853
21.5397	9.08128
23.9506	8.42828
23.1289	9.37603
35.3333	9.02152
19.3043	8.60895
21.5465	6.09699
22.0543	7.6069
22.0426	6.91701
26.1008	6.52664
20.5775	9.30669
24.5262	6.3347
22.5223	5.75205
19.3324	5.97609
39.4826	6.0806
24.2529	7.25786
29.8014	8.47951
18.4826	8.96892
29.5824	11.3064
23.4099	7.37295
17.4477	10.0092
23.9525	5.70628
49.9603	6.39891
21.2578	8.28654
28.8804	9.53347
30.8804	10.3624
38.8281	9.84187
20.9417	7.97746
30.8804	9.47814
25.8131	9.31318
32.4945	9.08743
27.1889	7.22234
20.8493	9.06762
27.6332	11.3962
34.2281	6.25786
26.1236	8.39583
25.6874	7.57514
60.7156	6.70048
24.195	5.76776
25.5307	6.93784
32.2854	6.88115
20.609	6.51776
24.0493	7.05908
19.3568	7.46448
23.5668	5.7401
27.9477	6.58777
20.8221	7.82479
29.7226	6.52527
19.5407	5.47507
28.1638	6.51093
28.4814	8.7138
18.0623	7.29235
24.6261	8.13217
19.1779	8.7196
25.3889	7.46004
30.1377	6.16325
17.4734	6.18989
23.8281	7.10382
21.0965	5.81592
35.4915	8.0987
22.0543	6.82479
16.4412	6.86749
24.6211	5.78825
26.6884	6.44399
23.2955	6.51947
18.6764	8.76229
30.9337	5.09689
22.792	4.99363
28.0422	7.39076
27.2322	6.50995
27.8281	6.19485
23.4754	5.9408
27.5578	7.34935
16.9789	6.19883
25.9317	4.10247
26.5256	6.01274
18.4683	5.85214
26.6201	5.2214
19.5407	6.01938
27.5839	5.89435
24.5146	4.93921
28.8995	5.66605
17.9306	7.70534
23.0915	6.22113
16.2281	6.02867
25.0472	4.51128
19.5769	4.53862
28.595	7.51686
45.6261	6.13698
14.2462	6.84205
16.4874	6.47651
12.4734	6.97398
23.5297	8.2567
7.40151	6.23175
6.32415	5.50385
5.74076	7.0438
6.98792	5.47385
7.16415	6.89647
8.75509	6.74011
7.82377	8.35068
8.50189	5.74887
9.94038	6.5304
12.3766	6.72525
9.91736	6.82453
7.73547	4.9862
9.7	11.4454
9.25887	14.5885
8.36491	13.779
10.2691	12.3002
9.86943	15.7196
9.03396	14.7501
10.3041	13.2493
10.126	13.043
10.977	14.2889
8.34566	14.9056
11.3211	13.4794
8.51245	11.3901
7.85094	13.7072
9.16264	10.329
9.41283	12.9079
9.85585	9.95139
8.15019	16.1809
11.6917	11.2126
8.08642	11.5766
7.93623	11.5416
8.95887	11.459
9.44981	11.0413
7.95245	11.8575
7.29472	13.9327
8.85207	14.273
7.32377	14.853
6.97811	9.44715
10.0532	14.1097
7.1966	11.7925
8.95887	12.7281
6.80151	16.3612
5.99283	14.814
6.54906	13.143
7.25434	9.11306
7.69547	13.6552
7.68943	14.2063
8.49434	11.7965
12.4626	10.5772
7.91283	15.814
8.70641	8.45506
7.21434	13.8174
9.83094	14.9893
9.5083	15.9497
7.61057	12.5873
5.42642	11.883
5.85698	10.9113
7.4117	9.81515
6.29207	11.0577
15.1822	6.65743
12.1728	12.7728
13.1711	10.0808
15.6737	10.3991
9.29994	7.95534
11.3462	17.537
14.2742	13.2951
15.2554	13.0232
13.7241	12.2414
19.1787	11.0288
10.2794	15.9915
19.0633	11.5319
17.2255	12.0096
11.7581	11.9746
13.703	13.2131
12.2865	9.15828
20.9725	9.90955
20.42	14.4274
14.9537	14.0639
13.0521	14.2026
18.2788	6.03194
20.5852	14.7996
16.8289	15.5738
13.2226	11.2533
12.321	10.6454
13.9496	11.5881
12.8442	22.6288
18.3995	8.66079
17.2127	9.89427
17.4517	20.0033
33.3603	5.61564
18.3767	17.8425
12.4317	17.652
17.9197	7.71696
13.959	6.31167
13.1547	8.28474
11.4985	12.0119
11.5999	10.0488
15.6725	10.9818
10.9619	8.58934
11.1611	5.43278
8.65612	14.7754
15.4769	7.46739
12.7018	6.78503
8.25893	5.67385
13.7288	10.692
12.3181	8.71072
11.2039	8.3494
12.7434	9.6608
15.0111	10.523
14.4218	6.9983
38.5841	9.00511
11.4979	17.0658
10.8026	17.2479
18.8354	15.9535
27.0756	7.82813
10.0258	16.8213
31.1131	18.3732
13.6204	8.61718
11.0111	9.97326
11.5887	10.4363
18.441	9.26337
18.3957	7.781
22.0628	12.2361
18.3367	12.5114
27.4359	7.52161
22.6281	9.05916
26.6156	10.5011
20.0741	12.2372
20.5691	9.94824
16.7663	8.84926
19.4548	12.3419
20.0867	7.81001
20.9347	9.72867
22.4749	9.48692
24.2751	7.04266
23.2249	8.60637
21.2199	7.32878
21.0377	10.2395
28.1595	7.85836
25.2839	9.26678
21.0502	9.26337
17.3555	7.61945
21.3002	10.1877
46.1671	8.62344
28.3405	9.27361
29.5892	9.13595
38.1269	9.47213
27.2487	7.78441
17.2211	9.69738
36.8354	6.72241
27.6658	19.7981
19.152	9.40045
26.843	16.9164
24.3656	9.56485
14.0465	12.5552
26.6244	10.9767
25.3078	9.46815
20.4837	9.13481
30.5779	5.86121
42.8379	10.2235
42.7814	10.6172
21.8065	8.27304
27.3116	9.60125
31.446	11.4386
28.3128	11.3919
22.9761	9.8157
21.7801	11.7935
21.0025	7.12116
27.402	8.77361
28.2487	6.66667
51.6206	10.0495
24.6231	8.4215
32.6131	9.92093
25.8153	9.79693
49.4246	11.0916
30.1105	11.876
19.8015	7.8521
31.6985	11.2952
22.5226	7.7446
24.2927	9.281
26.3455	8.44596
21.1256	11.8515
22.0063	13.4152
21.6558	8.67008
26.1231	11.0483
27.0352	10.8083
24.2827	7.23436
44.782	6.38339
41.0881	13.6405
37.673	11.7406
31.0356	7.73094
33.8658	9.22127
38.2872	12.6234
38.1929	9.41752
35.9098	15.4841
35.9308	8.03356
40.5178	8.63368
36.2096	12.256
39.8323	5.96582
25.2872	3.7802
48.9413	7.14673
58.1363	8.16735
27.1488	11.6458
45.3543	5.73011
31.7757	9.32351
30.608	13.8786
42.8197	17.8397
65.3124	10.878
28.4675	14.3883
58.499	8.10843
30.1761	13.8232
25.6436	13.7761
44.9224	6.66529
22.0105	6.40306
40.7694	7.264
51.7568	9.41839
45.2034	16.8904
32.6478	14.7083
34.74	9.46494
35.6793	4.59045
54.3669	4.4066
29.0545	6.35121
53.9748	5.49499
31.761	12.3111
51.501	4.20035
22.8323	8.72127
34.7254	8.97171
44.0314	3.68827
26.5136	6.78609
54.6813	8.50854
37.3103	9.93754
47.1195	5.6977
24.652	8.76252
35.6897	6.198
25.0922	5.38421
50.7023	6.58044
32.4214	6.769
43.2662	13.624
34.8071	15.2298
41.9036	5.78845
38.0168	7.39599
41.8533	9.97181
37.4235	11.5086
46.6876	11.5551
25.8868	10.6036
33.7338	9.18321
32.392	13.1587
49.4696	16.2476
27.7002	8.79105
20.6331	10.9577
42.2746	11.2721
41.9539	11.2304
36.4549	10.527
31.5094	15.0067
44.7484	16.5723
17.4507	14.9234
39.2034	12.1899
30.5556	14.8192
35.1593	14.5741
14.092	10.4694
22.4934	14.579
32.5106	11.3064
15.3509	12.2445
29.9434	17.1752
23.4671	10.5165
10.4156	20.7279
51.1638	13.5343
26.6946	11.7855
41.5238	18.5368
37.5875	12.7849
13.3579	11.5355
14.27	16.3094
31.1588	14.2089
12.1133	25.5073
8.85743	9.34253
34.2508	9.15931
14.6684	6.05056
18.6724	19.4844
14.2437	5.45278
29.4671	7.42444
10.5925	6.96556
30.5753	6.60667
21.5986	10.3833
21.178	10.6933
24.6127	7.02389
14.7664	9.84278
10.965	5.05944
23.9727	5.88611
9.41778	5.60111
13.7754	8.60667
8.53954	19.7933
13.0539	7.74833
10.1729	5.95611
8.46186	8.73278
12.3324	6.94833
11.3863	6.15389
10.6193	6.7
18.219	19.1617
14.9951	11.8209
7.25122	14.3617
11.3044	13.7318
11.3807	13.1611
10.9013	10.4744
10.1833	11.9515
7.71868	12.4062
10.9776	9.55549
25.3002	6.92169
13.8908	11.2727
39.1033	13.12
40.5263	10.778
42.9029	10.6732
33.602	7.13183
28.5147	7.64794
24.3651	4.29445
25.618	4.83784
28.8789	5.45377
32.2707	10.4737
32.496	12.1045
31.4969	11.4267
23.7934	9.5441
36.5013	11.1942
30.4809	15.2439
33.6109	9.73613
14.5022	17.51
19.9154	24.6664
16.7035	16.8876
19.0668	20.6686
22.8834	15.6707
14.2208	14.8371
22.1861	4.57895
22.2191	4.53841
15.8798	19.3293
22.2769	16.1117
15.8005	7.73688
35.0837	13.1145
33.8433	21.2087
29.4283	10.3473
11.699	8.62872
14.9519	14.8836
27.2449	11.0487
12.7712	13.8868
15.1051	12.2713
16.1033	5.85009
12.5263	7.8697
16.6171	9.34409
13.9884	12.685
16.8272	15.5155
15.6625	15.1809
12.9644	10.9545
32.862	6.41016
18.6857	5.70107
19.1309	7.36952
18.6545	15.4529
37.2449	5.29679
33.2556	6.39733
31.667	7.7615
10.1485	19.1353
12.6478	16.6439
14.0059	19.5315
7.20294	8.2492
10.4044	8.54225
43.3603	8.15401
46.089	14.2765
5.04485	13.1738
8.9	9.19519
8.73015	9.24759
12.2243
6.34706
14.7515
9.83897
11.9235
9.29927
31.2471
33.6265
23.4309
29.1904
15.2397
16.9096
17.314
41.7211
21.0283
38.2735
58.4057
56.2525
57.7794
27.0538
40.2507
20.0556
15.4348
24.0483
17.5132
28.7019
11.3993
25.7876
13.0264
24.0292
13.0529
13.9116
27.0629
34.6919
44.7821
31.5415
32.7001
21.6326
33.4822
40.1696
21.8961
8.38651
9.73747
10.3564
8.57612
11.7703
34.3592
33.3956
10.8095
14.5233
11.5916
18.7211
33.3628
18.6226
34.5834
31.0638
26.6053
21.3637
26.6016
15.4704
21.9745
7.41203
10.9088
8.16682
20.3974
18.0949
17.5367
17.1346
21.7325
20.6823
15.5075
21.1815
25.6878
14.8803
25.3161
29.3657
19.235
16.7501
17.8985
20.8047
20.5929
17.2261
19.0132
7.10039
12.4948
8.99164
12.5432
6.16063
7.16249
19.5293
16.4058
16.2247
10.1746
13.2024
17.6453
10.2934
18.8756
9.11514
15.4345
13.779
8.2507
12.4113
11.0706
10.8162
23.0279
11.7335
17.2795
17.169
9.51161
17.74
7.11328
14.5441
4.987
11.2479
7.32683
10.8626
9.65924
9.10585
7.13928
8.052
8.74837
9.48468
18.2897
19.233
11.1123
17.3101
19.7564
33.9376
16.9058
20.2334
21.8178
15.9611
22.1392
26.6489
28.3695
12.4862
32.8895
22.2211
14.0522
20.9089
33.7902
17.9979
22.5435
13.5545
14.4165
9.13883
12.1175
13.1205
13.1205
8.30664
12.4485
12.9771
20.5317
4.91381
13.3974
5.00534
9.15255
4.02517
8.45538
24.537
12.7048
11.7307
12.4638
14.8421
11.7323
11.6148
18.9458
12.987
13.6636
10.3066
14.1281
10.5835
9.77193
11.1472
15.6995
13.1579
16.794
10.7346
6.46072
15.1945
5.61327
9.20214
26.8337
8.65446
15.0938
24.8619
21.9161
8.2418
11.4981
28.7727
7.6148
30.077
16.7582
17.2014
24.3852
18.1449
18.8627
29.5942
15.4554
18.0023
16.5507
12.4973
37.4599
30.5667
11.3532
15.5568
18.0419
14.032
22.6735
11.1533
8.73989
25.2024
29.0285
27.2258
16.1902
13.9735
13.4334
24.3723
17.1557
15.0885
20.4883
17.3947
16.9318
20
16.6317
16.2574
31.3266
13.8413
10.9166
18.6836
12.9451
11.8728
18.1709
14.2625
8.58393
17.0641
26.3316
31.7111
14.9146
29.9807
18.7548
23.1689
24.6551
21.6145
23.0407
11.2472
15.3896
18.5829
15.6989
31.352
15.2147
17.4944
14.116
13.6704
18.7538
15.8871
24.2808
12.8566
24.0346
23.9542
12.2075
13.7569
10.5341
13.7447
11.9766
18.7508
13.2971
13.8525
18.5412
18.6368
11.291
14.4252
20.6816
30
16.5921
15.5819
23.5239
13.6907
17.2889
14.5453
10.7355
8.95524
17.6033
9.96846
9.05595
17.0763
14.3245
10.5412
14.0997
17.7091
18.1139
41.9532
13.6307
22.6633
19.2696
30.5036
13.8688
20.4537
12.061
18.7518
20.0905
15.8037
12.2086
9.76806
20.057
12.4863
22.1679
20.8545
20.0956
13.5331
22.0865
17.0712
16.1465
15.1475
5.23296
13.9949
9.83622
18.6277
32.3154
13.6999
10.9613
6.38657
12.2279

[truncated: 2 more sheets: Extended Data Fig. 8o, Extended Data Fig. 8p]
