# Supplementary material for: Distinct pathways drive anterior hypoblast specification in the implanting human embryo
Source: Nat Cell Biol. 2024 Mar 5;26(3):353–65. doi: 10.1038/s41556-024-01367-1 (PMC10940163; doi:10.1038/s41556-024-01367-1)
Supplement: Supplementary file 14 — Statistical source data. [file 41556_2024_1367_MOESM14_ESM.xlsx]

## Sheet: Extended Data Fig. 9a
Extended Data Fig. 9a	Day 5-7 Bayesian (brms) Coefficients
	DAPT			CpdE			MK0752
	Coefficient	Upper CI	Lower CI	Coefficient	Upper CI	Lower CI	Coefficient	Upper CI	Lower CI
CER1+	-1.2	-0.52	-2	-1.75	-1.07	-2.53	0.09	0.47	-0.3
Hypoblast	-0.08	0.05	-0.22	-0.43	-0.31	-0.56	0.22	0.33	0.1
Epiblast	-0.17	0	-0.35	-0.22	-0.07	-0.36	0.51	0.63	0.37

## Sheet: Extended Data Fig. 9b
Extended Data Fig. 9b	Day 7-9 Bayesian (brms) Coefficients
	DAPT			CpdE			MK0752
	Coefficient	Upper CI	Lower CI	Coefficient	Upper CI	Lower CI	Coefficient	Upper CI	Lower CI
CER1+	-1.57	-0.67	-2.68	-0.6	-0.16	-1.06	-1.55	-0.97	-2.21
Hypoblast	-2.27	-1.92	-2.68	0.09	0.21	-0.03	-0.03	0.08	-0.13
Epiblast	-3.29	-2.52	-4.22	-0.53	-0.34	-0.73	-0.84	-0.65	-1.04

## Sheet: Extended Data Fig. 9d
Extended Data Fig. 9d	E3.5+48h Epiblast
Control																				DAPT																				GI25
31	23	28	8	68	21	38	12	11	31	48	33	16	44	23	65	35	31	36		28	33	31	27	47	60	31	18	28	32	43	26									43	31	32	27	30	17	43	51

## Sheet: Extended Data Fig. 9e
Extended Data Fig. 9e	E3.5+48h PrE/VE
Control																				DAPT																				GI25
58	31	43	60	53	55	55	9	38	44	40	56	80	50	60	77	76	52	47		51	53	49	44	52	82	39	51	40	46	71	43									64	57	53	46	38	57	78	81

## Sheet: Extended Data Fig. 9g
Extended Data Fig. 9g	E5.0+36h % Egg cylinder and AVE/DVE
% Egg Cylinder			% DVE/AVE
Control	DAPT		Control	DAPT
100	100		12.5	0

## Sheet: Extended Data Fig. 9h
Extended Data Fig. 9h	E5.0+36h Epiblast length
Control										DAPT
127.596	76.898	98.544	74.615	71.821	152.937	166.259	140.447			35.699	37.692	75.137	45.1	34.235	65.78	73.501	65.745

## Sheet: Extended Data Fig. 9i
Extended Data Fig. 9i	E5.0+36h Epiblast area
Control										DAPT
14267	4959	8893	8773	6153	13202	9772	10683			4513	8064	8701	11318	5435	8139	13604	9556
